# Supplementary material for: Annexin A2 could enhance multidrug resistance by regulating NF-κB signaling pathway in pediatric neuroblastoma
Source: J Exp Clin Cancer Res. 2017 Aug 16;36:111. doi: 10.1186/s13046-017-0581-6 (PMC5559827; doi:10.1186/s13046-017-0581-6)
Supplement: Supplementary file 5 — Protein identification and quantificaiton result of the primary and resistant cell lines by Maxquant. (XLSX 1016 kb) [file 13046_2017_581_MOESM5_ESM.xlsx]

## Sheet: proteinGroups
Table S1. Protein identification and quantificaiton result of the primary and resistant cell lines by Maxquant
Protein IDs	Peptide counts (all)	Protein names	Gene names	minus Log10 p-value	Log2 Normalized Ratio H/L	Intensity R1	Intensity L R1	Intensity H R1	Intensity R2	Intensity L R2	Intensity H R2
Q15424-2;Q15424;B7ZLP6;A0AV56;F5GZU3;B7Z2F6;K7ES42;K7EII0	12;12;12;12;11;11;1;1	Scaffold attachment factor B1	SAFB	1.06329	0.934446	2135100000	1131200000	1003800000	1556300000	634740000	921550000
Q96CU4;B7Z6R6;A0AVF1-2;A0AVF1-3;A0AVF1	1;1;1;1;1	Tetratricopeptide repeat protein 26	TTC26			0	0	0	0	0	0
A0AVT1;A0AVT1-2;H0Y8S8;A0AVT1-4;A0AVT1-3;H0Y9U5	32;25;11;6;6;2	Ubiquitin-like modifier-activating enzyme 6	UBA6	0.566405	0.208626	12306000000	6684300000	5622200000	14203000000	7358800000	6844300000
H7BXI1;A0FGR8-2;A0FGR8;A0FGR8-6;A0FGR8-4;F2Z3K9;A0FGR8-5	8;8;8;8;6;3;3	Extended synaptotagmin-2	ESYT2	0.028813	-0.0678673	481610000	315890000	165710000	233070000	145530000	87541000
A0JNW5;A0JNW5-2;H0YHT7	6;3;1	UHRF1-binding protein 1-like	UHRF1BP1L	2.26	1.07661	108610000	51222000	57385000	119210000	56252000	62956000
A0MZ66-2;A0MZ66-8;A0MZ66-4;A0MZ66-5;A0MZ66-6;A0MZ66;A0MZ66-3	1;1;1;1;1;1;1	Shootin-1	KIAA1598			0	0	0	36070000	36070000	0
H0YG77;A0PK00	1;1	Transmembrane protein 120B	TMEM120B			0	0	0	0	0	0
A1A4S6;E7EUW5;H0Y8W5	4;2;2	Rho GTPase-activating protein 10	ARHGAP10	0.0367969	0.173399	257090000	145880000	111200000	62855000	39769000	23087000
A1KXE4-2;A1KXE4	1;1	Myelin-associated neurite-outgrowth inhibitor	FAM168B			0	0	0	0	0	0
A1L020	12	RNA-binding protein MEX3A	MEX3A	0.506709	0.670496	3223500000	1739500000	1484100000	2577400000	1368500000	1209000000
A1L0T0;M0R026;M0QZX5;E9PJS0;M0R1B5;E9PL44	18;17;8;5;4;2	Acetolactate synthase-like protein	ILVBL	0.980559	0.293124	10237000000	5239500000	4997800000	9816400000	5417000000	4399400000
A1L390-3;A1L390	1;1	Pleckstrin homology domain-containing family G member 3	PLEKHG3			420000000	232370000	187630000	0	0	0
A1X283	3	SH3 and PX domain-containing protein 2B	SH3PXD2B			0	0	0	157800000	121400000	36391000
Q86X10-3;A2A2E9;Q86X10;A2A2F0;Q86X10-4;Q86X10-2;B4E2E8	25;25;24;19;18;18;11	Ral GTPase-activating protein subunit beta	RALGAPB	0.688279	0.379681	2895200000	1471300000	1423900000	3286400000	1982300000	1304100000
Q9Y672;A2A2G4	1;1	Dolichyl pyrophosphate Man9GlcNAc2 alpha-1,3-glucosyltransferase	ALG6			0	0	0	0	0	0
A2A2L5;Q9BY42;A8MSH5;A2A2L6	4;4;4;3	Protein RTF2 homolog	RTFDC1	0.308007	-0.323973	769260000	516980000	252290000	1132900000	779420000	353480000
Q9Y312;A2A2Q9	8;8	Protein AAR2 homolog	AAR2	1.92161	-0.60164	2013300000	1435500000	577780000	2183900000	1596900000	587000000
P04156-2;A2A2V1;P04156	2;2;2	Major prion protein	PRNP	1.23636	0.754397	433310000	211970000	221340000	524360000	233320000	291030000
A2A2Y4-2;A2A2Y4;A2A2Y4-3;A2A2Y4-5	2;2;1;1	FERM domain-containing protein 3	FRMD3			0	0	0	180320000	104170000	76147000
A2A3K3;Q8NDA2-2;Q8NDA2-3;Q8NDA2	3;3;3;3	Hemicentin-2	HMCN2			0	0	0	335820000	86784000	249040000
A2A3K4;A2A3K4-2	1;1	Protein tyrosine phosphatase domain-containing protein 1	PTPDC1			0	0	0	0	0	0
A2A3N6	9	Putative PIP5K1A and PSMD4-like protein	PIPSL			343000000	188380000	154620000	150760000	70244000	80518000
P35611-2;E7EV99;A2A3N8;E7ENY0;P35611;P35611-3;Q86XM2;H0Y9H2;D6RF25;D6RJE2;D6RAH3;H0YFD8;H0YG19	19;19;19;19;19;19;18;11;7;5;5;2;1	Alpha-adducin	ADD1	1.51918	-0.236492	15395000000	9693400000	5701700000	16221000000	10167000000	6053800000
Q96KQ7-2;B0UZY3;Q96KQ7;B0UZY0;A2ABF8;B0UZY1;A2ABF9;A2BED6;A2BED7;Q96KQ7-3	5;5;5;5;5;5;5;2;2;1	Histone-lysine N-methyltransferase EHMT2	EHMT2	1.5224	-1.90757	136650000	129240000	7407000	167430000	152640000	14782000
A2BDY9;P30459;P10314;A9R9N8;P01892;A9R9N7;B0UXQ1;P30512;P30453;P16190;P16189;P10316;P01891;B0UXQ0;P10321;P30499;A2AEA2;A2AEA4;F5GXA6	5;5;5;4;4;4;3;3;3;3;3;3;3;3;2;2;2;2;2	HLA class I histocompatibility antigen, A-74 alpha chain;HLA class I histocompatibility antigen, A-32 alpha chain;HLA class I histocompatibility antigen, A-2 alpha chain;HLA class I histocompatibility antigen, A-29 alpha chain;HLA class I histocompatibility antigen, A-34 alpha chain;HLA class I histocompatibility antigen, A-33 alpha chain;HLA class I histocompatibility antigen, A-31 alpha chain;H…	HLA-A			0	0	0	0	0	0
A2IDC6;Q4TT38;Q13084;Q4TT37;A2IDC7	10;10;10;9;8	39S ribosomal protein L28, mitochondrial	MRPL28	0.966511	-0.38989	1365200000	973930000	391310000	1570100000	1105000000	465090000
A2RRP1;A2RRP1-2;H0Y5G7;H7BZU5;H7C007;H7C1Y9;H7BZR3;C9JCM7	23;19;15;4;3;2;2;2	Neuroblastoma-amplified sequence	NBAS	0.72944	0.285752	1695200000	898590000	796640000	2007900000	1097700000	910180000
A2RTX5;B7ZLP8;A2RTX5-2;H0YKB9	12;11;10;3	Probable threonine--tRNA ligase 2, cytoplasmic	TARSL2	0.715467	0.990726	818200000	405100000	413100000	578290000	210090000	368200000
Q69YM1;A2RU67	1;1	Uncharacterized protein KIAA1467	DKFZp762C0813;KIAA1467			0	0	0	0	0	0
A2RUC4;A2RUC4-2	2;1	tRNA wybutosine-synthesizing protein 5	TYW5			0	0	0	0	0	0
A3KFJ0;O14965;Q5QPD4	3;3;2	Aurora kinase A	AURKA			0	0	0	0	0	0
A3KFL4;Q13868;B4DKK6;A3KFL5;A3KFL2;A3KFL1	8;8;7;7;7;4	Exosome complex component RRP4	EXOSC2	0.419157	-0.319953	1359200000	876020000	483150000	1851600000	1232600000	618990000
E2QRD0;A3KMH1-3;A3KMH1;A3KMH1-2;C9JBW2	16;16;16;11;2	von Willebrand factor A domain-containing protein 8	VWA8	0.132337	0.23102	824930000	461250000	363690000	480120000	271290000	208830000
A3KN83-3;A3KN83-2;A3KN83;A3KN83-4;Q9Y2G9-3;K7ES28;Q9Y2G9	20;20;20;14;6;6;6	Protein strawberry notch homolog 1	SBNO1	0.0682643	0.148201	1365400000	761080000	604350000	2818500000	1567300000	1251200000
P20839;E7EQS0;P20839-3;C9JV30;J3KNX8;A4D0Z6;P20839-2;P20839-4;C9J381;C9K0R9;C9J029;H7C5T1;H7C511	15;15;15;15;15;15;14;14;14;7;2;1;1	Inosine-5-monophosphate dehydrogenase 1;Inosine-5-monophosphate dehydrogenase	IMPDH1	1.88814	1.71064	4187900000	1372800000	2815100000	5149800000	1505200000	3644500000
A4D1E9;A4D1E9-2;C9J8R7;C9JNI1;C9JEQ8	6;5;3;3;3	GTP-binding protein 10	GTPBP10	0.320399	-0.69026	512300000	398070000	114230000	983420000	664240000	319170000
A4D1F6	1	Leucine-rich repeat and death domain-containing protein 1	LRRD1	1.42451	-0.318602	2110100000	1376900000	733130000	2054600000	1364600000	690070000
C9J1X0;A4D1P6;A4D1P6-2;A4D1P6-3	9;9;7;4	WD repeat-containing protein 91	WDR91	1.75145	-0.410505	432430000	292130000	140300000	456940000	311640000	145300000
Q9UM22;A4D1W8;C9JYS3;Q9UM22-2;D6RIH7	3;3;2;1;1	Mammalian ependymin-related protein 1	EPDR1;UCC1	0.298352	1.06053	93753000	38076000	55677000	311210000	149120000	162090000
Q8N201;A4D212;H7C582	16;16;1	Integrator complex subunit 1	INTS1;DKFZP586J0619	1.7885	-0.889094	605160000	445540000	159620000	713750000	536050000	177700000
F5H4Q5;A5D8V6	2;2	Vacuolar protein sorting-associated protein 37C	VPS37C	0.0974182	-0.199734	132470000	100080000	32389000	213440000	122870000	90566000
A5PLN9-2;A5PLN9-4;A5PLN9;A5PLN9-5;F5GXC3;A5PLN9-7	3;3;3;3;3;1	Trafficking protein particle complex subunit 13	TRAPPC13	1.48088	-0.805742	203480000	159840000	43634000	235380000	180420000	54960000
A5YKK6;A5YKK6-2;A5YKK6-3;A5YKK6-4;B5MDN3;H3BMZ2;H3BNB1;H3BMH0;H3BTH2;H3BR89;H3BVC9;H3BT18;H3BU44	63;60;55;37;36;13;6;6;5;5;5;1;1	CCR4-NOT transcription complex subunit 1	CNOT1	1.9506	-0.278272	18982000000	11661000000	7320900000	19585000000	11884000000	7701000000
Q99502-3;E7EQM5;Q99502-2;A6NCB9;F8WB53;Q99502	4;4;4;4;4;4	Eyes absent homolog 1	EYA1	0.240405	-0.198668	126610000	86647000	39967000	97320000	60934000	36386000
H3BTL1;Q9GZQ8;A6NCE7	3;3;3	Microtubule-associated proteins 1A/1B light chain 3B;Microtubule-associated proteins 1A/1B light chain 3 beta 2	MAP1LC3B;MAP1LC3B2	0.337794	0.120032	16515000000	9593500000	6921400000	17730000000	9738200000	7992200000
J3KPP0;Q9Y6G3;A6NCI0	2;2;2	39S ribosomal protein L42, mitochondrial	MRPL42	1.32179	-0.471768	696920000	519420000	177510000	720440000	507720000	212720000
Q13564-2;Q13564;A6NCK0;A8MU28;H3BMR3;J3QRA5;J3KTE3;J3KRK3;J3QLH4;H3BSS8	20;20;20;19;7;6;3;3;2;1	NEDD8-activating enzyme E1 regulatory subunit	NAE1	0.390841	0.133724	15907000000	8680000000	7226900000	18412000000	9818400000	8594100000
A6NCS9;Q86SQ7-3;Q86SQ7-4;E9PFS7;Q86SQ7	1;1;1;1;1	Serologically defined colon cancer antigen 8	SDCCAG8			0	0	0	0	0	0
A6ND22;B4E032;Q9Y3D3	3;3;3	28S ribosomal protein S16, mitochondrial	MRPS16			178140000	135640000	42502000	0	0	0
Q7LGA3-3;Q7LGA3-2;A6ND99;Q7LGA3;K7EP71	3;3;3;3;2	Heparan sulfate 2-O-sulfotransferase 1	HS2ST1	1.13159	1.05059	157070000	84368000	72703000	192920000	72831000	120090000
A6NDG6;H3BV17	11;2	Phosphoglycolate phosphatase	PGP	1.08296	0.152246	7576100000	4182400000	3393700000	7314200000	3985000000	3329100000
A6NDN0;O43617;A6NKE1	6;6;2	Trafficking protein particle complex subunit 3	TRAPPC3	1.76075	0.881026	839440000	364430000	475010000	962580000	417390000	545180000
H0YLG9;A6NDR6;Q99687-3;A8K0S8;Q99687;H3BLU4;Q99687-2;H0YNA8;H0YMV2	2;2;2;2;2;2;2;2;1	Putative homeobox protein Meis3-like 1;Putative homeobox protein Meis3-like 2;Homeobox protein Meis3	MEIS3;MEIS3P1;MEIS3P2			0	0	0	452660000	300050000	152610000
A6NDU8	8	UPF0600 protein C5orf51	C5orf51	1.31952	0.116904	3075100000	1677300000	1397700000	3142700000	1754300000	1388400000
G3V2I3;A6NED2	4;4	RCC1 domain-containing protein 1	RCCD1	1.04161	0.699267	212050000	102170000	109880000	250640000	134740000	115900000
A6NEM2	41		HCFC1	1.6682	-1.1028	13189000000	9821700000	3367300000	11797000000	9036400000	2760900000
E9PQN7;E9PK61;E9PNX3;E9PLB8;E9PL33;E9PM05;E9PS58;A6NES3;O14681	1;1;1;1;1;1;1;1;1	Etoposide-induced protein 2.4 homolog	EI24	0.385048	0.069022	489490000	282370000	207130000	531530000	305910000	225620000
A6NF31;O75665-3;O75665;O75665-2	2;2;2;1	Oral-facial-digital syndrome 1 protein	OFD1	0.939451	1.22678	32582000	16878000	15704000	46910000	24290000	22620000
A6NF48;Q9Y2X9	1;1	Zinc finger protein 281	ZNF281	0.105815	-0.231852	156540000	122280000	34257000	97271000	49998000	47273000
A6NFI3	3	Zinc finger protein 316	ZNF316	0.361069	-0.695344	267040000	203950000	63091000	128570000	107420000	21148000
Q8IZP0-10;Q8IZP0-8;F5H1G9;Q8IZP0-7;F8WA55;Q8IZP0-2;Q8IZP0-4;Q8IZP0-3;Q8IZP0-5;Q8IZP0-6;Q8IZP0-9;F8WA56;Q8IZP0;A6NFN2;Q8IZP0-12;Q8IZP0-11	12;12;12;12;12;12;12;12;12;12;12;12;12;12;10;5	Abl interactor 1	ABI1	1.03283	0.275299	1391900000	826280000	565600000	1497300000	808850000	688490000
Q92599-2;A6NMH6;A6NFQ9;F6W7K9;F8W8I8;Q92599;Q92599-3;C9JV02;C9J4G8;H7C604	13;13;13;13;13;13;10;3;2;1	Septin-8	2014-09-08	0.710252	-0.248837	4362500000	2660000000	1702500000	4966500000	3222500000	1744000000
D6RCT8;Q96EV8-2;Q96EV8;A6NFV8;D6RAX1;D6RJC6;D6RID1;Q96EV8-3	3;3;3;3;1;1;1;1	Dysbindin	DTNBP1	0.09397	0.108063	226630000	142370000	84262000	317170000	168020000	149160000
Q9UKK9;A6NFX8;A6NJU6;A6NHE8;A6NCQ0;H0YEY4;C9JYY9	14;14;9;9;6;4;2	ADP-sugar pyrophosphatase	NUDT5	1.83883	0.394964	30960000000	15356000000	15604000000	30015000000	15007000000	15008000000
K7EIJ0;K7ENL2;A6NG10;K7EMC9;Q969T9;K7EIN1;K7ESN4;K7EIK1;B4DFG2	2;2;2;2;2;1;1;1;1	WW domain-binding protein 2	WBP2	0.369827	-0.786963	1649800000	1172300000	477470000	764300000	550120000	214180000
A6NG79;Q92733;H0YE12;H0Y679	7;7;5;5	Proline-rich protein PRCC	PRCC	1.34856	-0.374711	3809300000	2443200000	1366200000	3873300000	2619000000	1254200000
E9PS11;A6NGW1;O95070;F8W9A1	1;1;1;1	Protein YIF1A	YIF1A			0	0	0	0	0	0
A6NGX6;Q9BT43	2;2	DNA-directed RNA polymerase III subunit RPC7-like	POLR3GL			93049000	93049000	0	0	0	0
H7BZG6;H0Y673;P56377;A6NH01;B7Z3M9;B4DSU4	4;4;4;4;4;4	AP-1 complex subunit sigma-2	AP1S2	0.101834	-0.0106066	1079900000	635170000	444690000	1128100000	648600000	479480000
A6NHN7;Q14202-2;Q14202;A6NHB5	3;3;3;3	Zinc finger MYM-type protein 3	ZMYM3			32350000	24618000	7732200	34309000	34309000	0
A6NHL2-2;A6NHL2	5;5	Tubulin alpha chain-like 3	TUBAL3	0.435011	0.390578	909930000	479550000	430380000	669600000	333730000	335870000
A6NHR9;A6NHR9-2;J3KTL8;A6NHR9-3;J3QSH1;J3KRK8	58;57;35;22;3;1	Structural maintenance of chromosomes flexible hinge domain-containing protein 1	SMCHD1	1.71176	-1.88776	9592500000	7833800000	1758700000	13107000000	11269000000	1837500000
E7EUA2;Q9UPX8-4;Q9UPX8;H7BXK2;J3KQC3;Q9UPX8-3;A6NHU9;H7C1X5;H0Y7S5;B7ZKU9;C9JW40;Q9UPX8-2;E7EX50;H7BZV1	7;7;7;7;7;7;7;6;2;2;2;2;2;1	SH3 and multiple ankyrin repeat domains protein 2	SHANK2	1.63896	0.889636	265060000	138910000	126160000	309540000	141740000	167800000
A6NHX0;A6NNH0;F2Z3I9;F2Z2C1;F8WD52;B7WPJ3;Q8WTX7	5;4;1;1;1;1;1	GATS-like protein 2;GATS-like protein 1	GATSL2;GATSL1	0.0316176	-0.0789966	489660000	351150000	138500000	226340000	134230000	92105000
P63092;A6NI00;Q5JWF2;P63092-3;P63092-2;Q5JWF2-2;Q5JWE9;H0Y7F4;P38405;P38405-2;Q5JWD1;H0Y7E8;A2A2R6;K7EQ80;K7EPE2	15;15;15;14;14;14;4;4;3;3;2;2;1;1;1	Guanine nucleotide-binding protein G(s) subunit alpha isoforms short;Guanine nucleotide-binding protein G(s) subunit alpha isoforms XLas	GNAS	2.26018	-0.526251	10240000000	6415900000	3824500000	10373000000	6510800000	3862600000
Q5VTT5;A6NI63;Q5VTT5-2;A6NIU4;Q5VTT5-3	3;3;2;2;1	Myomesin-3	MYOM3	0.422119	-4.52039	597160000	597160000	0	1389100000	1111500000	277590000
Q3MHU9;A6NIE6;B4E3T2;F5H148;H3BMT1;Q9NYV6	1;1;1;1;1;1	Putative RRN3-like protein RRN3P2;RNA polymerase I-specific transcription initiation factor RRN3	RRN3;RRN3P2			0	0	0	61987000	55154000	6832700
A6NIH7;K7EJU3;K7EN86	8;1;1	Protein unc-119 homolog B	UNC119B	1.43382	-0.586258	2496500000	1776000000	720490000	2693000000	1806600000	886450000
Q5JSL3;A6NIW2;Q9BZ29-6	3;3;1	Dedicator of cytokinesis protein 11	DOCK11	0.619896	2.22145	33544000	0	33544000	88904000	42904000	46000000
A6NJ78;B5MC64;A6NJ78-3;F8WD83;A6NJ78-2;A6NJ78-4	3;1;1;1;1;1	Probable methyltransferase-like protein 15	METTL15	0.0645236	0.1285	117240000	52018000	65221000	134030000	98971000	35055000
Q5JS36;A6NJ97;Q86XN7;Q5JS34	2;2;2;1	Proline and serine-rich protein 1	PROSER1;C13orf23			56824000	25781000	31043000	0	0	0
A6NK58	1	Putative lipoyltransferase 2, mitochondrial	LIPT2			0	0	0	0	0	0
A6NKD9;H0YJE0;G3V5D5;G3V2D7;G3V4C8;H0YJY5	9;2;1;1;1;1	Coiled-coil domain-containing protein 85C	CCDC85C	1.18031	0.605602	1050400000	502470000	547940000	1273600000	628510000	645060000
A6NKT7;J3KNE0;Q7Z3J3;J3KNY6	7;7;5;5	RanBP2-like and GRIP domain-containing protein 3;RanBP2-like and GRIP domain-containing protein 4	RGPD3;RGPD4	0.122596	-0.0972651	125250000	72715000	52537000	151090000	103160000	47929000
A6NKV8;D6RJF2;D6RJ02;D6RD97	12;4;3;2		PAIP1	1.34231	0.672216	549370000	306620000	242750000	618430000	318330000	300090000
A6NLG9;P21810	1;1	Biglycan	BGN	2.68065	2.66641	80338000	19131000	61207000	70929000	18432000	52497000
A6NLH6;Q9P003	1;1	Protein cornichon homolog 4	CNIH4	0.326849	-0.224015	623920000	401500000	222420000	793340000	573490000	219850000
P22307-4;A6NM69;C9JC79;P22307;P22307-2;E1B6W5;H0YF61;P22307-3;E9PLD1;F2Z3J1;H0YD06;H0YCB0	12;12;12;12;9;8;6;3;3;1;1;1	Non-specific lipid-transfer protein	SCP2	0.723109	-0.204533	5375900000	3325000000	2050900000	4990300000	3021000000	1969300000
A6NM71	4		WDR45	0.00314328	0.0328557	5276200000	2672700000	2603500000	239140000	152680000	86456000
E9PJK1;E9PRJ8;H0YDL9;H0YDJ9;P60033;E9PIF1;A6NMH8;E9PM31;H0YEE2	3;3;3;3;3;3;3;1;1	CD81 antigen	CD81	2.42708	0.834071	2239000000	976090000	1262900000	2219600000	1002100000	1217500000
O60879-2;A6NML8;O60879-3;C9J6U3;O60879;K4DI95	5;5;5;5;5;5	Protein diaphanous homolog 2	DIAPH2			93083000	77931000	15152000	0	0	0
P46020-2;P46020;A6NMN0;P46020-3;A6NIT2	13;13;13;11;11	Phosphorylase b kinase regulatory subunit alpha, skeletal muscle isoform	PHKA1	1.45141	0.615144	655660000	340520000	315130000	753770000	394200000	359570000
P09884;A6NMQ1	37;37	DNA polymerase alpha catalytic subunit;DNA polymerase	POLA1	0.7303	-0.304271	6772800000	4321200000	2451600000	6045300000	3947500000	2097800000
O43768-6;O43768-5;O43768-2;O43768;O43768-9;O43768-7;O43768-3;O43768-4;A6NMQ3;C9JUF4;Q5T5H1;D6RE62;O43768-8	12;12;12;12;12;12;12;12;12;12;12;8;6	Alpha-endosulfine	ENSA	0.418373	-0.0782442	12342000000	7317100000	5025000000	13284000000	7965700000	5318800000
A6NN50;O75147;O75147-2;O75147-1;J3KN49	3;3;2;2;2	Obscurin-like protein 1	OBSL1	0.0421861	0.367212	1131700000	646640000	485030000	77511000	40694000	36817000
A6NNA2;F5GYC8	1;1	Serine/arginine repetitive matrix protein 3	SRRM3	0.107915	-0.179579	74310000	45375000	28935000	100100000	85296000	14805000
A6NNI4;P21926;G8JLH6;F5GXT1	4;4;4;2	CD9 antigen	CD9	1.01087	-2.77479	3280800000	3078000000	202800000	4885300000	4207200000	678130000
A6NNK5;Q12888;F8VY86;Q12888-2;C9JXV0;H7BZY0;H7C3N7;M0R142	19;19;19;19;11;2;2;1	Tumor suppressor p53-binding protein 1	TP53BP1	0.226617	-0.189406	1665900000	1158600000	507240000	1306400000	799680000	506750000
A6NNV6;O95229;A6NH27	4;4;2	ZW10 interactor	ZWINT	0.459877	-1.27525	155340000	127700000	27642000	360210000	293350000	66859000
A6NNY8;J3QS30	6;1	Ubiquitin carboxyl-terminal hydrolase 27	USP27X			0	0	0	186530000	110080000	76451000
Q15257-2;A6PVN5;A6PVN9;A6PVN6;A6PVN7;A6PVN8	11;11;7;5;4;4		PPP2R4	0.0227758	-0.00989537	6478900000	3711600000	2767300000	7562700000	4266700000	3296000000
Q99755-2;Q99755-4;Q99755-3;A6PW57;Q99755;B4DY52;B4DIG7;O14986;O14986-2;A6PW58;A2A5X0	8;8;8;8;8;3;2;2;2;1;1	Phosphatidylinositol 4-phosphate 5-kinase type-1 alpha	PIP5K1A	0.235378	-0.373037	178380000	138800000	39588000	234410000	138900000	95505000
Q9H633-3;Q9H633;Q9H633-4;B0S836;Q9H633-2;A6ZJ12;Q5JPM0;Q5JPM3	2;2;2;2;2;2;1;1	Ribonuclease P protein subunit p21	RPP21;TRIM39R			0	0	0	0	0	0
Q9BWD3;A6ZKI3;Q17RB0	3;3;2	Protein FAM127B;Protein FAM127A;Protein FAM127C	FAM127B;FAM127A;FAM127C	1.67604	1.1088	236030000	104010000	132020000	221800000	85591000	136210000
A7E2D7;Q96L91-4;Q96L91-3;Q96L91-5;Q96L91-2;Q96L91	1;1;1;1;1;1	E1A-binding protein p400	EP400			0	0	0	0	0	0
A7E2V4-5;A7E2V4;A7E2V4-3;A7E2V4-4;H7C453	3;3;3;3;2	Zinc finger SWIM domain-containing protein 8	ZSWIM8	0.0839561	0.24068	218940000	132960000	85980000	86329000	55803000	30525000
G3V174;A7KAX9-2;A7KAX9;K7EQI6;A1A5D2;O14559-10;O14559-11;K7EMC2;O14559	3;3;3;1;1;1;1;1;1	Rho GTPase-activating protein 32	ARHGAP32			0	0	0	267410000	134300000	133110000
Q9ULV4;A7MAP0;A7MAP1;B4E3S0;H0YHL7;F8W1H8;F8VUX3;F8VSA4;F8VRE9;F8VTT6;F8VVB7;F8VV53;Q6QEF8-4;Q6QEF8-3;Q6QEF8-2;J3QLV6;J3KSS5;Q6QEF8-5;Q6QEF8	20;20;20;18;12;4;4;4;4;4;4;3;1;1;1;1;1;1;1	Coronin-1C;Coronin	CORO1C	1.54005	0.434438	24898000000	12147000000	12752000000	26212000000	12916000000	13295000000
E7EVD0;B4DSH2;Q9Y6M4-3;A8K040;Q9Y6M4;Q9Y6M4-2;H0YBN6;P78368	2;2;2;2;2;2;1;1	Casein kinase I isoform gamma-3;Casein kinase I isoform gamma-2	CSNK1G3;CSNK1G2			0	0	0	0	0	0
Q8IWT0-2;H7C3R6;Q8IWT0;A8K0B5	1;1;1;1	Protein archease	ZBTB8OS	1.09521	1.07405	182850000	86137000	96709000	139980000	62256000	77728000
Q5JTW2;A8MST6;E9PHX5;Q5JTW2-3;Q5JTW2-2	3;3;3;2;2	Centrosomal protein of 78 kDa	CEP78			162390000	58227000	104160000	0	0	0
Q8IUR7-7;Q8IUR7-2;A8MTG8;Q8IUR7;Q8IUR7-8;B7Z637;Q8IUR7-3;Q8IUR7-6;G5E9V6;C9JBY2;C9J2I1;G5E9V7;C9JAA7;H7C4J4;C9J625;C9J8P8	11;11;11;11;10;9;9;6;6;4;4;4;3;2;1;1	Armadillo repeat-containing protein 8	ARMC8	1.3197	1.91238	790800000	198040000	592760000	1148000000	337610000	810370000
A8MTK3;Q9NUX5-2;Q9NUX5	1;1;1	Protection of telomeres protein 1	POT1			72523000	33822000	38701000	0	0	0
A8MTY9;E7EWN9;O14972;B7Z6B1;A8MY26;B7Z606	4;4;4;3;2;2	Down syndrome critical region protein 3	DSCR3	1.09512	0.321363	662330000	402760000	259570000	754660000	439590000	315070000
P55854;A8MUA9;B4DUW4;A8MU27	2;2;2;2	Small ubiquitin-related modifier 3	SUMO3			0	0	0	120450000	64795000	55654000
A8MUB1;P68366;C9JDS9;C9JEV8;C9JQ00;C9JJQ8;C9K0S6;Q9H853	24;24;8;6;6;6;2;1	Tubulin alpha-4A chain	TUBA4A			0	0	0	198170000	53206000	144970000
Q53HC9;A8MUM1;C9J0U9;D3YTH5;F8WDS8;C9JVR6;F8WDX0;F8WB12	11;11;6;6;5;5;2;2	Protein TSSC1	TSSC1	0.422905	-0.0791122	4261500000	2557400000	1704200000	4103300000	2370100000	1733200000
A8MVC9;H0YCR5;B4DNI8;Q9BQC3	2;2;2;2	Diphthamide biosynthesis protein 2	DPH2	0.236772	0.222696	230350000	126560000	103790000	200910000	137870000	63039000
E9PNL8;B7Z6M3;A8MVN1;J3KNJ6;Q13574-2;Q13574-4;E9PPW4;Q13574-3;Q13574;F5H033;E9PFX6;E7EM72;O75912;E7EWQ4	4;4;4;4;4;4;4;4;4;2;1;1;1;1	Diacylglycerol kinase zeta	DGKZ			0	0	0	0	0	0
A8MVW0	3	Protein FAM171A2	FAM171A2	0.761366	-1.68182	43423000	43423000	0	74403000	64269000	10133000
A8MVZ6;Q96G01-4;Q96G01-3;Q96G01;F8VZX7;Q96G01-2;F8W056	8;8;8;8;1;1;1	Protein bicaudal D homolog 1	BICD1	0.0877624	-0.0731246	384830000	207530000	177310000	383030000	253840000	129190000
P62308;A8MWD9;Q49AN9;F5H013;C9JVQ0	4;4;3;3;2	Small nuclear ribonucleoprotein G;Small nuclear ribonucleoprotein G-like protein	SNRPG	1.99108	-1.24478	2164700000	1690200000	474500000	2225800000	1648100000	577720000
A8MWK0	1	Putative fatty acid desaturase 2-like protein FADS2P1	FADS2P1			0	0	0	0	0	0
Q9UMZ2-6;Q9UMZ2-4;Q9UMZ2-3;A8MWU4;Q9UMZ2-5;Q9UMZ2;K7ERE7;K7EP22	14;14;14;14;13;13;3;1	Synergin gamma	SYNRG	1.56494	-0.678556	1796200000	1266600000	529590000	1584800000	1147000000	437860000
A8MWY0-3;H7C2N5;A8MWY0;A8MWY0-2;C9JA41	4;4;4;3;3	UPF0577 protein KIAA1324-like	KIAA1324L			121210000	121210000	0	0	0	0
O94967-2;O94967;O94967-3;A8MX09;E9PR96;E9PNF6;E9PKZ6;E9PN15	17;17;17;17;4;2;2;1	WD repeat-containing protein 47	WDR47	1.78243	0.858643	2775700000	1200200000	1575500000	2533500000	1129500000	1404000000
A8MX75;P18074;P18074-2;E7EVE9;K7EIT8;K7ENL1;B4E0F6;K7EKF3	10;10;7;7;5;4;2;2	TFIIH basal transcription factor complex helicase XPD subunit	ERCC2	0.202155	0.290024	498210000	206680000	291530000	464230000	307610000	156620000
Q8NBJ7;A8MXB9;J3KQJ1;C9JL30;H7C3B2;C9J660;Q8NBJ7-2;Q8NBJ7-3;F8WA42;Q8NBJ7-5;E9PBT8;J3QT17;F8WEV7;F8WES7;F8WEX5;E9PG02;Q8NBJ7-4	8;8;8;7;7;7;6;6;6;4;4;4;2;2;2;2;2	Sulfatase-modifying factor 2	SUMF2	0.293626	0.0993164	1420100000	872910000	547180000	1350400000	767580000	582780000
P43243;A8MXP9;D6REM6;D6R991;H0Y8T4;B3KM87;P43243-2;D6R8Z5;D6R9F3;D6RAM9;D6RAY2;D6RBS2;D6RCM3;D6REK4;D6RBI2;D6RBK5;D6RE02;D6RIA2;D6RB45	26;26;24;18;14;10;10;3;2;2;2;2;2;2;2;2;2;2;1	Matrin-3	MATR3	2.70406	-0.959911	14827000000	10761000000	4066600000	14624000000	10648000000	3976200000
Q9Y608-2;Q9Y608-4;A8MXR0;Q9Y608;Q9Y608-3;H7C3N9;C9JSU1;C9JJC9;C9JC17;C9J321;C9J0U5	7;7;7;7;3;2;2;1;1;1;1	Leucine-rich repeat flightless-interacting protein 2	LRRFIP2	0.196852	-0.493039	278180000	178690000	99492000	705680000	489400000	216280000
F5GYS3;A8MXU7;Q92934	1;1;1	Bcl2 antagonist of cell death	BAD			0	0	0	82562000	64722000	17840000
A8MXV4	10	Nucleoside diphosphate-linked moiety X motif 19, mitochondrial	NUDT19	1.15683	-0.468285	3753200000	2473100000	1280100000	4235800000	3002800000	1233000000
A8MY36;Q14203;Q14203-3;Q14203-4;E7EX90;Q14203-2;Q14203-5;Q6AWB1;E7EWF7;C9JJD0;C9JKG6;E9PCY0;C9JZA4;C9JTE5;C9JJN7;C9J1B7	54;54;52;52;52;49;47;34;11;5;5;5;4;4;4;2	Dynactin subunit 1	DCTN1;DKFZp686E0752	1.35764	-0.171815	52638000000	31351000000	21286000000	53443000000	30667000000	22776000000
Q96G95;A8MY43;O14874;H3BTL2;H3BS02;H3BNP3;H3BQP2;H3BUV3	6;6;6;5;4;2;1;1	[3-methyl-2-oxobutanoate dehydrogenase [lipoamide]] kinase, mitochondrial	BCKDK	0.404462	-0.636955	1440000000	961820000	478160000	934990000	705560000	229430000
P34896-2;A8MYA6;P34896;P34896-3;B4DPM9;J3KRZ5;J3KRK5	11;11;11;9;7;4;3	Serine hydroxymethyltransferase, cytosolic;Serine hydroxymethyltransferase	SHMT1	0.630928	-0.224116	1406500000	938380000	468120000	1490600000	910840000	579740000
B0V3J0;A9C4B9;Q9BSV6;E7EQB3	4;4;4;4	tRNA-splicing endonuclease subunit Sen34	TSEN34	0.693757	-0.391726	341780000	219680000	122100000	432420000	287510000	144910000
J3KSB8;J3QRZ6;A9UHW6;A9UHW6-2;B4DUM7;J3QLD1;J3QLJ5;J3QLN4;J3KSU6;J3QKW3	4;4;4;3;3;2;2;1;1;1	MIF4G domain-containing protein	MIF4GD	0.717544	-0.947391	612380000	432270000	180110000	446750000	352280000	94476000
Q8IYB3-2;Q8IYB3;A9Z1X7;E9PCT1;M0R088;M0R1E7;B4DED5;M0QXG5	5;5;5;5;4;2;2;1	Serine/arginine repetitive matrix protein 1	SRRM1	0.0697062	0.0447533	1125800000	661960000	463790000	909700000	575920000	333780000
B7Z9U0;B0AZS3;E5RIL2;B7Z8R1;Q9UFF9	2;2;2;2;2	CCR4-NOT transcription complex subunit 8	CNOT8			67533000	52591000	14942000	0	0	0
Q6ICG6-3;B0AZU2;Q6ICG6;Q6ICG6-2;B0QY16;H7C1U5;B0QY18;B0QY20	4;4;4;4;3;1;1;1	Uncharacterized protein KIAA0930	KIAA0930	0.0923567	0.978631	13309000	5533600	7775500	386410000	245330000	141080000
Q9NQG6;B0QY95;Q7L890	5;5;2	Mitochondrial dynamic protein MID51	SMCR7L	0.238039	0.539992	572620000	310080000	262550000	1242700000	627050000	615690000
B0QYH3;B7Z820;Q8IWD4-2;B7Z2V1;B7Z860;Q8IWD4	1;1;1;1;1;1	Coiled-coil domain-containing protein 117	CCDC117			0	0	0	368080000	270270000	97814000
Q9BYH1-2;B0QYH4;Q9BYH1-3;B0QYH5;Q9BYH1-5;Q9BYH1-7;Q9BYH1-6;Q9BYH1;Q9BYH1-4	3;3;3;3;3;3;3;3;2	Seizure 6-like protein	SEZ6L	1.84522	0.967012	193040000	85986000	107050000	179140000	78279000	100870000
B0QYI3;Q8WUA7;Q8WUA7-3;Q8WUA7-2;B0QYI1	4;4;3;3;3	TBC1 domain family member 22A	TBC1D22A	0.225554	0.144431	345530000	216760000	128770000	289750000	164090000	125670000
Q01844-6;B0QYK0;Q01844-3;Q01844;Q01844-5;Q01844-2;C9JGE3;H7BY36;F8WC90;Q01844-4	10;10;10;10;10;9;9;8;1;1	RNA-binding protein EWS	EWSR1	1.18285	-0.228517	20712000000	12524000000	8187600000	22238000000	13508000000	8730400000
H3BQQ9;P63279;B0QYN7;H3BPC4;H3BRD1	10;10;10;8;1	SUMO-conjugating enzyme UBC9	UBE2I	2.01032	-0.144732	61493000000	37758000000	23734000000	62693000000	38915000000	23778000000
P19484;B0QYS6;B0QYS7;B1AKB1;B1AKB2;B1AKB4;B1AKB5;P19484-2	2;2;2;1;1;1;1;1	Transcription factor EB	TFEB			103030000	83419000	19610000	0	0	0
B0QYW5;F5GYD1;B4DU97;O43808	1;1;1;1	Peroxisomal membrane protein PMP34	SLC25A17	0.246083	-0.3858	159150000	104450000	54706000	94861000	67399000	27462000
F2Z2V0;Q99829;B0QZ18;A6PVH9;E7ENH5;Q5JX58;Q5JX59;Q5JX60;Q5JX44;Q5JX45;Q5JX56;Q5JX55;Q5JX61;Q5JX52;Q5JX54;Q5JX57;E7EV27;H0Y524;Q5JX53	13;13;13;12;10;8;8;8;8;8;7;6;6;6;5;4;4;3;2	Copine-1	CPNE1	0.0805379	-0.0440848	24090000000	13812000000	10279000000	20821000000	11907000000	8913800000
P41229-4;P41229-3;P41229-2;B0QZ44;P41229;F8WDK1;F8W7H7;F8WF56;H7BZF9;E9PFH2;Q9BY66-2;Q9BY66;Q9BY66-3;P29375-2;F5H1F7;P29375	5;5;5;5;5;1;1;1;1;1;1;1;1;1;1;1	Lysine-specific demethylase 5C	KDM5C	0.031901	0.272826	112280000	69898000	42385000	1571600000	779140000	792450000
B0QZ55;Q5VYZ1;H7BY62;A3KFK1;F5H640;Q9H869-5;Q9H869-6;Q9H869-4;Q9H869-3;Q9H869-2;Q9H869;Q3T8J9-2;Q3T8J9-3;Q3T8J9	2;2;2;1;1;1;1;1;1;1;1;1;1;1	YY1-associated protein 1;GON-4-like protein	YY1AP1;GON4L			56951000	37135000	19816000	0	0	0
G8JLL2;B0UYY4;B0S865;B0UYY6;B0UYY2;Q9UMR5-2;Q9UMR5;G8JLE1;B0S872	3;3;3;3;3;3;3;3;3	Lysosomal thioesterase PPT2	PPT2	0.0897526	-0.101618	501750000	329150000	172600000	718720000	448470000	270240000
B0S8I7;Q14657	1;1	L antigen family member 3	LAGE3	0.478446	0.817774	157330000	114520000	42803000	233820000	121750000	112080000
P46379-2;B0UX83;P46379;P46379-3;P46379-5;P46379-4;F6S6P2;F6UR09;F6U1F2;F6XTU0;F6RG75;F6WML8;F6VEM6;F6X9W3;F6U341;H0Y710;H0Y4L1;F6TC96	25;25;25;25;22;21;12;7;7;7;7;7;7;7;7;6;5;5	Large proline-rich protein BAG6	BAG6	1.29396	-0.236127	15421000000	9099800000	6321200000	16133000000	10011000000	6122100000
O95870;B0UXB6;O95870-2;B3KNX9;F2Z3G6;F2Z3H2	8;8;7;4;1;1	Abhydrolase domain-containing protein 16A	ABHD16A	1.14544	-0.949489	380620000	279900000	100720000	514330000	391630000	122700000
B0UYQ5;B0V046;B0UYX3;P22105-3;E7EPZ9;P22105	1;1;1;1;1;1	Tenascin-X	TNXB	2.58989	-2.84003	243700000	222430000	21272000	259820000	242620000	17201000
P02656;B0YIW2	1;1	Apolipoprotein C-III	APOC3			0	0	0	39164000	39164000	0
B1AJQ6;Q86Y82	3;3	Syntaxin-12	STX12	0.279056	0.688203	278420000	90233000	188190000	147020000	99806000	47216000
B1AJY7;O75832;B1AJY5;O75832-2;B1AJY6	8;8;7;5;4	26S proteasome non-ATPase regulatory subunit 10	PSMD10	0.0683692	0.0511892	1902600000	1116500000	786130000	1539500000	908290000	631170000
B1AK13;P35914;P35914-2;H0Y2L7	5;5;3;1	Hydroxymethylglutaryl-CoA lyase, mitochondrial	HMGCL	0.0923835	0.339693	388340000	167500000	220830000	144580000	102770000	41808000
Q9UJF2;B1AKC7;Q9UJF2-2	1;1;1	Ras GTPase-activating protein nGAP	RASAL2			95645000	85537000	10108000	0	0	0
O43847;O43847-2;B1AKJ5;G3V1R5;F5H7V1;H0Y5G9	26;26;26;24;17;11	Nardilysin	NRD1	2.24969	1.41479	7736700000	2573800000	5162900000	6973400000	2389500000	4583900000
E9PJW9;Q96SU4-7;Q96SU4-2;Q96SU4;B1AKJ6;Q96SU4-6;J3KPA3;Q96SU4-3;Q96SU4-5;Q96SU4-4;H0YE19	6;6;6;6;6;6;6;5;4;4;2	Oxysterol-binding protein;Oxysterol-binding protein-related protein 9	OSBPL9	1.71099	0.829964	1251700000	567240000	684440000	1149500000	523410000	626040000
Q92845-2;B1AKU4;Q92845;F5H591;B7Z7E7	10;10;10;9;6	Kinesin-associated protein 3	KIFAP3	0.0107414	0.0279152	420240000	250390000	169860000	192700000	116090000	76606000
B1AL69;Q7L3B6	2;2	Hsp90 co-chaperone Cdc37-like 1	CDC37L1			116870000	56044000	60825000	0	0	0
B1ALD0;Q9Y6B7	1;1	AP-4 complex subunit beta-1	AP4B1			26271000	26271000	0	0	0	0
C9JR86;B1ALH6;O14832;C9IYS5;O14832-2	2;2;2;1;1	Phytanoyl-CoA dioxygenase, peroxisomal	PHYH			0	0	0	0	0	0
Q14155-1;B1ALK7;Q14155-6;E7EUY6;C9JDI6;B1ANY6;E7EU80;Q15052-2;B7Z3C7;Q15052;C9JAD7;B7Z6D9	23;23;17;15;4;4;4;4;4;4;2;1		ARHGEF7			0	0	0	0	0	0
Q9P0T7;B1ALM5	1;1	Transmembrane protein 9	TMEM9	0.191	0.185674	241310000	126570000	114730000	228950000	153540000	75415000
O14795;F8W8M9;B1AM27;F8VZH8;F8W0P6;Q9UPW8;H7BXE5;F8W059;J3KQI7	5;5;5;2;2;2;2;2;2	Protein unc-13 homolog B	UNC13B	0.0922685	0.256284	258670000	148640000	110040000	102440000	63537000	38905000
Q12926;B1AM49;Q12926-2;B1AM48;C9JB16	18;18;17;11;7	ELAV-like protein 2	ELAVL2	1.94926	0.584823	3660300000	1781000000	1879400000	3944300000	1993300000	1951000000
B1AMB1;B1AMB2;Q9BPZ7-5;Q9BPZ7-6;Q9BPZ7-3;Q9BPZ7-2;Q9BPZ7	1;1;1;1;1;1;1	Target of rapamycin complex 2 subunit MAPKAP1	MAPKAP1	0.603866	0.483635	212680000	103020000	109660000	208700000	128960000	79740000
Q14141-2;Q14141-4;B1AMS2;Q14141;F5H1J5;B4E049;Q14141-3	17;17;17;17;17;14;6	Septin-6	2014-09-06	1.07866	0.262344	12336000000	6467000000	5869400000	11912000000	6403800000	5507800000
B1AMU7;B1AMU3;Q9Y3B2;B1AMU4	2;2;2;1	Exosome complex component CSL4	EXOSC1	0.494437	-0.441951	304420000	206800000	97617000	233510000	166280000	67233000
D6RCR1;B1ANS9-2;B1ANS9	2;2;2	WD repeat-containing protein 64	WDR64	0.239064	0.514001	1757400000	881370000	876060000	3902300000	1813800000	2088400000
E5RFW4;E5RG63;E5RJ26;P49768-3;E7ES96;P49768-5;P49768-6;P49810-3;P49810;P49768-2;P49768;B1AP22	1;1;1;1;1;1;1;1;1;1;1;1	Presenilin-2;Presenilin-2 NTF subunit;Presenilin-2 CTF subunit;Presenilin-1;Presenilin-1 NTF subunit;Presenilin-1 CTF subunit;Presenilin-1 CTF12	PSEN2;PSEN1	0.228688	0.301982	86441000	54357000	32084000	128120000	64869000	63253000
B1APY9;B1APY8;P26378-4;P26378-2;P26378-5;P26378;P26378-3	19;19;18;18;18;18;18	ELAV-like protein 4	ELAVL4	0.997574	-0.156305	33092000000	17445000000	15646000000	35298000000	18777000000	16521000000
B1AT46;Q9Y692-2;Q9Y692	5;4;4	Glucocorticoid modulatory element-binding protein 1	GMEB1	0.255207	0.348575	273250000	141380000	131870000	187060000	108460000	78599000
P07602;P07602-2;C9JIZ6;P07602-3;B1AVU8	15;15;15;15;15	Proactivator polypeptide;Saposin-A;Saposin-B-Val;Saposin-B;Saposin-C;Saposin-D	PSAP	1.04767	0.323799	32474000000	16105000000	16369000000	30135000000	14927000000	15208000000
B1B047;C9J5J4;Q5TKA1-3;H7C4T7;Q5TKA1;Q5TKA1-2;H0Y322	1;1;1;1;1;1;1	Protein lin-9 homolog	LIN9			0	0	0	0	0	0
B2R5P6;Q16881-5;E2QRB9;Q16881-2;B7Z2S5;Q16881-4;E9PNQ6;Q16881-3;E7EW10;Q16881-6;B7Z904;Q16881;E9PIR7;E7ESI6;F5H780;E9PMY9;E9PKD3;E9PIZ5;E9PLT3;E9PKI4;E9PQI3;E9PJU2	21;21;21;21;21;21;21;21;21;21;21;21;20;20;18;18;11;6;4;4;3;1	Thioredoxin reductase 1, cytoplasmic	TXNRD1	1.89228	0.55133	42613000000	19675000000	22937000000	46427000000	21529000000	24898000000
B2WTI3;B2WTI4;Q6NYC1-2;K7EJU9;Q6NYC1;Q6NYC1-3	7;7;7;7;7;7	Bifunctional arginine demethylase and lysyl-hydroxylase JMJD6	JMJD6	0.75663	-0.363917	1671400000	1095600000	575750000	1453700000	962850000	490850000
E9PDL4;Q96HG3;Q05084;B3FTQ2;B9ZVM7;E7ENI6;Q6LCR0;C9J3Y4;C9J8Y3;F8WET5;Q6LCT9;F8WBQ1;Q8NDH6;C9IZC7;Q8NDH6-2	16;16;16;16;9;9;8;6;4;2;2;2;2;1;1	Islet cell autoantigen 1	ICA1	0.47368	0.242585	2892300000	1575500000	1316800000	3509400000	1892200000	1617200000
B3KNQ0;Q53HC0;F5H7P8;F5H2Z7;F5H285	4;4;1;1;1	Coiled-coil domain-containing protein 92	CCDC92	0.223864	0.227277	299790000	154910000	144880000	413800000	252120000	161690000
F8VY35;B3KNT8;F5H4R6;H0YIV4;P55209;F8W020;F8W0J6;H0YH88;H0YHC3;F5H1X5;F8VXI6;F8VUX1;F8VVB5	10;10;10;10;10;9;9;8;8;7;7;7;6	Nucleosome assembly protein 1-like 1	NAP1L1	1.66107	0.74344	65865000000	33461000000	32404000000	65563000000	31975000000	33588000000
F5H8E6;B3KPG5;B3KR43;Q8TBZ3-4;G3V2F8;Q8TBZ3;Q8TBZ3-2;E7EUY8	1;1;1;1;1;1;1;1	WD repeat-containing protein 20	WDR20			0	0	0	0	0	0
B3KQC5;Q9UKM7;H0YGV7;H0YG20;H0YIU0	3;3;2;2;1	Endoplasmic reticulum mannosyl-oligosaccharide 1,2-alpha-mannosidase	MAN1B1			0	0	0	27772000	27772000	0
Q99808;B3KQV7	2;2	Equilibrative nucleoside transporter 1	SLC29A1	0.108324	-0.400916	133700000	62488000	71213000	113840000	113840000	0
B3KR59;Q8N461	2;2	F-box/LRR-repeat protein 16	FBXL16	1.82898	1.2111	84349000	38088000	46261000	92355000	44778000	47576000
F5H5N1;B3KRI2;O75251;F5GXJ1	3;3;3;3	NADH dehydrogenase [ubiquinone] iron-sulfur protein 7, mitochondrial	NDUFS7	0.331492	-0.295538	879130000	574020000	305110000	650670000	407570000	243090000
B3KRR0;P07992;K7ES46;P07992-2;P07992-3;K7EP14;K7EJW9;K7ER89;K7ER60	5;5;4;4;4;3;2;2;1	DNA excision repair protein ERCC-1	ERCC1	0.174575	-0.26334	222610000	163180000	59426000	330200000	196070000	134130000
O15372;B3KS98;E5RJT0;E5RGU4;E5RFW7;E5RFH0;E5RHC7;E5RH59	19;19;11;6;2;2;1;1	Eukaryotic translation initiation factor 3 subunit H	EIF3H	0.672374	0.160127	27934000000	14330000000	13603000000	26439000000	13447000000	12992000000
O00303;B3KSH1;B4DEW9;H0YDT6;E9PQV8	13;13;10;4;1	Eukaryotic translation initiation factor 3 subunit F	EIF3F	2.60046	0.183762	26540000000	13641000000	12899000000	27345000000	14005000000	13340000000
H7C488;B3KSI9;Q9NQ48;F5GWL8	2;2;2;1	Leucine zipper transcription factor-like protein 1	LZTFL1	1.11123	-0.256057	209670000	143620000	66050000	202310000	133090000	69223000
O75925;B3KSY9;H3BSI8	4;4;1	E3 SUMO-protein ligase PIAS1	PIAS1	0.752275	-0.455375	978600000	360060000	618530000	1079700000	371890000	707780000
H0YNF6;B3KT51;E7EPS7;H0YNS4;Q9BRN9-2;Q9BRN9	1;1;1;1;1;1	TM2 domain-containing protein 3	TM2D3			0	0	0	0	0	0
Q9UBU8-2;B3KTM8;H0YMJ0;H0YLJ3;Q9UBU8;Q9UBU8-3;H0YM21;H0YNE0;H0YLV1;H0YMT8;H0YNX3	7;7;6;6;6;4;3;3;2;2;1	Mortality factor 4-like protein 1	MORF4L1	0.132146	0.214931	630410000	398520000	231890000	504830000	288980000	215850000
B3KU87;B5MCR8;Q6NXT4-4;Q6NXT4-3;Q6NXT4;Q6NXT4-2	1;1;1;1;1;1	Zinc transporter 6	SLC30A6			56958000	56958000	0	0	0	0
B3KVZ3;Q9H3R5;H0Y9E6;D6RBJ6	5;5;4;1	Centromere protein H	CENPH	1.91366	-0.979939	588810000	433590000	155220000	577000000	442520000	134480000
B3KWN5;Q6IQ26-2;Q6IQ26;H0YDS8;H0YCW5;H0YEA8;H0YDE6;B4DFB6	3;3;3;1;1;1;1;1	DENN domain-containing protein 5A	DENND5A	1.78371	-2.23434	45044000	45044000	0	52924000	52924000	0
B3KWN8;Q8WU10;B4DEW4	3;3;1	Pyridine nucleotide-disulfide oxidoreductase domain-containing protein 1	PYROXD1			140160000	140160000	0	0	0	0
C9JYD0;C9J3G7;B3KWT8;Q3KNV8;Q3KNV8-2	1;1;1;1;1	Polycomb group RING finger protein 3	PCGF3			0	0	0	0	0	0
B3KXE0;P32780;E9PI26;E9PM51	4;4;1;1	General transcription factor IIH subunit 1	GTF2H1	0.214389	-0.797889	378210000	317890000	60316000	97273000	57152000	40121000
O43747;O43747-2;J3KQU9;B3KXW5;H3BNR4;H3BR36;H3BUN9;H3BRM7;H3BN71;B4DGE1;H3BN75;H3BNN2;H3BS13;H3BV30;B3KNW1	22;22;22;22;7;5;5;3;3;3;1;1;1;1;1	AP-1 complex subunit gamma-1	AP1G1	0.0870579	-0.0141215	10126000000	5747600000	4378500000	10805000000	6032800000	4772100000
B3KY83;P19793	8;8	Retinoic acid receptor RXR-alpha	RXRA			0	0	0	79173000	28673000	50500000
H3BTV1;O14735;B3KY94;H3BUR9	2;2;2;1	CDP-diacylglycerol--inositol 3-phosphatidyltransferase	CDIPT	1.48736	-0.82457	580900000	410330000	170570000	677290000	512340000	164940000
F5GYV5;H7BZV4;B3V0L1;F8WCT1;Q66PJ3-4;Q66PJ3-3;Q66PJ3-2;Q66PJ3;F5H7X4;F8WEP2;Q66PJ3-5	4;4;4;4;4;4;4;4;3;2;2	ADP-ribosylation factor-like protein 6-interacting protein 4	ARL6IP4	0.565935	-0.0388924	2108000000	1279200000	828800000	2182900000	1334500000	848350000
Q99439-2;B4DDF4;Q99439;B4DUT8;K7ES69;H3BTZ5;H3BQH0;H3BVI6;H3BQR6	3;3;3;3;2;2;2;2;1	Calponin-2	CNN2	0.0125774	-0.0231687	111320000	64749000	46572000	99222000	72737000	26486000
B4DEB8;P41732;B4DDG0;B4DEA5;B4E171	3;3;3;3;3	Tetraspanin-7	TSPAN7	0.226234	0.0971891	487590000	262870000	224720000	539260000	322470000	216790000
F8WAK5;B4DDH2;Q9BYT3	1;1;1	Serine/threonine-protein kinase 33	STK33			0	0	0	79655000	30321000	49335000
H3BUV4;Q9NWW5;B4DDH6;H3BNF1;H3BUT1	2;2;2;1;1	Ceroid-lipofuscinosis neuronal protein 6	CLN6	0.0214322	-0.0371183	357720000	214700000	143020000	215400000	128730000	86671000
H0YEL1;E9PLH5;E9PKE0;P78524-3;B4DDL8;P78524-2;P78524	1;1;1;1;1;1;1	Suppression of tumorigenicity 5 protein	ST5	0.299046	1.02898	79396000	52762000	26634000	235040000	68044000	166990000
B4DDT7;P54619;Q8N7V9;F8W9D1;F8VYY9;H0YIC9;H0YHF8;F8VZX1;F8VPF5;F8VVA3;F8VSL2;F8VRY2;Q9UGJ0-2;G8JLM0;E9PGP6;Q9UGJ0-3;Q9UGJ0;F8VSH3;F8VU55	14;14;14;13;13;8;7;6;5;5;3;2;2;2;2;2;2;1;1	5-AMP-activated protein kinase subunit gamma-1	PRKAG1	0.371716	0.574541	4228300000	2006800000	2221500000	2452700000	1173300000	1279300000
B4DDV3;Q8N6T7-2;Q8N6T7;M0QZ09;M0R1N9;M0R1F6	3;3;3;2;1;1	NAD-dependent protein deacetylase sirtuin-6	SIRT6	0.419089	0.738321	307080000	150490000	156590000	175770000	82583000	93184000
B4DDZ0;E7EW32;Q7L1V2	3;3;3	Vacuolar fusion protein MON1 homolog B	MON1B			0	0	0	116780000	92434000	24350000
B4DE16;Q8WYA6;Q8WYA6-3;Q8WYA6-2;A2A2P1	17;17;14;14;3	Beta-catenin-like protein 1	CTNNBL1	0.994613	-0.488836	5552800000	3601200000	1951600000	4775800000	3118200000	1657600000
B4DE26;Q00973	2;2	Beta-1,4 N-acetylgalactosaminyltransferase 1	B4GALNT1			0	0	0	0	0	0
B4DE68;Q96HA8;E5RIY9;E5RHC2	3;3;2;1	Protein N-terminal glutamine amidohydrolase	C8orf32;WDYHV1	0.259572	0.274667	472350000	257880000	214460000	325960000	194390000	131570000
B4DEM1;P78382-2;P78382	1;1;1	CMP-sialic acid transporter	SLC35A1	0.374819	-0.16046	142770000	86147000	56618000	155340000	105080000	50259000
H0YKT0;H0YKM7;B4DEU9;H0YLB9;P49641-2;H0YNG5;P49641-1;P49641	1;1;1;1;1;1;1;1	Alpha-mannosidase 2x	MAN2A2			0	0	0	0	0	0
O43414-3;B4DEX5;H0Y4B0;O43414-2;O43414;F6QUN3;F6UGJ8	6;6;6;6;6;3;3	ERI1 exoribonuclease 3	PRNPIP;ERI3	0.645053	1.03308	825640000	354970000	470670000	1497900000	619010000	878900000
E9PDG2;H7C3C0;B4DEY9;Q9HBG6-4;Q9HBG6-3;E7EQF4;Q9HBG6;Q9HBG6-2;Q9HBG6-5;H0Y978	4;4;4;4;4;4;4;4;4;1	Intraflagellar transport protein 122 homolog	IFT122	0.0725395	-0.248301	54874000	41330000	13545000	137980000	92803000	45175000
B4DF47;Q9BUK6-3;Q9BUK6-2;Q9BUK6;Q9BUK6-7;B4DHK3;Q9BUK6-4;Q9BUK6-5	8;8;8;8;7;4;2;1	Protein misato homolog 1	MSTO1	1.61545	0.215994	1064600000	611480000	453080000	1136100000	657210000	478940000
F5H2A3;Q6ZN50;B4DKE4;B4DFA8;Q0VF99;Q969R2	2;2;2;2;2;2	Oxysterol-binding protein;Oxysterol-binding protein 2	OSBP2			0	0	0	479310000	282620000	196690000
B4DFD8;P35610-3;P35610-2;P35610	1;1;1;1	Sterol O-acyltransferase 1	SOAT1			0	0	0	0	0	0
B4DFK6;E9PDU6;K7ESJ2;K7ENC5;K7ERK4;B7Z7E1;B4DUX6;P51911	13;11;1;1;1;1;1;1		CNN3	2.70858	1.60988	719240000	258940000	460300000	726580000	241680000	484900000
H3BM67;H3BUP2;H3BUN4;O60936-2;B4DFL0;O60936;H3BQJ5	5;5;5;5;5;4;3	Nucleolar protein 3	NOL3	0.998455	1.07803	746050000	317040000	429000000	1044700000	515730000	528980000
B4DFQ4;Q8N668;E9PE85	3;3;1	COMM domain-containing protein 1	COMMD1	0.1017	0.174549	184700000	86779000	97919000	273310000	189910000	83399000
Q9NP97;B4DFR2;Q8TF09;B1AKR6;H3BNG9;H3BPA0;Q9NP97-2;Q7Z4M1;H3BQI1	5;5;3;3;2;2;2;2;1	Dynein light chain roadblock-type 1;Dynein light chain roadblock-type 2	DYNLRB1;DYNLRB2	0.853512	0.118637	11651000000	6308800000	5342300000	11522000000	6420000000	5102400000
C0IMW7;C0IMW5;B4DFR4;Q969G3-2;C0IMW4;B4DGM3;Q969G3;J3QKS7;K7EMQ8;H7C048;J3KT85;J3QR61	9;9;9;9;9;9;9;8;7;6;2;2	SWI/SNF-related matrix-associated actin-dependent regulator of chromatin subfamily E member 1	SMARCE1	1.17177	-0.928606	4170900000	2829100000	1341800000	3785600000	2855500000	930160000
F5H2N9;F5GYZ6;F5H3S4;Q8TAP4;E9PK83;E9PSF5;Q8TAP4-3;P25800;B4DG90;Q8TAP4-2	1;1;1;1;1;1;1;1;1;1	LIM domain only protein 3;Rhombotin-1	LMO3;LMO1	0.544745	0.654195	78053000	44829000	33224000	119180000	63487000	55691000
B7Z6M1;F8W8D8;B4DGB4;P13797;B4DI60;P13796;H7C4N2;Q5TBN3	11;11;11;11;4;4;3;2	Plastin-3	PLS3	0.309118	1.76684	101380000	38131000	63249000	810150000	228610000	581540000
B4DGL8;G3XAC4;O75027;O75027-2;E9PJR8	3;3;3;3;1	ATP-binding cassette sub-family B member 7, mitochondrial	ABCB7	0.0322189	-0.0289701	391370000	236710000	154660000	514900000	300830000	214080000
P27824;B4DGP8;B4E2T8;H0Y9Q7;D6RGY2;D6RB85;D6RDP7;D6RAU8;D6RFL1;H0Y9H1;D6RAQ8;D6RHJ3;D6RD16	25;25;19;12;10;9;9;8;7;6;2;1;1	Calnexin	CANX	3.3739	-0.309174	48853000000	31226000000	17626000000	48569000000	31188000000	17381000000
Q9ULH7-4;Q9ULH7;B4DGT8	7;7;7	MKL/myocardin-like protein 2	MKL2	0.263003	0.213201	907080000	582940000	324140000	1255100000	786810000	468320000
B4DGX2;P48426;Q5JUT3;Q5JUT2;H7BXS3	9;9;6;3;3	Phosphatidylinositol 5-phosphate 4-kinase type-2 alpha	PIP4K2A	1.31848	0.433096	655980000	356990000	298990000	674750000	324620000	350130000
B4DH06;O43741;F5H2X8	2;2;1	5-AMP-activated protein kinase subunit beta-2	PRKAB2;PRKAB1	1.26762	0.956137	292450000	162000000	130450000	299400000	131880000	167510000
H0Y907;B4DH26;Q92564-2;Q92564;B4DH25;H0Y9C5	3;3;3;3;3;1	DCN1-like protein 4	DCUN1D4	0.893953	1.32097	53718000	22179000	31540000	77901000	37059000	40842000
B4DH47;O76041-2	1;1		NEBL			0	0	0	0	0	0
B4DH53;Q66K74;M0QXQ9;M0QY41;M0R1J2;M0QZ50;M0R1M7	17;17;5;5;3;2;2	Microtubule-associated protein 1S;MAP1S heavy chain;MAP1S light chain	MAP1S	2.57822	0.331066	7494500000	4265400000	3229100000	7616200000	4262800000	3353400000
Q9BZC1-5;B4DHA8;Q9BZC1-3;Q9BZC1-2;M0QY66;Q9BZC1-4;Q9BZC1	5;5;5;5;5;5;5	CUGBP Elav-like family member 4	CELF4	0.459211	0.748891	1027200000	619870000	407280000	171870000	80701000	91172000
B4DI29;F5H0I7;B4E127;G8JL98;Q13569	1;1;1;1;1	G/T mismatch-specific thymine DNA glycosylase	TDG			0	0	0	0	0	0
G8JLH2;B4DIG0;P30305-3;P30305-2;P30305;P30305-4	2;2;2;2;2;2	M-phase inducer phosphatase 2	CDC25B			0	0	0	0	0	0
B4DIL8;P49815-5;H3BMQ0;P49815-3;P49815-2;P49815-4;P49815;P49815-6;H3BQK4	9;9;9;9;9;9;9;7;2	Tuberin	TSC2	0.101669	0.520784	268740000	156140000	112600000	54407000	27704000	26703000
B4DIR7;Q99504;Q99504-2;B4DNZ7;Q8IVX7;B1APR7	5;5;4;4;4;3	Eyes absent homolog 3	EYA3	1.26795	1.51977	712330000	227170000	485150000	535960000	230200000	305760000
Q9C005;B4DIS3	3;3	Protein dpy-30 homolog	DPY30	1.83496	1.7517	3433700000	1161900000	2271800000	3103200000	884120000	2219100000
H7C1A2;Q96BW9;C9J2U4;B4DIY7	1;1;1;1	Mitochondrial translocator assembly and maintenance protein 41 homolog	TAMM41			142280000	65591000	76694000	0	0	0
Q9BUE6;B4DJI5;Q5TBE9;Q5TBE2	3;3;2;1	Iron-sulfur cluster assembly 1 homolog, mitochondrial	ISCA1;HBLD2	1.7428	0.646118	1015900000	503710000	512160000	968810000	493910000	474900000
Q9NXE8-2;B4DJK2;Q9NXE8	1;1;1	Pre-mRNA-splicing factor CWC25 homolog	CWC25			62063000	48780000	13282000	0	0	0
Q96SY0-4;Q96SY0-3;H3BRY6;B4DVT3;Q96SY0;B4DJL6	6;6;6;6;6;6	von Willebrand factor A domain-containing protein 9	VWA9	0.166203	0.223034	170020000	119210000	50807000	276410000	149650000	126760000
B4DJP7;P62318;H3BT13	5;5;3	Small nuclear ribonucleoprotein Sm D3	SNRPD3	2.35336	-0.736916	13924000000	9582200000	4341900000	13698000000	9223400000	4474600000
B4DJV2;O75390;H0YIC4;F8W4S1;F8VPA1;F8VTT8;H0YH82;F8VZK9;F8VX07;F8VRP1;F8VX68;F8VWQ5;F8VRI6;F8VPF9;F8W1S4;F8W642;F8VU34;F8VR34	16;16;7;5;4;4;4;3;3;3;3;3;3;3;3;2;2;2	Citrate synthase;Citrate synthase, mitochondrial	CS	0.828805	-0.11017	88245000000	49812000000	38433000000	86775000000	48634000000	38140000000
B4DKB2;P42892-3;P42892-2;P42892-4;P42892	1;1;1;1;1	Endothelin-converting enzyme 1	ECE1	1.32653	2.62367	175790000	34917000	140870000	268580000	56647000	211930000
C9J0K6;B4DKK2;P30626-2;P30626;B4DHQ6	10;10;10;10;5	Sorcin	SRI	1.53623	0.483328	25229000000	11946000000	13283000000	23870000000	10832000000	13039000000
B4DL54;H0YHI0;H0YID9;H0YHA3	4;4;1;1		CHURC1-FNTB	1.93272	0.887721	1023200000	586580000	436660000	933740000	505480000	428260000
B4DL79;O95235	4;4	Kinesin-like protein KIF20A	KIF20A			0	0	0	20656000	16608000	4047200
B4DLE8	2		CRYBG3			0	0	0	337960000	148050000	189910000
Q9H910;B4DLH4;A6NGP5;H3BMV3;H3BU16;Q9H910-2;H3BMT0;H3BTV5;H3BMM8;B4E1P3;H3BS08	10;10;9;9;7;7;6;6;4;4;1	Hematological and neurological expressed 1-like protein	HN1L	0.171837	-0.158963	14397000000	9241600000	5155700000	11055000000	7124000000	3931200000
B4DLN1;B4E1E9;P52815;I3L1E8	14;8;6;2		SLC25A10	0.717645	-1.31187	4210200000	3251200000	958950000	8396400000	6531900000	1864600000
B4DLR8;P15559-3;P15559-2;H3BRK3;P15559;H3BNV2	3;3;3;3;3;2	NAD(P)H dehydrogenase [quinone] 1	NQO1	0.789786	0.934699	174180000	98344000	75832000	256650000	101300000	155350000
B4DLT4;P23443-2;F6UYM1;P23443;Q7Z721;K7EIM2;K7ER06	7;7;7;7;6;1;1	Ribosomal protein S6 kinase beta-1	RPS6KB1	0.0751734	-0.103547	1483000000	960190000	522790000	2327700000	1435400000	892290000
Q5TDE7;Q5TDE8;B4DLZ9;Q5VTB9	2;2;2;2	E3 ubiquitin-protein ligase RNF220	RNF220			547450000	256630000	290820000	0	0	0
H7C235;H7C0W5;B4E0L6;B4DWK7;B4DQ31;B4DM23;G8JLC4;Q9NXE4-3;H7C1Q6;Q9NXE4-6;Q9NXE4-2;Q9NXE4;H7BXF4;Q9NXE4-4;H7C2J2;H7C2E2;Q9NXE4-5	3;3;3;3;3;3;3;3;3;3;3;3;3;3;2;1;1	Sphingomyelin phosphodiesterase 4	SMPD4	0.920957	-1.53471	118540000	108550000	9988200	142060000	107170000	34890000
B4DM24;Q8NCB2-3;Q8NCB2-2;Q8NCB2;C9JSB2;E7ETR1;C9J9E2	4;4;4;4;3;3;3	CaM kinase-like vesicle-associated protein	CAMKV	0.708614	2.91237	38065000	6903700	31162000	145670000	34552000	111120000
P32322;B4DMU0;E2QRB3;P32322-2;J3KQ22;J3QL24;J3QKT4;J3QLK9;J3QL23;J3QL32;J3QR88;J3KTA8;J3QKT3;J3QRZ0;J3KSA9	14;14;13;12;9;7;7;6;6;6;5;3;3;3;2	Pyrroline-5-carboxylate reductase 1, mitochondrial;Pyrroline-5-carboxylate reductase	PYCR1	1.84846	-1.25747	61443000000	46966000000	14477000000	66393000000	49361000000	17032000000
B4DMW0;Q9HA92;H0Y934;H0Y9X4	3;3;2;1	Radical S-adenosyl methionine domain-containing protein 1, mitochondrial	RSAD1	0.508086	0.796241	73460000	45812000	27649000	43210000	27297000	15913000
B4DN34;Q96GC5;F5H702;F5H8D0	4;4;3;2	39S ribosomal protein L48, mitochondrial	MRPL48	2.07042	-0.72344	2801700000	1940700000	861050000	2736200000	1904300000	831980000
E7ETU5;P29558-2;P29558;B4DN88;E7EPF2	4;4;4;4;2	RNA-binding motif, single-stranded-interacting protein 1	RBMS1			1063000000	589010000	473950000	1050400000	635360000	415030000
Q9Y3F4;B4DNJ6;B0AZV0;H0YH33	19;19;15;5	Serine-threonine kinase receptor-associated protein	STRAP	1.68413	0.484719	56855000000	26365000000	30490000000	54702000000	25282000000	29421000000
C9J9D8;Q03154;B4DNW0;C9JWD4;C9J6I6;C9JMV9;C9JYZ0;F8WC59	12;12;12;11;11;10;5;3	Aminoacylase-1	ACY1;ABHD14A-ACY1	1.78664	0.869154	3091400000	1456100000	1635300000	3222400000	1335100000	1887300000
B4DNX9;Q14592	1;1	Zinc finger protein 460	ZNF460			0	0	0	0	0	0
B4DNY1;P78332-2;E9PGM9;P78332;C9J250	2;2;2;2;1	RNA-binding protein 6	RBM6			0	0	0	0	0	0
F5H6X0;F5GXG6;F5GX35;F5H4K7;F5GWD3;B4DNZ6;Q13889;H0YFF7	3;3;3;3;3;3;3;2	General transcription factor IIH subunit 3	GTF2H3	0.132568	0.12344	198260000	128350000	69918000	167700000	86981000	80720000
B4DP08;Q9BT22;K7EID2;Q6GMV1	3;3;2;1	Chitobiosyldiphosphodolichol beta-mannosyltransferase	ALG1	0.243404	0.251728	401150000	232310000	168830000	584890000	341270000	243620000
B4DP11;Q15185;B4DP21;B4DDC6	9;9;8;5	Prostaglandin E synthase 3	PTGES3	0.7889	0.477325	33214000000	15193000000	18021000000	42827000000	19474000000	23353000000
Q5SYU9;Q5SYV1;B4DPI2;Q9UL12;Q9UL10	3;3;3;3;1	Sarcosine dehydrogenase, mitochondrial	SARDH			0	0	0	0	0	0
B4DPR4;C9J494;Q9H000	3;3;3	Probable E3 ubiquitin-protein ligase makorin-2	MKRN2	0.825954	1.09887	176450000	71737000	104720000	113700000	63518000	50184000
C9JNM8;C9JE25;B4DPR9;Q99551	1;1;1;1	Transcription termination factor, mitochondrial	MTERF	0.0107536	0.0728799	155020000	91477000	63547000	1253700000	718620000	535120000
B4DPY8;O94842;O15405-2;O15405;B4DQV8;Q96NM4-3;Q96NM4;G3XAC7;Q96NM4-2	4;4;2;2;1;1;1;1;1	TOX high mobility group box family member 4;TOX high mobility group box family member 3	TOX4;TOX3	0.058114	-0.189506	684100000	433020000	251090000	484120000	297760000	186360000
B4DQ94;Q7L8J4	6;6	SH3 domain-binding protein 5-like	SH3BP5L	1.77986	-0.885142	1423100000	1011900000	411170000	1356500000	996530000	359950000
B4DQJ8;P52209;F5H7U0;K7EPF6;K7EM49;K7EMN2;K7ELN9	25;25;24;12;11;9;9	6-phosphogluconate dehydrogenase, decarboxylating	PGD	1.99541	0.774976	55941000000	22981000000	32961000000	60683000000	24726000000	35956000000
B4DQP0	1		AKIRIN1			0	0	0	55956000	55956000	0
G3V2V8;B4DQV7;J3KMY5;P61916;H0YIZ1;G3V3E8;E7EMS2;G3V3D1	1;1;1;1;1;1;1;1	Epididymal secretory protein E1	NPC2	0.0342035	0.0611693	85648000	60393000	25254000	152140000	105840000	46296000
K7ERA1;K7EJN3;B4DR12;K7EIM7;O60291-4;E9PB19;O60291;O60291-3;O60291-2;K7EPJ5	1;1;1;1;1;1;1;1;1;1	E3 ubiquitin-protein ligase MGRN1	MGRN1			0	0	0	0	0	0
Q99879;Q99877;Q93079;Q5QNW6;P62807;P58876;O60814;Q5QNW6-2;B4DR52;P57053	9;9;9;9;9;9;9;9;9;8	Histone H2B type 1-M;Histone H2B type 1-N;Histone H2B type 1-H;Histone H2B type 2-F;Histone H2B type 1-C/E/F/G/I;Histone H2B type 1-D;Histone H2B type 1-K;Histone H2B;Histone H2B type F-S	HIST1H2BM;HIST1H2BN;HIST1H2BH;HIST2H2BF;HIST1H2BC;HIST1H2BD;HIST1H2BK;H2BFS	2.76144	-0.394977	74328000000	46029000000	28299000000	77364000000	47915000000	29450000000
P61619;B4DR61;P61619-3;H7C1Q9;C9JXC6;H7C069;A6NK38;F2Z2C7;A6NIF9;C9JJV4;Q8TC24	3;3;2;1;1;1;1;1;1;1;1	Protein transport protein Sec61 subunit alpha isoform 1	SEC61A1	0.348328	0.331434	2550700000	1475500000	1075100000	3029600000	1722400000	1307200000
B4DR80;Q9Y6E0-2;Q9Y6E0;H0Y630;Q5JV98;Q5JV99	15;15;14;11;9;4	Serine/threonine-protein kinase 24;Serine/threonine-protein kinase 24 36 kDa subunit;Serine/threonine-protein kinase 24 12 kDa subunit	STK24	0.192873	-0.0307537	3451200000	1844200000	1607100000	4334000000	2046000000	2288000000
Q02809;B4DR87;Q5JXB7;Q5JXB9;Q5JXB8	21;21;5;4;3	Procollagen-lysine,2-oxoglutarate 5-dioxygenase 1	PLOD1	3.39747	1.68711	4493200000	1337400000	3155800000	4423700000	1333500000	3090200000
B4DRC4;Q9NWX5	3;3	Ankyrin repeat and SOCS box protein 6	ASB6			0	0	0	0	0	0
Q9NUQ6-2;B8ZZZ7;Q9NUQ6;B4DRE6;B4DT67;H7C2G5;C9JW67;F8W6C2	2;2;2;2;2;1;1;1	SPATS2-like protein	SPATS2L			0	0	0	0	0	0
Q5JVZ5;Q96JJ3;B4DRL5;F5GZP8;Q7Z5G9;B4DZ20;H0YCM7;Q5JVZ8;Q5JW01;Q5JVZ4;H7C0N5;H7C0S6;H7C3P3;Q92556-2;Q92556-3	7;7;7;6;6;5;4;3;3;3;1;1;1;1;1	Engulfment and cell motility protein 2	ELMO2	0.0581878	0.0256373	509800000	281090000	228710000	514550000	295630000	218920000
B4DRL9;P24386	5;5	Rab proteins geranylgeranyltransferase component A 1	CHM	0.368709	1.1314	395210000	221620000	173590000	151860000	52660000	99200000
B4DRN7;Q86YS7;Q86YS7-2;F5H2A1;F5H5R1;F5H3N1;H0YFC4;H0YGU7;H0YFE9	16;15;15;15;15;10;5;2;1	C2 domain-containing protein 5	C2CD5	0.646212	-0.194755	3411400000	2162100000	1249300000	3122800000	1953400000	1169400000
G5EA06;Q92552;B4DRT2;D6RH20;D6RJC7;E5RJ73	12;12;12;11;6;2	28S ribosomal protein S27, mitochondrial	MRPS27	1.64822	-0.697686	2801500000	1991900000	809570000	3088800000	2110900000	977980000
Q86WG3;Q86WG3-3;B4DS11	4;4;4	Caytaxin	ATCAY	1.59295	0.536038	2784100000	1451800000	1332300000	2713600000	1490500000	1223100000
G3V1P0;B4DS22;Q9P215	6;6;6	Pogo transposable element with KRAB domain	POGK	0.310474	-0.497464	623290000	444140000	179150000	1138200000	778790000	359370000
H7C0X4;B4DS50;Q92685-2;C9J7S5;Q92685	1;1;1;1;1	Dol-P-Man:Man(5)GlcNAc(2)-PP-Dol alpha-1,3-mannosyltransferase	ALG3	0.214823	0.289308	88381000	58162000	30219000	64182000	34469000	29713000
B4DS52;Q96J42-2;H0Y997;Q96J42	1;1;1;1	Thioredoxin domain-containing protein 15	TXNDC15			72442000	72442000	0	0	0	0
B4DS61;Q96SB4;H3BLV9;Q96SB4-3;Q5R363;D6RBF8;D6RBM8;H7C521;Q9UPE1-2;A8MPP7;Q9UPE1-3;A8MPY5;Q9UPE1-4;Q9UPE1;E7ETV6;H7C2I2	14;14;14;14;12;3;2;2;2;2;2;2;2;2;2;1	SRSF protein kinase 1	SRPK1	0.108096	0.0165973	8821300000	5071600000	3749700000	8300700000	4633400000	3667200000
Q86XK6;B4DSM5;G3XAG1;Q96ME7;B4E0X7	9;9;9;9;6	Zinc finger protein 512	ZNF512	1.26244	-1.6361	584260000	487780000	96483000	969480000	818830000	150650000
Q96AE4;B4DT31;E9PEB5	32;32;31	Far upstream element-binding protein 1	FUBP1	0.345376	0.354153	849960000	532520000	317440000	594130000	365740000	228390000
B4DT35;Q7Z3B4;E7EUM5;Q7Z3B4-2	15;15;14;12	Nucleoporin p54	NUP54	0.0835546	-0.0741638	3483600000	2059600000	1424100000	4701000000	2712900000	1988200000
J3KSI4;I3L1D2;I3L4E0;J3QS48;I3L295;J3KT75;B4DT74;J3QW43;J3QRD5;O75352;I3L405;I3L261;J3KTK8;J3QQZ4	2;2;2;2;2;2;2;2;2;2;1;1;1;1	Mannose-P-dolichol utilization defect 1 protein	MPDU1	1.66146	-1.22447	1511400000	1174300000	337050000	1377800000	1115300000	262470000
B4DT77;P20073-2;P20073	18;18;18	Annexin;Annexin A7	ANXA7	1.12243	0.55236	13692000000	6289300000	7403100000	16314000000	7212100000	9102400000
B4DTA3;Q96AG3;E7EVY2;B3KRE6;B4DY98	3;3;1;1;1	Solute carrier family 25 member 46	SLC25A46	0.297923	-0.598905	142920000	103300000	39623000	73316000	54327000	18989000
B4DTG6;Q8ND56-2;Q8ND56;K7EMZ9;I3L4Q1	13;13;13;10;4	Protein LSM14 homolog A	LSM14A	1.20377	-0.812313	2321400000	1622200000	699220000	2060400000	1504700000	555680000
P20936-2;B4DTL2;E9PGC0;P20936;Q68CU6	24;24;24;24;6	Ras GTPase-activating protein 1	RASA1	0.750389	-0.512118	2705700000	1844200000	861510000	3394500000	2230600000	1163900000
B4DU75;B4DXK8;Q8TED0;H0Y8P4	1;1;1;1	U3 small nucleolar RNA-associated protein 15 homolog	UTP15			77185000	49302000	27883000	0	0	0
Q15717;B4DVB8;M0QZR9;M0R055	10;10;6;2	ELAV-like protein 1	ELAVL1	0.127658	0.0635223	1812700000	1060600000	752050000	2200100000	1304800000	895370000
B4DVE7;P50995;H0Y6E1;E5RIN3;Q5T0G9;P27216;P27216-2	14;14;4;1;1;1;1	Annexin;Annexin A11	ANXA11	0.417497	1.05101	4690300000	2113200000	2577200000	1977400000	741970000	1235500000
B4DVY1;O15371;B0QYA5;B0QYA3;B0QYA4;B0QYA6;B0QYA7;B0QYA8	22;22;12;6;5;5;5;4	Eukaryotic translation initiation factor 3 subunit D	EIF3D	1.02142	0.364323	24434000000	11893000000	12542000000	27902000000	13878000000	14024000000
Q86WQ0;B4DW92;K7ES62;F5H0B6;K7ERL0	4;4;3;1;1	Nuclear receptor 2C2-associated protein	NR2C2AP	1.38486	1.43212	2526000000	853490000	1672500000	1943900000	641630000	1302300000
B4DWB0;Q8TB37;F8W061;Q8TB37-2;H0YHR7;F8W0A2	3;3;2;2;1;1	Iron-sulfur protein NUBPL	NUBPL	0.0445183	-0.0421832	170730000	106290000	64445000	159550000	116550000	43001000
B4DWS0;Q96F24	1;1	Nuclear receptor-binding factor 2	NRBF2			0	0	0	0	0	0
B4DWW1;P40616;B4DZG7;F8VYN9;F8VP99;F8W1Z8;F8VP63	7;7;6;6;1;1;1	ADP-ribosylation factor-like protein 1	ARL1	0.0663938	-0.0306001	3443800000	1983100000	1460700000	3031000000	1767200000	1263800000
B4DX48;H3BM11;H3BRE9;P23975;P23975-2;H3BRS0;H3BML6	2;2;2;2;2;1;1	Transporter;Sodium-dependent noradrenaline transporter	SLC6A2			0	0	0	310080000	263860000	46224000
Q96KB5;B4DX68;E5RIE1;E5RFX4	9;9;2;1	Lymphokine-activated killer T-cell-originated protein kinase	PBK	1.20399	-0.296097	6966300000	4467600000	2498700000	7587900000	4773700000	2814200000
B4DXD4;I3L1V2;Q99640;A6NHV6;Q99640-2;B4DZM6;I3L136;I3L1H7;I3L4K3;I3L3P0	6;6;6;5;5;5;3;2;2;2	Membrane-associated tyrosine- and threonine-specific cdc2-inhibitory kinase	PKMYT1	0.22063	-0.162964	10665000000	6712300000	3952400000	8552900000	5542600000	3010400000
B4DXX7;O15523;B4E132;C9J081;C9J8G5;D6RCM4;Q9NQI0-3;Q9NQI0-2;D6RDK4;Q9NQI0;H0Y960	32;32;19;8;5;2;2;2;2;2;1	ATP-dependent RNA helicase DDX3Y	DDX3Y	0.112017	0.196857	203830000	114670000	89153000	355110000	214370000	140740000
G3V576;G3V4W0;B4DY08;G3V4C1;P07910-2;G3V2Q1;P07910;G3V555;G3V575;P07910-3;P07910-4;G3V5V7;G3V2D6;O60812;G3V5X6;G3V3K6;G3V251;B4DSU6;G3V4M8;G3V2H6	13;13;13;13;13;13;13;9;9;9;9;8;8;6;5;5;5;5;4;3	Heterogeneous nuclear ribonucleoproteins C1/C2	HNRNPC	1.77488	-0.579855	20887000000	13638000000	7248300000	19920000000	12718000000	7201400000
B4DYB4;Q8NFH5;C9IYQ7;F8WCF5;F8WEL4;B4DP57;C9JIY9	4;4;2;2;2;2;1	Nucleoporin NUP53	NUP35	1.41095	0.870816	553910000	280040000	273860000	493800000	273900000	219900000
B4DZG6;G3XA81;Q9BTX1-2;Q9BTX1;Q9BTX1-4;Q9BTX1-3	5;5;5;5;3;2	Nucleoporin NDC1	TMEM48	1.35996	1.36779	232310000	95195000	137110000	332890000	112220000	220660000
Q9UBN7;B4DZH6;Q9UBN7-2;A6NDI8;E7EPS2;C9J172;E9PEH1;E7EP63;E7ER52;C9JEF4;H7C0Z9;E7EUZ1	13;13;10;4;4;3;3;3;3;2;2;2	Histone deacetylase 6	HDAC6	1.56083	-0.691038	4865200000	3494800000	1370400000	4364900000	3020100000	1344800000
B4DZI8;P35606;D6RBT6;D6R997;D6RBZ7;D6RCL6;D6RBG7;H0YAC7;H0Y938	38;38;6;6;5;5;5;5;3	Coatomer subunit beta	COPB2	1.36465	0.196493	35014000000	18465000000	16550000000	36502000000	18752000000	17749000000
Q9UJ41-2;E9PFK9;B4DZM7;Q9UJ41-3;E7ERJ8;Q9UJ41;E9PHB8;C9JDA2	10;10;10;10;10;10;2;1	Rab5 GDP/GTP exchange factor	RABGEF1;KCTD7	0.338308	-0.124523	571370000	364920000	206460000	516050000	301680000	214370000
B4E016;Q96AT9;C9J9T0;Q96AT9-2;E7EW52;C9IZU8;C9J6A7;C9JPQ7;Q53TV9;F8WBT4;C9JCL8;C9IYE8;E7ESZ6;C9J8S0	4;4;3;3;3;3;2;2;2;1;1;1;1;1	Ribulose-phosphate 3-epimerase	RPE	3.37557	0.721034	5885500000	2825400000	3060200000	5981800000	2793000000	3188800000
G3XAN4;B4E0K2;Q15629	2;2;2	Translocating chain-associated membrane protein 1	TRAM1	0.740929	-1.32327	227840000	202730000	25117000	160610000	112900000	47712000
B4E0Q3;Q6XZF7-2;Q6XZF7;Q5SVK8	1;1;1;1	Dynamin-binding protein	DNMBP	1.4561	1.17537	63872000	29460000	34412000	60162000	33385000	26777000
P50542-3;P50542;P50542-4;B4E0T2;P50542-2;J3KPV0;F5H3X7;F5GYB4;F5H5C0;F5GZ41;F5H0L9	14;14;14;14;13;6;4;3;3;2;2	Peroxisomal targeting signal 1 receptor	PEX5	0.050788	-0.093465	1687700000	1046200000	641530000	955430000	588610000	366830000
Q96II8-3;B4E0T7;Q96II8;Q96II8-2;E9PD99	3;3;3;3;2	Leucine-rich repeat and calponin homology domain-containing protein 3	LRCH3	0.164568	0.720919	178290000	77613000	100680000	787430000	401300000	386140000
Q8NBY1;Q9P289;B4E0Y9;Q9P289-3;Q9P289-2	11;11;11;10;9	Serine/threonine-protein kinase MST4	MST4	0.341793	2.08351	672050000	221120000	450930000	374920000	142930000	231990000
B4E1B8;Q96IG2-2;Q9UKC9;Q96IG2;J3KTA1	1;1;1;1;1	F-box/LRR-repeat protein 2;F-box/LRR-repeat protein 20	FBXL2;FBXL20			0	0	0	0	0	0
B4E1D7;Q9NVS9;B4E0V0;B4E152;J3QQV6	5;5;4;4;2	Pyridoxine-5-phosphate oxidase	PNPO	0.348672	-0.325071	3179200000	2034000000	1145200000	2363000000	1525400000	837520000
B4E1G1;Q9BUN8-2;Q9BUN8;E5RGY0	3;3;3;2	Derlin-1	DERL1	0.319311	-0.258876	1219200000	799270000	419930000	926610000	582820000	343790000
P51570;B4E1G6;K7ERJ9;K7EII7;K7ERN9	14;14;5;5;1	Galactokinase	GALK1	1.24235	-0.96602	5680700000	4181600000	1499100000	7262300000	5426800000	1835500000
B4E1K0;Q02241-2;H7BYN4;Q02241;H0YKQ5	3;3;3;3;1	Kinesin-like protein KIF23	KIF23			109430000	73559000	35872000	0	0	0
B4E1K7;Q9UJZ1;F2Z2I8	10;10;5	Stomatin-like protein 2, mitochondrial	STOML2	1.57205	-0.795437	8991700000	6592700000	2399100000	8749500000	6025100000	2724300000
E9PMF1;E9PMM8;B4E1V9;E9PPI6;E9PJH1;E9PIA0;Q9BUB5-3;Q9BUB5-2;Q9BUB5	1;1;1;1;1;1;1;1;1	MAP kinase-interacting serine/threonine-protein kinase 1	MKNK1			64273000	50348000	13925000	0	0	0
B4E241;P84103	6;6	Serine/arginine-rich splicing factor 3	SRSF3	0.595002	-0.738387	4577700000	3108200000	1469500000	7523700000	5491500000	2032200000
Q8WZA0;B4E2N0;K7ES95	7;7;3	Protein LZIC	LZIC	1.45367	0.635991	2243900000	1049300000	1194600000	2585600000	1196300000	1389300000
C9JA28;Q9UNL2;B4E2P2	1;1;1	Translocon-associated protein subunit gamma	SSR3	0.249413	-0.196309	649530000	403000000	246540000	494090000	302850000	191230000
B4E2V5;P27105;P27105-2	2;2;1	Erythrocyte band 7 integral membrane protein	STOM	1.65748	4.17934	257900000	11228000	246670000	264040000	34685000	229360000
B4E2W0;P55084;F5GZQ3;B5MD38;C9JEY0;C9JE81;C9K0M0	24;24;21;15;6;6;3	Trifunctional enzyme subunit beta, mitochondrial;3-ketoacyl-CoA thiolase	HADHB	2.52295	-0.410869	21656000000	13470000000	8185600000	22492000000	13953000000	8539000000
K7ELV6;K7ENX8;K7EJV5;K7ELT6;K7EMY9;K7EPM4;Q14011;K7ER40;K7EQR7;B4E2X2;D6W5Y5;K7EQX4;K7ENN6;K7EIF7;K7EQL0	4;4;4;4;4;4;4;4;4;4;4;1;1;1;1	Cold-inducible RNA-binding protein	CIRBP	1.0336	0.401186	9111100000	4428400000	4682700000	10583000000	5054200000	5529300000
B4E2X3;Q8N6R0;Q8N6R0-3;Q8N6R0-1;Q8N6R0-4;Q8N6R0-2;H3BLW2	14;14;13;11;11;8;8	Methyltransferase-like protein 13	METTL13	1.79492	0.915146	5495100000	2553200000	2941900000	5382900000	2215900000	3167000000
B4E351;P22692	1;1	Insulin-like growth factor-binding protein 4	IGFBP4			0	0	0	159950000	105430000	54516000
B4E3E5;Q92997;F8WCF1;C9K0P9	3;3;1;1	Segment polarity protein dishevelled homolog DVL-3	DVL3	0.233701	0.286337	130620000	80958000	49657000	86429000	51233000	35196000
Q96EB1;B4E3W0;Q96EB1-2;G5E9D4;E9PPJ9	4;4;4;4;1	Elongator complex protein 4	ELP4	0.474797	-0.702208	274840000	217000000	57840000	449990000	313360000	136640000
B4E3W3;O94864-2;O94864	2;2;2	STAGA complex 65 subunit gamma	SUPT7L			8351100	5864100	2487100	0	0	0
B5AK60;P08183;P21439-3;P21439-2;P21439	6;6;3;3;3	Multidrug resistance protein 1;Multidrug resistance protein 3	ABCB1;ABCB4	2.38759	2.32565	239010000	57281000	181730000	197800000	50738000	147060000
F8WEN7;Q9UDX5-2;B5MC22;Q9UDX5	1;1;1;1	Mitochondrial fission process protein 1	MTFP1			0	0	0	0	0	0
Q86YP4-2;Q86YP4;B5MC40;B4DKZ7;H7C3H1;F5H7D9;C9JVY3;C9JMI3;C9JGN4;C9JHD7;C9JJK9	10;10;10;6;4;4;3;3;3;3;3	Transcriptional repressor p66-alpha	GATAD2A	0.184606	0.408105	648040000	392180000	255860000	1429900000	769880000	660030000
B5MC51;P53671-3;P53671-2;P53671;E7EUC1	5;5;3;3;2	LIM domain kinase 2	LIMK2			96089000	74597000	21491000	0	0	0
B5MC67;Q7Z6J6-2;Q7Z6J6;H7C282;F8WEJ8;H0YNI9;F8WCI0;H0YKW6;H0Y5N1	2;2;2;1;1;1;1;1;1	FERM domain-containing protein 5	FRMD5	0.709655	-1.62647	34989000	31955000	3033700	53474000	53474000	0
Q96DZ1-2;B5MC72;Q96DZ1	3;3;3	Endoplasmic reticulum lectin 1	ERLEC1			0	0	0	74189000	46603000	27586000
B5MCA1;Q96G28;Q96G28-2;B5MC35;B5MD16	2;2;2;1;1	Coiled-coil domain-containing protein 104	CCDC104			67399000	26798000	40601000	0	0	0
Q99674;B5MCP5;B5MCC9;Q99674-2	3;3;3;1	Cell growth regulator with EF hand domain protein 1	CGREF1	0.137719	-0.23779	296680000	204270000	92417000	541420000	379230000	162180000
B5MCD7;O43759-2;O43759;A2A283;F8WCE4;O43759-3	2;2;2;1;1;1	Synaptogyrin-1	SYNGR1	1.11577	0.409714	213380000	122560000	90827000	241770000	133250000	108520000
B5MCF9;O00541-2;O00541;B3KXD6;C9JXJ1;H7C267	11;11;11;6;3;1	Pescadillo homolog	PES1	0.842595	-0.47455	4951800000	3288100000	1663700000	4094600000	2664000000	1430600000
B5MCK7;B5MD29;F8WE32;Q53T94-2;Q53T94	1;1;1;1;1	TATA box-binding protein-associated factor RNA polymerase I subunit B	TAF1B			0	0	0	0	0	0
Q6ICJ4;B5MCL2;P0CG30;P0CG29	10;10;10;10	Glutathione S-transferase theta-2B;Glutathione S-transferase theta-2	Em:AP000351.3;GSTT2;GSTT2B	0.152117	-0.108505	4660800000	2914300000	1746500000	5896500000	3554500000	2342000000
B5MCN7;Q15788-2;Q15788-3;Q15788	4;4;4;4	Nuclear receptor coactivator 1	NCOA1	1.94282	-2.41704	62262000	62262000	0	86597000	86597000	0
B7Z254;Q15084;F8WA83;B5MCQ5;Q15084-2	19;19;19;19;19	Protein disulfide-isomerase A6	PDIA6	2.01887	-0.21957	160890000000	92242000000	68643000000	159900000000	92034000000	67867000000
B5MD17;J3KS05;P83916;K7ELA4;C9JWS9	4;4;4;3;2	Chromobox protein homolog 1	CBX1	1.34758	-1.59066	2101100000	1485800000	615310000	2545400000	1859300000	686110000
B5MDE0;Q96AA3	1;1	Protein RFT1 homolog	RFT1			0	0	0	0	0	0
P62826;B5MDF5;J3KQE5;F5H018;H0YFC6;B4DV51	15;15;14;13;8;6	GTP-binding nuclear protein Ran	RAN	1.55556	0.14741	222980000000	115590000000	107390000000	233240000000	120510000000	112740000000
Q16587-5;B5MDQ6	1;1		ZNF74			0	0	0	88355000	36471000	51884000
O95996-2;B5MDS5;O95996-3;O95996;K7ELQ3;K7EN62	2;2;2;2;1;1	Adenomatous polyposis coli protein 2	APC2	0.236358	-0.190602	1043300000	642580000	400750000	1410200000	847740000	562460000
Q9H6V9;Q9H6V9-2;B5MDU6;B7ZAJ5;B7ZA47;B5MCU4;B5MCE2;C9JUM0;B4DRG3;C9JHU6;D3YTH1	12;12;12;9;7;7;5;5;5;3;3	UPF0554 protein C2orf43	C2orf43	0.717545	0.0668535	4883600000	2859300000	2024300000	4925700000	2837600000	2088100000
Q99613;B5ME19;H3BRV0;H3BPE4;H3BPE3;H3BTY8	33;33;32;6;4;3	Eukaryotic translation initiation factor 3 subunit C	EIF3C;EIF3CL	1.65096	0.223942	42914000000	21985000000	20929000000	43847000000	22522000000	21324000000
Q9P0V9-3;E7EW69;Q9P0V9;E7EX04;Q9P0V9-2;B5ME97;B7Z371;B7Z277;F5GYV2;C9JEW2;C9JNR7;F5H1F2	9;9;9;9;9;9;7;5;1;1;1;1	Septin-10	2014-09-10	1.57921	0.484079	1768200000	923470000	844720000	1908800000	943300000	965460000
Q9BZL4-2;B5MEC7;K7EL81;Q9BZL4-3;Q9BZL4-4;Q9BZL4;B4DME2;K7ER83	4;4;4;4;4;4;3;1	Protein phosphatase 1 regulatory subunit 12C	PPP1R12C	1.13477	-1.46133	622300000	520380000	101920000	845660000	694580000	151080000
B7WP74;Q9HCG8;B7WP27	3;3;3	Pre-mRNA-splicing factor CWC22 homolog	CWC22	0.187413	0.387499	29935000	18456000	11479000	55655000	37125000	18530000
Q32P44;B7WPE2;G3V195;H0Y3M3;Q32P44-2;H7C355;G3V1D0	7;7;4;4;4;2;2	Echinoderm microtubule-associated protein-like 3	EML3	1.23338	0.908905	769920000	351340000	418580000	974070000	445860000	528200000
Q5JB52;B7WPG3;Q8WVV9-4;Q8WVV9;D6W592;H7C464;Q8WVV9-3;Q8WVV9-2;C9IYN3;H7BXH8;H7C0J6;C9JJZ7	20;20;20;20;20;9;5;5;5;4;3;3	Heterogeneous nuclear ribonucleoprotein L-like	HNRPLL	0.242165	0.18127	17657000000	9478500000	8178400000	14058000000	7525200000	6532700000
Q9NVN3-3;Q9NVN3;Q9NVN3-1;B7WPL0;F8VY51	3;3;3;3;2	Synembryn-B	RIC8B	0.0540149	-0.0321207	288570000	174240000	114330000	248220000	154660000	93559000
B7Z1R5;P38606;C9JVW8;C9JA17	29;29;5;4	V-type proton ATPase catalytic subunit A	ATP6V1A	0.12756	-0.0236526	39038000000	22169000000	16869000000	42334000000	23892000000	18442000000
B7Z1T4;Q15438-2;Q15438;K7ENH6;K7EKA2;K7ERV8;K7ENQ8	5;5;5;3;3;3;3	Cytohesin-1	CYTH1	0.0430232	-0.124961	654580000	374490000	280090000	552560000	327730000	224830000
Q6PF06-2;B7Z216;B7Z3D3;Q6PF06	1;1;1;1	tRNA methyltransferase 10 homolog B	TRMT10B			0	0	0	0	0	0
Q8WZA2-2;B7Z278;B7Z3T6;B7Z283;Q8WZA2-3;E9PB94;E7EVE5;Q8WZA2	1;1;1;1;1;1;1;1	Rap guanine nucleotide exchange factor 4	RAPGEF4			0	0	0	64219000	19646000	44573000
J3KP22;P18433-4;P18433-2;P18433-3;P18433;B7Z2A4	2;2;2;2;2;2	Receptor-type tyrosine-protein phosphatase alpha	PTPRA	0.0489273	-0.248795	98643000	67817000	30826000	21669000	17429000	4239400
Q5T8E0;B7Z2A7;Q5T8D3-4;Q5T8D3-2;Q5T8D3-3;Q5T8D3	2;2;2;2;2;2	Acyl-CoA-binding domain-containing protein 5	ACBD5			106850000	84224000	22622000	0	0	0
B7Z2I1;Q96JH8-1;Q96JH8;F5H6X3;F8WEM1	4;4;4;3;1	Ras-associating and dilute domain-containing protein	RADIL	1.21421	-0.278873	380040000	260540000	119500000	373750000	242750000	131000000
M0R116;P13637;F5H6J6;B7Z2T0;B1AKY9;P50993;H0Y7C1;Q13733;P54707;P54707-2;P20648;M0QXF2;E9PRA5;Q5TC05	23;23;23;23;12;12;9;7;5;5;4;3;2;1	Sodium/potassium-transporting ATPase subunit alpha-3;Sodium/potassium-transporting ATPase subunit alpha-2	ATP1A3;ATP1A2	0.391123	-0.651516	1606200000	1089000000	517210000	2904400000	2066100000	838280000
B7Z2Z7;Q9H169;G5EA16;Q9H169-2;E5RIR6;E7EVN3	2;2;2;2;2;2	Stathmin;Stathmin-4	STMN4			0	0	0	88807000	67330000	21477000
O43312-2;B7Z3B6;H0YB53;E7EWW5;O43312-4;O43312;J3KNK6;E5RJX3;H0YAZ8	2;2;2;2;2;2;2;1;1	Metastasis suppressor protein 1	MTSS1			0	0	0	76049000	43027000	33022000
F6X5S1;H0YDX3;Q13613-2;B7Z3D5;Q13613;F8WA39;Q8NEC6;E9PIH9;F8W764;F8W8S8;H7BZJ1;H7C406;E9PPP8	5;5;5;5;5;5;4;2;1;1;1;1;1	Myotubularin-related protein 1	MTMR1	0.190122	-0.343656	362090000	254390000	107710000	602580000	373970000	228610000
B7Z3I9;P13716;P13716-2;B7ZBK6	10;10;9;3	Delta-aminolevulinic acid dehydratase	ALAD	0.470499	-0.421132	1105700000	792500000	313250000	1479600000	958350000	521280000
Q15813;B7Z3P1	27;27	Tubulin-specific chaperone E	TBCE	1.55447	0.154047	19850000000	10650000000	9199900000	19335000000	10376000000	8959400000
B7Z4T2;B7Z3R9;Q8TE99-2;E9PDB7;Q8TE99;D6R928;D6RGE3	2;2;2;2;2;1;1	Acid phosphatase-like protein 2	ACPL2			0	0	0	60312000	37043000	23269000
B7Z685;Q02153-2;D6RC99;B7Z426;Q02153;E9PCN2	7;7;7;7;7;7	Guanylate cyclase soluble subunit beta-1	GUCY1B3	1.49191	1.96448	326460000	86662000	239800000	457680000	132140000	325540000
E7ES10;P20810-4;E9PCH5;P20810-8;B7Z574;P20810-2;P20810;G5E9D3;B7Z468;P20810-5;E7ESM9;P20810-7;P20810-6;P20810-3;E7EVY3;H0Y7F0;E9PDE4;E7EQ12;H0Y9H6;E7EQA0;H0YD33;F8W7E0;D6RC54;D6RAA8;H0Y944;E9PSG1;E7EQK6;H0YA91	11;11;11;11;11;11;11;11;11;11;11;11;11;10;10;9;9;8;8;7;6;4;3;2;2;2;1;1	Calpastatin	CAST	0.295905	-0.321911	2947900000	2044000000	903890000	2083900000	1415500000	668420000
F5GZ08;B7Z4G8;P51693;P51693-2;K7EQJ4;K7ELK0;K7EMN4	3;3;3;3;2;1;1	Amyloid-like protein 1;C30	APLP1	0.0286188	0.260908	1058500000	651300000	407200000	67759000	36780000	30979000
B7Z4K6;O00115;K7ENE5	4;4;1	Deoxyribonuclease-2-alpha	DNASE2	1.87573	1.47918	784820000	308220000	476610000	944900000	322230000	622670000
B7Z4M2;O75554	3;3	WW domain-binding protein 4	WBP4	0.365403	-0.460266	174550000	131460000	43095000	249770000	163520000	86249000
B7Z4Q3;Q9Y383-3;Q9Y383-2;C9JWT3	18;15;15;5		LUC7L2	0.573439	-0.712751	29670000000	16584000000	13087000000	28249000000	15682000000	12567000000
B7Z4R0;P50548	1;1	ETS domain-containing transcription factor ERF	ERF			0	0	0	0	0	0
Q16773-2;Q16773;B7Z4W5;Q16773-3;Q5T278;Q5T277;Q5T276	6;6;6;2;2;1;1	Kynurenine--oxoglutarate transaminase 1	CCBL1	0.594171	0.827339	762280000	336190000	426090000	474460000	265590000	208870000
B7Z5G4;Q9NZ72	4;4	Stathmin;Stathmin-3	STMN3	0.474445	-0.946465	847480000	720040000	127440000	1337800000	867840000	469960000
P15884-10;H3BPJ7;B7Z6Y1;B7Z5M6;G0LNU5;P15884;P15884-3;H3BTP3;E9PH57;P15884-5;P15884-4;P15884-9;P15884-8;P15884-7;P15884-11;P15884-6;P15884-2;H3BT24;H3BP59;H3BTC3;H3BTZ0;H3BME8;H3BMC8;G0LNT4;H3BUQ3;H3BPG3;H3BRF7;K7ERJ0;H3BNI2;H3BTM9;G0LNT7;H3BNZ2;K7ESI6	8;8;8;8;8;8;8;8;8;7;7;6;6;6;6;5;5;4;3;3;3;2;2;2;2;2;1;1;1;1;1;1;1	Transcription factor 4	TCF4	0.181438	0.333841	993380000	505250000	488130000	763250000	454850000	308390000
B7Z5X7;Q9UGM6;Q9UGM6-2	3;3;1	Tryptophan--tRNA ligase, mitochondrial	WARS2	0.377156	0.534276	277010000	146140000	130870000	176330000	87004000	89328000
P62070-2;E9PK85;P62070-3;P62070;B7Z5Z2;E9PQ87	3;3;3;3;3;1	Ras-related protein R-Ras2	RRAS2	0.377612	0.610874	359210000	188780000	170430000	660640000	288830000	371810000
B7Z666;Q5T4D3;Q5T4D3-3;Q5T4D3-2	2;2;2;1	Transmembrane and TPR repeat-containing protein 4	TMTC4	0.06808	0.34268	82354000	26791000	55564000	32495000	28032000	4463500
B7Z6B8;Q16698;E5RJG7;E5RFV2;E5RJD2;E5RID6;H0YAW3	15;15;8;8;6;3;1	2,4-dienoyl-CoA reductase, mitochondrial	DECR1	2.21218	-1.26692	51362000000	39499000000	11862000000	47606000000	35000000000	12607000000
B7Z6G2	23		ARHGEF7	0.886028	-0.621366	110250000	74530000	35721000	139430000	105040000	34390000
O95302;B7Z6H3;B7Z230;B7Z1G9;Q75LS8;C9J4P8	9;9;6;5;3;2	Peptidyl-prolyl cis-trans isomerase FKBP9	FKBP9	0.847329	0.524182	1853900000	902040000	951810000	2348800000	1197200000	1151600000
H3BTN9;B7Z734;Q96DP5	2;2;2	Methionyl-tRNA formyltransferase, mitochondrial	MTFMT			0	0	0	0	0	0
B7Z7J3;Q8IY45;F5H3D1;F5H1R2;F5GWF7	4;4;2;2;1	Protein AMN1 homolog	LOC196394;AMN1	1.48148	-0.841506	261290000	190600000	70698000	314710000	239840000	74873000
Q96CG1;B7Z7P8;P62495;I3L492;D6RJE8;D6RCB3	16;16;16;8;4;1	Eukaryotic peptide chain release factor subunit 1	ETF1	0.899757	0.344774	22845000000	11071000000	11774000000	20183000000	9739400000	10443000000
P48739;B7Z7Q0	20;20	Phosphatidylinositol transfer protein beta isoform	PITPNB	1.48608	0.428521	45075000000	24094000000	20981000000	52246000000	28130000000	24116000000
D6RE77;B7Z7Y1;Q8TEU7-2;Q8TEU7-5;Q8TEU7-3;Q8TEU7;Q8TEU7-4;E9PCH4;Q8TEU7-6	6;6;6;6;6;6;6;6;4	Rap guanine nucleotide exchange factor 6	RAPGEF6;FNIP1	0.231365	0.889414	458110000	206340000	251770000	124110000	56659000	67452000
B7Z817;Q15392;F5H0H1;H7C4B7	10;10;8;6	Delta(24)-sterol reductase	DHCR24	2.07745	-0.268182	3459400000	2220800000	1238600000	3455200000	2188400000	1266900000
B7Z848;P48382;F8W689;F6U6P3;F6S3S0;F6X8N2;F6TYI9;F6X9D6;F6R6G4;F6UE82;H0Y4B4;F8WDU3;F8WFE4;F2Z2G0	8;8;7;3;2;2;2;2;2;2;2;1;1;1	DNA-binding protein RFX5	RFX5	0.283072	-0.336057	257920000	152100000	105820000	247640000	188480000	59158000
F2Z2I2;Q5VX15;Q5W015;Q16875-2;Q16875;Q5VX20;B7Z955;F5H5L1;H0Y483;O60825-2;B0FLL2;O60825;B4DI16;Q4VBA9;B4DY91;B4DUN5;Q5XLC2;Q64EX5;B7Z5C3;Q66S35;Q16877;P16118	8;8;8;8;8;8;8;4;2;2;2;2;1;1;1;1;1;1;1;1;1;1	6-phosphofructo-2-kinase/fructose-2,6-bisphosphatase 3;6-phosphofructo-2-kinase;Fructose-2,6-bisphosphatase	PFKFB3	0.229127	0.961517	183160000	66733000	116430000	717040000	368940000	348100000
B7Z9I3;O75787;H7C240;H7C3E1;B7Z413;H0Y750;B7Z1I9	4;4;3;3;3;2;2	Renin receptor	ATP6AP2	1.70352	-0.54376	237550000	168570000	68986000	242630000	161790000	80842000
B7ZAB3;G3V150;O94766;E9PNA1	4;4;4;2	Galactosylgalactosylxylosylprotein 3-beta-glucuronosyltransferase 3	B3GAT3	0.560582	1.04536	338930000	139250000	199670000	664010000	310340000	353660000
B7ZAP0;F5H8L0;Q5R372-7;Q5R372-8;Q5R372-6;Q5R372-5;E9PS63	6;6;6;6;6;6;2	Rab GTPase-activating protein 1-like, isoform 10	RABGAP1L			367790000	209980000	157810000	0	0	0
B7ZAQ6-2;B7ZAQ6-3;P0CG08;B7ZAQ6;E9PKY3;A6NKF9;H0YFP4	4;4;4;4;3;3;2	Golgi pH regulator B;Golgi pH regulator A;Putative Golgi pH regulator C	GPR89B;GPR89A;GPR89C	2.9425	-0.479658	604990000	405630000	199370000	603350000	404270000	199080000
B7ZAX5;Q01415-2;Q01415;H0YLL8;H0YLL3;H0YK30;B3KUV8;H0YK10	4;4;4;3;2;1;1;1	N-acetylgalactosamine kinase	GALK2	0.388536	-0.494615	181540000	128190000	53349000	295770000	208770000	87004000
Q7Z3K3-5;E9PM80;Q7Z3K3-2;Q7Z3K3-3;B7ZBY5;Q7Z3K3;H0YCT3;Q7Z3K3-4;F5H8H4;A6PW30;M0R2X2;E9PJY9;E9PIR8	6;6;6;6;6;6;2;2;2;1;1;1;1	Pogo transposable element with ZNF domain	POGZ	0.521824	-0.377632	157270000	102920000	54355000	207400000	144770000	62628000
Q9NR46;B7ZC38;Q9NR46-2;F8WFB9;G5E9J1;H7C1Z6	11;11;10;5;2;1	Endophilin-B2	SH3GLB2	0.238528	0.263463	3566500000	1689200000	1877400000	3436000000	1640500000	1795500000
B7ZC39	11		SH3GLB2			0	0	0	0	0	0
B7ZKK9;Q16537;J3KQN6;Q15173-2;Q15173	17;17;13;2;2	Serine/threonine-protein phosphatase 2A 56 kDa regulatory subunit epsilon isoform	PPP2R5E	0.171983	-0.0228352	7774700000	4767800000	3006900000	7688900000	4621300000	3067700000
B7ZKL7;Q86WA8;E7EN44;H3BQ67;H3BPF7;H3BUW8	4;4;3;2;1;1	Lon protease homolog 2, peroxisomal	LONP2	0.0769682	-0.217832	153720000	119470000	34241000	64341000	40817000	23524000
O95487-2;O95487;B7ZKM8	21;21;21	Protein transport protein Sec24B	SEC24B	1.34247	0.629096	4613900000	2372500000	2241400000	4442300000	2027100000	2415200000
Q92859-3;Q92859-2;B7ZKN0;Q92859	3;3;3;3	Neogenin	NEO1	1.14824	0.723398	46898000	30654000	16244000	55310000	33762000	21548000
Q13367;B7ZKS0;B7ZKR7;F5GWU4;F5GYB0;Q13367-2	33;33;31;7;5;5	AP-3 complex subunit beta-2	AP3B2	1.51194	0.40832	14836000000	7361000000	7475400000	14406000000	7150300000	7255600000
Q86UV5;B7ZKS7;Q86UV5-2;Q86UV5-3;Q86UV5-5;Q86UV5-7;Q86UV5-4;Q86UV5-6;E9PJH5;E9PJ93	14;14;12;9;7;5;4;2;1;1	Ubiquitin carboxyl-terminal hydrolase 48	USP48	1.84061	0.656045	1033100000	527300000	505760000	1120600000	514560000	606010000
B7ZKT6;Q07890	8;8	Son of sevenless homolog 2	SOS2	0.199502	-0.225473	188940000	133460000	55477000	129710000	84800000	44906000
H0YCS3;Q7Z589-2;E9PMC9;B7ZKT8;Q7Z589;Q17RM7;B7ZKU2;B7ZKU0	1;1;1;1;1;1;1;1	Protein EMSY	C11orf30;EMSY			0	0	0	0	0	0
Q9UK32;B7ZL90	6;6	Ribosomal protein S6 kinase alpha-6;Ribosomal protein S6 kinase	RPS6KA6			0	0	0	65623000	35749000	29874000
Q7Z460-2;E7EUA5;B7ZLX3;F5GWS0;Q7Z460-3;F8WA11;Q7Z460;F5H2E2;F5GWM7;H0Y5T1;C9J151;C9JP76;H0YHV8	56;56;56;56;56;55;55;47;46;27;5;4;4	CLIP-associating protein 1	CLASP1	1.13129	-0.180531	22430000000	13442000000	8988600000	22198000000	13001000000	9197200000
E7ERB7;B7ZLZ0;Q9P107;K7EJC2	5;5;5;2	GEM-interacting protein	GMIP			0	0	0	292590000	72709000	219880000
B7ZLZ2;Q9BZQ6;H0Y498	6;6;3	ER degradation-enhancing alpha-mannosidase-like protein 3	EDEM3	0.854518	-0.276513	600010000	381440000	218570000	672020000	436630000	235390000
B7ZM82;M0QXA7;O95785;M0QY21;O95785-2;M0R0A4	9;9;8;6;5;1	Protein Wiz	WIZ	0.26559	0.494241	955940000	460030000	495910000	557930000	336100000	221830000
B7ZMI4;O75970-3;O75970-2;O75970;F5H1U9;B7ZB24;H0YGQ3;B3KQC9	4;4;4;4;4;3;3;1	Multiple PDZ domain protein	MPDZ	0.124994	0.288409	103880000	53317000	50568000	217140000	136840000	80302000
B8ZZ50;B9A044;B8ZZJ9;O60573;C9JEL3;B4E1E4;B9A023;B8ZZL3	11;10;10;10;9;6;6;6	Eukaryotic translation initiation factor 4E type 2	EIF4E2	0.451101	0.460246	2939400000	1548300000	1391100000	2025200000	1109100000	916030000
H7C173;Q6NZ67;B8ZZ87;H7BZ50;H7C202	3;3;3;2;2	Mitotic-spindle organizing protein 2B	MZT2B;MZT2A	0.0698512	-0.0675632	668090000	401160000	266930000	879300000	576810000	302490000
B8ZZE3;Q9NRN9;B8ZZC8;B8ZZY8;E7EMN2;F5H4E8;H7C0M7	4;4;4;3;3;2;2	Methyltransferase-like protein 5	METTL5	0.890518	0.287946	1192300000	689910000	502340000	1110000000	604210000	505790000
P63165;B8ZZN6;B8ZZ67;A8MUS8;B8ZZJ0;B9A032	5;5;3;3;2;2	Small ubiquitin-related modifier 1	SUMO1	0.700983	0.0975946	10517000000	5779300000	4738100000	10149000000	5612400000	4536100000
B8ZZQ6;P06454-2;P06454;B8ZZA1;B8ZZW7;H7C2N1	3;3;3;1;1;1	Prothymosin alpha;Thymosin alpha-1	PTMA	0.00113707	-0.000281955	52646000000	28126000000	24519000000	50208000000	27002000000	23207000000
B8ZZS4;Q9H8Y5	5;5	Ankyrin repeat and zinc finger domain-containing protein 1	ANKZF1	1.80787	0.484908	174430000	96492000	77941000	173420000	97961000	75454000
Q8NBF6-2;B8ZZW5;Q8NBF6;H7C0I1;Q8N6Z3	6;6;6;5;3	Late secretory pathway protein AVL9 homolog	AVL9	1.88468	0.380383	860340000	448620000	411730000	859740000	462340000	397400000
B8ZZW9;Q8N3F0-2;Q8N3F0	2;2;2	UPF0452 protein C7orf41	C7orf41	0.643754	-0.767033	82526000	53548000	28977000	102370000	84676000	17695000
B8ZZZ0	9		HIBCH			0	0	0	407020000	221830000	185180000
H7C248;B9A025;Q6IPL7;P58215	1;1;1;1	Lysyl oxidase homolog 3	LOXL3	0.43426	-2.96444	137110000	108990000	28122000	3501500000	3444800000	56709000
B9DI81;O75038-2;B9DI82;O75038-4;O75038-3;O75038	1;1;1;1;1;1	1-phosphatidylinositol 4,5-bisphosphate phosphodiesterase eta-2	PLCH2	0.340467	1.47936	390970000	94303000	296660000	76680000	39786000	36894000
F8W1Z6;Q7Z3U7-2;F8VWA6;B9EGP5;Q7Z3U7-4;Q7Z3U7;F8VZV1;Q7Z3U7-3;F8VZV6;F8VQS2;F8VZQ3	21;21;21;21;21;21;11;8;1;1;1	Protein MON2 homolog	MON2	2.10934	0.398975	2008000000	1052300000	955770000	2085300000	1038700000	1046500000
E7EUR8;P78312-4;B9EGR0;P78312-2;P78312-5;P78312;P78312-3;D6RFZ4	3;3;3;3;3;3;1;1	Protein FAM193A	FAM193A;C4orf8			113280000	78628000	34648000	0	0	0
Q6GYQ0;B9EK38;Q6GYQ0-6;Q6GYQ0-5;Q6GYQ0-2;Q6GYQ0-4;Q6GYQ0-3;H0YJB5;H0YJ04;H7BZA8	25;25;25;24;24;22;12;11;6;1	Ral GTPase-activating protein subunit alpha-1	RALGAPA1;GARNL1	1.67975	0.289126	1965100000	1041400000	923770000	1949100000	1097800000	851320000
B9ZVN9;O95602	15;15	DNA-directed RNA polymerase;DNA-directed RNA polymerase I subunit RPA1	POLR1A	0.691501	-1.1534	530790000	416650000	114130000	936950000	723940000	213010000
B9ZVT1;Q8IXT5	2;2	RNA-binding protein 12B	RBM12B			0	0	0	0	0	0
C4AMC7;Q6VEQ5;A8K0Z3;A8MWX3;H3BV49	7;7;5;3;2	Putative WAS protein family homolog 3;WAS protein family homolog 2;WAS protein family homolog 1	WASH3P;WASH2P;WASH1	1.95133	0.344152	1450500000	831840000	618690000	1493400000	808910000	684460000
I3L2Z5;C6G496;P56270;P56270-2;H3BQI4;I3L411;H3BPU3;I3L4Y2;I3L0M3;H3BQS2;H3BQD6;I3L0V8	5;5;5;5;3;2;2;2;2;2;2;1	Myc-associated zinc finger protein	MAZ	1.6892	-1.13262	2315000000	1726300000	588720000	2239100000	1774700000	464390000
C6GKU9;Q96HR3	2;2	Mediator of RNA polymerase II transcription subunit 30	MED30S;MED30			0	0	0	195620000	135640000	59984000
C9J317;C9J6B2;C9K0G6;C9IYA4;Q86SX3-5;Q86SX3-3;F8VP51;Q86SX3-2;E9PAQ4;Q86SX3	1;1;1;1;1;1;1;1;1;1	Uncharacterized protein C14orf80	C14orf80			0	0	0	0	0	0
C9JGJ9;F8WB99;C9IYK6;C9JTE9;Q9UHQ4;H7C5E2;G5E9L4	1;1;1;1;1;1;1	B-cell receptor-associated protein 29	BCAP29	0.117128	0.238743	439590000	249740000	189850000	232670000	139760000	92919000
C9JF62;Q969M7-3;C9JSK8;C9IZ93;C9J212;C9J9P8;Q969M7;Q969M7-2;F2Z363;F8WFB7;G5E9R6;H3BUI7;F8WB39;F8WDQ9;Q969M7-5;Q969M7-4;F8WD80;H3BSR4;C9JFD2;H9KVB9	2;2;2;2;2;2;2;2;1;1;1;1;1;1;1;1;1;1;1;1	NEDD8-conjugating enzyme UBE2F	UBE2F	0.0296777	0.0636443	129450000	94159000	35290000	217890000	110690000	107210000
H7C0A0;C9IZL5;O00189;C9JC87;H7BZV3;C9JWL4;C9JMG3	3;3;3;3;2;2;1	AP-4 complex subunit mu-1	AP4M1	0.10817	0.238766	248490000	147560000	100930000	129450000	72661000	56788000
C9J3L8;C9J5W0;P43307;E9PAL7;C9IZQ1;P43307-2;F5H5Y2	2;2;2;2;2;1;1	Translocon-associated protein subunit alpha	SSR1	0.809872	0.12802	1514500000	826030000	688420000	1571700000	897960000	673740000
C9J050;P49585;C9JEJ2;B4E322;H7C1T3;C9J2E1;C9JPY0;H7BZN1;C9JVS0;F8WAZ5;F8WBU2	9;9;9;7;6;5;4;4;3;3;1	Choline-phosphate cytidylyltransferase A	PCYT1A	0.541188	-0.12326	2609200000	1575600000	1033600000	2950700000	1830700000	1120000000
C9JZY3;C9J0A4;P57723;C9JTY5;P57723-2;Q9GZT1;B3KM64	3;3;3;2;2;2;1	Poly(rC)-binding protein 4	PCBP4	0.11533	0.0816261	245580000	154070000	91508000	315990000	189120000	126870000
Q86WB0-3;C9J0I9;Q86WB0;Q86WB0-2;C9J672;F8WAU5	7;7;7;6;2;1	Nuclear-interacting partner of ALK	ZC3HC1	0.235476	0.0710527	418150000	268340000	149800000	429130000	268790000	160340000
C9J0J7;P35080-2;G5E9Q6;C9JQ45	9;9;9;4	Profilin	PFN2	1.9747	0.712373	18890000000	7945100000	10945000000	20817000000	8680300000	12137000000
C9JE98;C9J239;Q9Y618-5;C9J0Q5;Q9Y618-4;C9JFD3;Q9Y618-3;Q9Y618;C9JQE8;C9J7T7;H0YGK8;C9J330;H7C1Y3;Q9Y618-2;H7C0P3	13;13;13;13;13;13;13;13;9;8;5;5;4;2;1	Nuclear receptor corepressor 2	NCOR2	1.53352	-0.74801	580320000	416700000	163620000	575080000	442360000	132720000
C9J1R1;Q9Y6K9;Q9Y6K9-2;A8MV29;E7EU78;C9JZ85;F8W9A9;C9JN51;Q9Y6K9-3;C9J2V2;C9JH59	9;9;9;8;8;7;7;4;3;2;2	NF-kappa-B essential modulator	IKBKG	1.18378	0.708031	1143100000	518470000	624650000	975300000	465740000	509550000
C9J266;Q5XPI4;Q5XPI4-2;C9JS59	2;2;2;1	E3 ubiquitin-protein ligase RNF123	RNF123			528920000	415050000	113870000	0	0	0
C9J2C4;O75190-2;O75190-3;O75190;C9JN01;C9JB42;C9JDR7;C9JDX6;F8WCZ4;Q8WWF6;C9J2P2;E9PH18;Q8NHS0;B4DN73;Q7Z6W7	2;2;2;2;1;1;1;1;1;1;1;1;1;1;1	DnaJ homolog subfamily B member 6;DnaJ homolog subfamily B member 3;DnaJ homolog subfamily B member 8;DnaJ homolog subfamily B member 7	DNAJB6;DNAJB3;DNAJB8;DNAJB7	0.0683395	-0.296848	872150000	582190000	289960000	236070000	170250000	65824000
Q5JS54;C9J2F8;F8WBZ2;D6RB92;D6REN3;E2QRC7;F2Z3E0	3;3;2;2;1;1;1	Proteasome assembly chaperone 4	PSMG4			488530000	329890000	158640000	0	0	0
C9J2P0;H7C061;P51965-2;P51965;K4DI90	3;3;3;3;2	Ubiquitin-conjugating enzyme E2 E1	UBE2E1	1.24008	0.655332	371990000	226740000	145240000	442070000	270700000	171360000
C9J2Y9;P30876;C9J4M6;C9JMN3;C9JZW8	40;40;38;1;1	DNA-directed RNA polymerase;DNA-directed RNA polymerase II subunit RPB2	POLR2B	0.138834	-0.092437	8187600000	4800100000	3387500000	6805900000	4210700000	2595100000
F2Z2R1;C9J316;C9JGV1;O95905-2;O95905;O95905-3	1;1;1;1;1;1	Protein SGT1	ECD			0	0	0	0	0	0
C9J384;E9PHS3;Q9BQ75;H7C515	8;8;8;2	Protein CMSS1	CMSS1	0.961793	0.32004	5154600000	2754600000	2400000000	5756500000	2995600000	2760800000
C9J3D7;Q9UKG9;E7EQF2	2;2;2	Peroxisomal carnitine O-octanoyltransferase	CROT			0	0	0	0	0	0
Q9BWE0;C9J3L7;C9JZE3;C9JYJ8;E7EVL6;C9J7N1	12;12;6;6;4;4	Replication initiator 1	REPIN1	0.116965	0.125945	4561700000	2755100000	1806600000	3284000000	1822600000	1461400000
C9JJM9;C9JD81;C9J3W7;C9JBN7;C9JEW7;C9J718;C9JF32;O00522-3;O00522	1;1;1;1;1;1;1;1;1	Krev interaction trapped protein 1	KRIT1			0	0	0	0	0	0
C9J406	28		IMMT			0	0	0	165660000	139460000	26205000
C9JZJ7;C9J453;O15344-2;O15344	1;1;1;1	Midline-1	MID1			0	0	0	67465000	29128000	38337000
F8W038;Q8IXM2;C9J4G0;H0YIS7;F8W1H0;Q8IXM2-2	6;6;6;5;4;3	Chromatin complexes subunit BAP18	C17orf49;BAP18;RNASEK-C17orf49	4.48182	-1.75805	1957100000	1661800000	295230000	1976400000	1685600000	290810000
C9J502;P55327-2;P55327-4;P55327;D0UFD3;D0UFD1;P55327-3;E5RK35	10;9;9;9;9;9;9;1	Tumor protein D52	TPD52;PrLZ	0.862456	0.807455	17783000000	7857300000	9926100000	19016000000	8626300000	10390000000
H7C1U8;C9J574;Q9BUR5-2;Q9BUR5;G3V1B6	3;3;3;3;2	Apolipoprotein O	APOO	0.527721	0.690555	380030000	161230000	218800000	247020000	129380000	117650000
H7C5M9;C9JSA3;C9JND6;C9J6F3;C9J5C3;Q9BUL8;C9J932;C9J363;F8WDF3	6;6;6;6;6;6;3;3;1	Programmed cell death protein 10	PDCD10	0.908213	0.322558	4804000000	2550200000	2253800000	5544800000	2977000000	2567800000
C9JJV6;C9JZL8;C9J5M0;C9JC07;Q96S97	1;1;1;1;1	Myeloid-associated differentiation marker	MYADM			95271000	83867000	11404000	0	0	0
Q9BTE6;C9J5N1;Q9BTE6-2;Q9BTE6-3;K7N7A3;L7N2F4;K7EQ85;K7N799;H7C054	21;21;21;21;12;7;5;3;1	Alanyl-tRNA editing protein Aarsd1	AARSD1;PTGES3L-AARSD1	2.92005	-0.839527	13192000000	9101100000	4090600000	13575000000	9671300000	3903800000
C9J650;C9JNY7;P05408-2;P05408;H7C4X7	2;2;2;2;2	Neuroendocrine protein 7B2;N-terminal peptide;C-terminal peptide	SCG5	0.647107	-2.5346	99643000	95514000	4129100	269680000	235730000	33957000
C9JT64;C9J679;C9JN15;Q13427-2;E9PG73;Q13427	1;1;1;1;1;1	Peptidyl-prolyl cis-trans isomerase;Peptidyl-prolyl cis-trans isomerase G	PPIG			0	0	0	0	0	0
C9J6M9;C9JKX8;Q9H095-2;Q9H095	1;1;1;1	IQ domain-containing protein G	IQCG			0	0	0	54548000	54548000	0
C9JAW0;C9J6Q2;Q9Y2L6-2;Q9Y2L6;C9J7M5;C9JA15;H7C550;Q5T378;Q5T376;F5H6F3;F8WAN4;Q9P2Q2	2;2;2;2;1;1;1;1;1;1;1;1	FERM domain-containing protein 4B;FERM domain-containing protein 4A	FRMD4B;FRMD4A	0.431237	0.499982	89362000	51467000	37895000	136440000	68073000	68366000
C9J712;P35080;C9J2N0	7;7;5	Profilin-2;Profilin	PFN2	2.29812	1.03912	337440000	143850000	193590000	372710000	150380000	222330000
Q9Y2I1-4;Q9Y2I1-3;C9J715;Q9Y2I1	2;2;2;2	Nischarin	NISCH	0.10822	0.23977	83013000	36263000	46750000	78951000	60118000	18833000
F8W6L0;E7ERK1;O43374-2;F5GXT2;O43374;C9J798;E5RK78;H0YB35;E5RGQ8;H0YBU2;F8WAS4;J3KR53	4;4;4;4;4;4;3;2;1;1;1;1	Ras GTPase-activating protein 4;Putative Ras GTPase-activating protein 4B	RASA4B;RASA4	0.17568	-0.138016	238510000	146310000	92204000	323620000	219370000	104260000
Q9Y5L0-3;Q9Y5L0;Q9Y5L0-1;C9J7E5;E9PFH4;Q9Y5L0-5	20;20;20;20;16;16	Transportin-3	TNPO3	0.0392736	0.0246473	9964300000	5673800000	4290400000	8341900000	4636100000	3705800000
F8WBF4;C9J8P5;C9K0I4;F8WDH1;P56557	1;1;1;1;1	Transmembrane protein 50B	TMEM50B			0	0	0	0	0	0
C9J8T4;C9JYN7;O43567;C9JU37;C9JYY4;F8W989;C9JRV0;F8WDJ5;C9J383	2;2;2;1;1;1;1;1;1	E3 ubiquitin-protein ligase RNF13	RNF13	0.23234	0.753478	220950000	127830000	93123000	725670000	284300000	441380000
C9J9B2;Q6XE24-3;Q6XE24-4;Q6XE24-5;Q6XE24-2;J3QT21;C9JIJ9;Q6XE24	4;4;4;4;4;4;4;4	RNA-binding motif, single-stranded-interacting protein 3	RBMS3	0.271105	0.161524	199000000	148770000	50234000	166070000	116740000	49332000
C9J9K3;P08865;A6NE09;C9JQR9	16;16;13;5	40S ribosomal protein SA	RPSA;RPSAP58	1.87732	0.338085	151390000000	74963000000	76424000000	152620000000	75785000000	76839000000
Q96D46;C9JA08;C9J0B9;C9IZW9;C9K0C2;C9IY70	14;14;5;4;4;3	60S ribosomal export protein NMD3	NMD3	1.01371	0.313406	3083700000	1616200000	1467500000	3497500000	1895900000	1601600000
Q16629-3;Q16629-2;Q16629-4;C9JAB2;Q16629;F8WEA1	8;8;8;8;8;2	Serine/arginine-rich splicing factor 7	SRSF7	1.28746	-0.609158	10641000000	7558000000	3083200000	11831000000	8457500000	3373900000
C9JAX1;Q16595;H7C585;Q16595-2;A8MXJ6	6;6;5;2;2	Frataxin, mitochondrial;Frataxin intermediate form;Frataxin(56-210);Frataxin(78-210);Frataxin mature form	FXN	0.29574	0.301963	877710000	428590000	449120000	1158700000	723910000	434760000
C9JB13;Q9NW68-2;Q9NW68;E9PS77;Q9NW68-5;Q9NW68-9;B4DM89;Q9NW68-8;Q9NW68-7;Q9NW68-3;F8W6C6;E9PNA9;E9PQA7;Q9NW68-4	3;3;3;2;2;2;2;2;2;2;1;1;1;1	BSD domain-containing protein 1	BSDC1			28916000	13221000	15695000	0	0	0
C9JVK8;Q9H6S1-3;H7BXU6;C9JB40;Q9H6S1	2;2;2;2;2	5-azacytidine-induced protein 2	AZI2			44031000	4095100	39936000	0	0	0
C9JBI3;P78330;C9JEJ7;F8WD74	9;9;2;2	Phosphoserine phosphatase	PSPH	3.44376	1.40808	5715900000	2055600000	3660300000	5686100000	2101300000	3584800000
C9JBL1;Q9Y6A9	2;2	Signal peptidase complex subunit 1	SPCS1	0.0633568	0.207241	71852000	47031000	24821000	203920000	130890000	73030000
C9JBY7;Q9Y291	2;2	28S ribosomal protein S33, mitochondrial	MRPS33	0.878511	-0.700353	432440000	319010000	113430000	567110000	407020000	160090000
Q9BT25-2;C9JBZ4;Q9BT25	5;5;5	HAUS augmin-like complex subunit 8	HAUS8	0.137817	-0.17205	1383800000	838370000	545480000	970640000	606460000	364180000
Q14919;Q14919-2;C9JCC6;E9PQX9;E9PNC7;E9PMW2	7;7;7;5;4;3	Dr1-associated corepressor	DRAP1	1.2758	0.858125	3417400000	1534100000	1883300000	2858200000	1224800000	1633400000
Q9NSV4-6;Q9NSV4-5;Q9NSV4-4;Q9NSV4;C9JDG0;Q9NSV4-2;Q9NSV4-1;Q9NSV4-7	4;4;4;4;4;3;3;3	Protein diaphanous homolog 3	DIAPH3	0.269885	0.233118	238350000	121270000	117080000	312280000	188940000	123340000
Q9NY47-4;Q9NY47-2;C9JE82;Q9NY47-3;C9JHE6;Q9NY47;Q9NY47-5;C9JVC9;C9JGM2	4;4;4;4;4;4;4;4;4	Voltage-dependent calcium channel subunit alpha-2/delta-2;Voltage-dependent calcium channel subunit alpha-2-2;Voltage-dependent calcium channel subunit delta-2	CACNA2D2	0.953532	1.26133	92430000	49621000	42809000	135770000	43073000	92702000
C9JG97;Q13685;C9JEH3;C9JTS3;H7C0R2	8;8;8;4;3	Angio-associated migratory cell protein	AAMP	2.86812	1.38585	2337700000	778610000	1559100000	2448900000	852990000	1595900000
C9JEH7;P22090	13;13	40S ribosomal protein S4, Y isoform 1	RPS4Y1	0.70023	0.698459	1076100000	469450000	606640000	770160000	383030000	387130000
C9JEV9;O95639-3;O95639-2;O95639;B7Z7B0;F8WEL7;H7C419	4;4;4;4;2;1;1	Cleavage and polyadenylation specificity factor subunit 4	CPSF4			0	0	0	66805000	47605000	19200000
C9JEZ4;Q9UKI2	5;5	Cdc42 effector protein 3	CDC42EP3	0.887207	0.39564	850320000	467880000	382440000	982800000	600320000	382480000
E9PPQ0;C9JF50;E9PPF9;E9PLU1;E9PRK5;E9PLD2;Q9H019-2;Q9H019-3;Q9H019	1;1;1;1;1;1;1;1;1	Mitochondrial fission regulator 1-like	MTFR1L	0.133025	0.582584	59474000	20331000	39143000	156870000	117950000	38919000
C9JFE4;Q13098-5;Q13098;Q13098-7;Q13098-6;J3KSA5;J3QLT0;J3KRJ4;J3QS88;J3KTB0;J3QQX0;J3QS84;J3QLE8;J3QL53;J3KRE8	18;18;18;18;13;7;6;6;4;4;3;3;3;3;3	COP9 signalosome complex subunit 1	GPS1	0.718786	-0.414767	18081000000	11188000000	6893400000	22567000000	14295000000	8272700000
C9JFF0;Q9ULI4	9;9	Kinesin-like protein KIF26A	KIF26A	0.594144	-0.417455	395910000	283450000	112460000	508090000	362930000	145160000
C9JFR7;P99999;CON__P62894	6;6;1	Cytochrome c	CYCS	1.11308	0.485858	16905000000	7997800000	8907100000	15240000000	7343100000	7896500000
O43426-4;O43426-2;C9JFZ1;O43426;J3KQV8;J3KPK1;C9JW66;O43426-5	13;13;13;13;13;12;7;5	Synaptojanin-1	SYNJ1	0.577085	0.551259	1439600000	714060000	725540000	1045400000	509480000	535920000
C9JG41;Q9NQX7-2;Q9NQX7-3;Q9NQX7;F5H4I5;E7EUS6;B8ZZM6	3;3;3;3;2;2;2	Integral membrane protein 2C;CT-BRI3	ITM2C	0.456765	0.990119	186510000	73927000	112580000	350860000	196750000	154110000
H7C2J3;Q96LZ7-3;C9JGB2;Q96LZ7-4;Q96LZ7;Q96LZ7-2	1;1;1;1;1;1	Regulator of microtubule dynamics protein 2	RMDN2			0	0	0	50390000	50390000	0
C9JGC1;Q92782-3;Q92782;J3KQY6;E9PDV3;Q92782-2;K7EJD5;C9IZH8	3;3;3;3;3;3;1;1	Zinc finger protein neuro-d4	DPF1	0.296637	-1.12826	248630000	189680000	58943000	80763000	70259000	10504000
P10415-2;C9JHD5;P10415	2;2;2	Apoptosis regulator Bcl-2	BCL2	2.26982	-0.600221	1030300000	698010000	332330000	1003800000	683280000	320510000
Q96K58;C9JHH8	3;3	Zinc finger protein 668	ZNF668			47954000	47954000	0	0	0	0
F5GWI7;F2Z2G7;F8WA08;Q6ZTU2-4;C9JIE5;Q6ZTU2-5;H9KV84;Q6ZTU2-2;Q6ZTU2-6;Q6ZTU2	1;1;1;1;1;1;1;1;1;1	EP400 N-terminal-like protein	EP400NL			0	0	0	0	0	0
P13798;C9JIF9;H7C393;H7C1U0;C9JLK2;F8WEH5	15;15;10;8;6;2	Acylamino-acid-releasing enzyme	APEH	0.900595	0.286243	4045400000	2192200000	1853100000	3697400000	2011600000	1685800000
P82930;C9JJ19;H3BP88	8;8;5	28S ribosomal protein S34, mitochondrial	MRPS34	2.02023	-0.765699	1630800000	1170800000	460020000	1802600000	1298500000	504150000
C9JJ64	7		SMC4			0	0	0	68511000	46073000	22438000
E5RG25;Q96B02;H0YB73;C9JJH0;H3BMM0;Q96B02-2;Q96B02-3	1;1;1;1;1;1;1	Ubiquitin-conjugating enzyme E2 W	UBE2W			0	0	0	0	0	0
Q8N3P4-3;Q8N3P4;C9JJN9;Q8N3P4-2;H7C058;F8WB24;C9JKL0;H7C322;C9JIA0;C9JPI1;C9JP71;C9JG07	11;11;11;10;2;1;1;1;1;1;1;1	Vacuolar protein sorting-associated protein 8 homolog	VPS8	0.788805	0.374392	511740000	263160000	248580000	599370000	325390000	273980000
C9JJV1;Q9Y5U2-2;Q9Y5U2;A6NCC9;E9PME3;C9JHT9;E9PL88;C9JDU0	4;4;4;3;3;3;1;1	Protein TSSC4	TSSC4	0.0370108	0.0194438	896350000	615980000	280370000	801810000	502950000	298860000
C9JJX6;O00192-2;E9PDC3;O00192	9;9;9;9	Armadillo repeat protein deleted in velo-cardio-facial syndrome	ARVCF	1.65539	-0.662289	640100000	461560000	178540000	726730000	522200000	204520000
P22694-4;P22694-3;P22694;P22694-5;P22694-7;P22694-6;C9JK39;P22694-9;P22694-2;P22694-10;B1APF6;B1APF7;B1APG1;B1APG0;B1APG2;B1APF8;B1APF9;P22694-8;B1APG3	10;10;10;10;10;10;10;10;10;9;6;6;6;6;6;6;6;6;6	cAMP-dependent protein kinase catalytic subunit beta	PRKACB	0.374616	0.761921	139620000	75220000	64397000	293210000	142070000	151140000
C9JK89;O14492;F5GY53	2;2;2	SH2B adapter protein 2	SH2B2			0	0	0	60222000	51364000	8858700
F8VVB8;C9JKX0;Q9Y4F3-3;Q9Y4F3-4;Q9Y4F3-5;Q9Y4F3;G8JLP4	3;3;3;3;3;3;2	Meiosis arrest female protein 1	KIAA0430			0	0	0	0	0	0
C9JLU1;P52434;C9JBJ6;C9J413;C9JCU7;C9JUA8	3;3;2;2;2;1	DNA-directed RNA polymerases I, II, and III subunit RPABC3	POLR2H	0.36094	0.319414	4563500000	2362800000	2200700000	3379400000	1700600000	1678800000
O14727-6;C9JLV4;O14727-5;O14727-3;O14727-4;O14727-2;O14727	2;2;2;2;2;2;2	Apoptotic protease-activating factor 1	APAF1			0	0	0	123830000	76212000	47614000
I3L2L5;C9JLW8;I3L4Q0;I3L317;I3L3A7	4;4;4;3;1	Protein FAM195B	FAM195B	0.0702244	-0.0719176	2574600000	1539300000	1035300000	3612100000	2189600000	1422500000
Q9Y4F1;Q9Y4F1-2;C9JME2;M0QYB0;Q9Y4F1-3;M0R262;H0Y783;M0QXT1	7;7;7;3;1;1;1;1	FERM, RhoGEF and pleckstrin domain-containing protein 1	FARP1	0.187052	1.21538	68435000	23101000	45334000	493320000	292200000	201120000
Q6DN90-2;H7C107;Q6DN90;C9JMG9;Q5JU85-3;Q5JU85;Q5JU85-2	2;2;2;2;1;1;1	IQ motif and SEC7 domain-containing protein 1;IQ motif and SEC7 domain-containing protein 2	IQSEC1;IQSEC2			0	0	0	0	0	0
Q9NP80-3;C9JN30;Q9NP80-2;J3KPL1;Q9NP80	2;2;2;2;2	Calcium-independent phospholipase A2-gamma	PNPLA8			48284000	34230000	14054000	0	0	0
C9JNW5;P83731;C9JXB8	11;11;9	60S ribosomal protein L24	RPL24	1.50379	0.399648	37208000000	17045000000	20164000000	40778000000	19168000000	21610000000
C9JRY4;C9JNZ0;Q96IW7;F8WAU7;C9JR77;C9J463;C9JZ27;C9JDJ8	2;2;2;1;1;1;1;1	Vesicle-trafficking protein SEC22a	SEC22A			0	0	0	0	0	0
C9JP00;Q9NR56;Q86VM6	5;5;3	Muscleblind-like protein 1	MBNL1			0	0	0	0	0	0
C9JP16;O75718	6;6	Cartilage-associated protein	CRTAP	0.619612	1.41345	270680000	112900000	157780000	132680000	44376000	88303000
Q9UK58-4;C9JPL0;Q9UK58	1;1;1	Cyclin-L1	CCNL1			48422000	48422000	0	102340000	102340000	0
Q9NYR9-3;K7ERG2;Q9NYR9-2;C9JPP2;Q9NYR9;H7BXP1	3;3;3;3;3;3	NF-kappa-B inhibitor-interacting Ras-like protein 2	NKIRAS2	0.140972	0.316997	208810000	117830000	90983000	465920000	268120000	197800000
C9JPQ6;Q9BYB4-2;Q9BYB4	2;2;2	Guanine nucleotide-binding protein subunit beta-like protein 1	GNB1L			0	0	0	0	0	0
C9JPV1;F8WF95;P31641-2;E9PDM3;P31641	1;1;1;1;1	Transporter;Sodium- and chloride-dependent taurine transporter	SLC6A6	0.0060465	-0.0169918	220730000	162560000	58167000	95940000	69717000	26223000
C9JQ41;H7C525;Q4VC31;C9JBU9	7;7;7;1	Coiled-coil domain-containing protein 58	CCDC58	2.62566	0.300411	7227000000	3766300000	3460700000	7469000000	3858400000	3610600000
P05166;E9PDR0;P05166-2;C9JQS9;E7EX59;E7ETT4;E7EUY3;E7ETT1;E9PEC3;F8WBI9;E7ENC1;C9JAW3;C9JVW9;H7C5C9;C9JVY9	13;13;13;13;13;12;12;12;11;9;5;2;2;2;1	Propionyl-CoA carboxylase beta chain, mitochondrial	PCCB	1.62902	-0.80389	1714700000	1269600000	445100000	1544600000	1107300000	437280000
F8WF90;C9JQU6;F8WF33;O75915	2;2;2;2	PRA1 family protein 3	ARL6IP5	0.238454	-0.199775	887200000	566780000	320420000	1233700000	803340000	430340000
Q8N1F8-2;C9JQV3;Q8N1F8	2;2;2	Serine/threonine-protein kinase 11-interacting protein	STK11IP			0	0	0	0	0	0
G3V3R7;E9PB63;C9JQV6;P54252-2;P54252;F5H211;G3V328;G3V4U9;P54252-3;G3V2G1;G3V3T6;G3V4F5;G3V2G2;G3V4F4;G3V5H3;D6RDL9;G3V526;E9PJN5;G3V3A6;D3VVP3;G3V3T0;D6R9I5;G3V4B1;G3V390;G3V3S5;Q9H3M9	6;6;6;6;6;6;5;5;5;4;4;3;3;3;3;3;3;3;2;2;2;2;2;2;2;1	Ataxin-3	ATXN3	0.0750652	-0.0291935	1507500000	907280000	600260000	1386400000	785160000	601250000
C9JRL6;O95834;K7EIK7;O95834-2;K7ERL7;K7EII6;K7EKG3	2;2;2;2;2;1;1	Echinoderm microtubule-associated protein-like 2	EML2			0	0	0	107560000	76103000	31458000
Q9NX63;C9JRZ6;F8WAR4;G3V1K1;F8WD73	9;9;5;4;1	Coiled-coil-helix-coiled-coil-helix domain-containing protein 3, mitochondrial	CHCHD3	1.03206	-0.381707	3002600000	1896200000	1106400000	2776300000	1806500000	969790000
H7C2K2;C9JSC3;Q9NZQ3-5;Q9NZQ3-4;Q9NZQ3-3;Q9NZQ3-2;Q9NZQ3	1;1;1;1;1;1;1	NCK-interacting protein with SH3 domain	NCKIPSD	1.5711	1.30239	79867000	34219000	45647000	95050000	41130000	53920000
C9JSE3;O15287	1;1	Fanconi anemia group G protein	FANCG	0.31573	1.05935	77751000	55965000	21787000	183980000	47159000	136820000
Q6V1X1-6;C9JSG1;J3KPT0;Q6V1X1-4;Q6V1X1-2;Q6V1X1-5;Q6V1X1-3;Q6V1X1;H0YK36;H0YN53;H3BQ40;H0YKA2;H3BNM2	3;3;3;3;3;3;3;3;2;1;1;1;1	Dipeptidyl peptidase 8	DPP8			41074000	30870000	10204000	0	0	0
Q5JRX3;Q5JRX3-2;C9JSL2;Q5JRX3-3;B1APQ0;H0Y4F7;H0Y7L7;B1APQ1	34;34;34;33;8;6;6;1	Presequence protease, mitochondrial	PITRM1	0.117967	-0.0455991	10481000000	5881200000	4600200000	9790000000	6073200000	3716800000
C9JSY4;O14925;Q5SRD1;H0Y6X5;E7EP42;E9PB91;B1APJ0	3;3;3;1;1;1;1	Mitochondrial import inner membrane translocase subunit Tim23;Putative mitochondrial import inner membrane translocase subunit Tim23B	TIMM23B;TIMM23	0.869785	-0.446192	158290000	103460000	54827000	188590000	132800000	55788000
Q8TEP8;C9JT09;K7ENP4;E9PF99;H0Y966;K7EPA2;Q8TEP8-2;K7ELX0	4;4;4;4;3;2;2;1	Centrosomal protein of 192 kDa	CEP192			88515000	61465000	27050000	0	0	0
C9JTN7;P31483-2;H7BY49	10;10;7		TIA1			0	0	0	340700000	232440000	108250000
Q96EA0;C9JTT8;O15155;Q68DU7;H7C1N3	1;1;1;1;1	BET1 homolog	BET1;DKFZp781C0425			0	0	0	0	0	0
C9JU35;Q9NPL8;H7C5U1;F8WAU6;F8WB00;F8WC42;C9JR82;G3XA94	4;4;1;1;1;1;1;1	Translocase of inner mitochondrial membrane domain-containing protein 1	TIMMDC1	0.982627	-1.08175	119110000	91224000	27886000	184340000	150830000	33502000
H0YLX2;Q2KHR2-2;C9JU50;Q2KHR2;H0YLP2	4;4;4;4;4	DNA-binding protein RFX7	RFX7	0.587551	-1.37085	62339000	49451000	12888000	169490000	147840000	21655000
E9PEC4;C9JUH3;F5H0E1;F5H551;Q9BSQ5;Q9BSQ5-2	2;2;2;2;2;2	Malcavernin	CCM2			0	0	0	0	0	0
F8VNT9;F8VV56;F8VZE2;P08962-2;F8W022;F8VWK8;C9JV86;P08962	1;1;1;1;1;1;1;1	CD63 antigen	CD63			0	0	0	171400000	70715000	100690000
Q9H9P8-2;C9JVN9;Q9H9P8;G3V272;G3V5S1;G3V5A8	12;12;12;6;5;1	L-2-hydroxyglutarate dehydrogenase, mitochondrial	L2HGDH	1.48113	0.290934	2375500000	1339300000	1036200000	2384600000	1275000000	1109600000
C9JVP0;Q9UPW0-2;Q9UPW0;C9JXI1;H7C1Y6	3;3;3;1;1	Forkhead box protein J3	FOXJ3	0.73463	0.658416	200700000	119580000	81115000	182470000	83179000	99292000
C9JWM9;C9JVQ5;F5GZ84;O94887-2;O94887	1;1;1;1;1	FERM, RhoGEF and pleckstrin domain-containing protein 2	FARP2			0	0	0	72968000	40496000	32472000
C9JWC4;Q8NCD3-3;Q8NCD3-2;Q8NCD3;H7C3V8	2;2;2;2;1	Holliday junction recognition protein	HJURP			85931000	68841000	17090000	0	0	0
O15530-2;E9PER6;O15530-3;C9JWR9;O15530;O15530-4;Q6A1A2;O15530-5;H3BQ10;H3BPW1	8;8;8;8;8;7;5;5;3;1	3-phosphoinositide-dependent protein kinase 1;Putative 3-phosphoinositide-dependent protein kinase 2	PDPK1;PDPK2	0.0296053	0.1079	1331800000	886070000	445770000	455850000	257250000	198600000
C9JX83;O00566	3;3	U3 small nucleolar ribonucleoprotein protein MPP10	MPHOSPH10			0	0	0	218340000	159540000	58798000
Q0VGL1;C9JXA7	2;2	Ragulator complex protein LAMTOR4	LAMTOR4	0.0712492	0.355359	706500000	381820000	324680000	139880000	81958000	57923000
C9JYM0;O75817	2;2	Ribonuclease P protein subunit p20	POP7	1.18624	1.28139	115100000	46234000	68863000	151070000	70169000	80905000
C9JYQ9;Q6P5R6;H0Y8C2	2;2;2	60S ribosomal protein L22-like 1	RPL22L1	0.691876	-2.03742	486540000	415590000	70944000	165660000	153960000	11693000
C9JZG9;C9JZY6;P62256;H7C4M9;P62256-2;C9J8Q9	4;4;4;3;3;2	Ubiquitin-conjugating enzyme E2 H	UBE2H	0.352763	0.373787	759340000	441750000	317590000	539410000	275220000	264200000
O60716-5;C9JZR2;O60716-3;O60716-2;O60716;O60716-13;O60716-11;O60716-10;O60716-8;O60716-9;O60716-7;O60716-6;O60716-4;O60716-21;O60716-19;O60716-18;O60716-17;O60716-16;O60716-15;O60716-14;O60716-12;O60716-24;O60716-23;O60716-22;O60716-20;O60716-29;O60716-27;O60716-26;O60716-25;O60716-32;O60716-31;O60716-30;O60716-28;E9PRE2;E9PKY0;H0YC95;E9PKL1	33;33;33;33;33;31;31;31;31;31;31;31;31;30;30;30;30;29;29;29;29;28;28;28;28;22;22;22;22;20;20;20;20;7;6;5;3	Catenin delta-1	CTNND1	2.89564	0.612043	12233000000	6062400000	6171000000	12055000000	5978000000	6076600000
C9JZR4;E9PB03;Q9NP61;H0Y6A0;B0QYV8;B0QYV9	11;11;11;7;4;1	ADP-ribosylation factor GTPase-activating protein 3	ARFGAP3	0.301644	0.379925	626250000	360670000	265570000	972960000	512850000	460110000
O43709;C9K060;H7C0G4;F8WD87;B3KR83;H7C170;F8WD67;E9PCQ7;O43709-2	3;3;1;1;1;1;1;1;1	Uncharacterized methyltransferase WBSCR22	WBSCR22	0.418119	1.05318	1378100000	606240000	771900000	3604100000	1483600000	2120500000
Q7Z422-2;Q7Z422-4;Q7Z422-3;C9K0U0;Q7Z422;F8WEE8	3;3;3;3;3;2	SUZ domain-containing protein 1	SZRD1	0.297897	1.08522	781050000	404690000	376360000	234330000	107930000	126400000
O14662-2;O14662-4;C9K0W8;O14662-5;O14662;G8JLE0;H3BU86;O14662-3;Q96NX8;B7ZBM7;O14662-6;E9PND6;B7ZBM4;B7ZBM5;H0YEW0;F8W9Z6;B7ZBM8;E9PLV7;B4DJX9	4;4;4;4;4;4;4;3;3;3;3;2;2;2;2;2;2;1;1	Syntaxin-16	STX16;STX16-NPEPL1	1.53406	-1.20754	291060000	236930000	54131000	296020000	225750000	70276000
Q04637-3;E7EUU4;Q04637;D3DNT2;E9PFM1;Q04637-5;E7EX73;Q04637-6;G5E9S1;C9JF13;C9J6B6;C9K073;C9J2Z7;H7C044;H7C0V6;C9JHW9;F8WCF2;C9JIH5;C9JWH7;C9J556;C9JWH9;C9J987;REV__C9JBJ8;C9JSU8;C9JWW9;REV__Q8NEG2;REV__F5H7J8;REV__C9JQZ6;REV__J3KQX6	54;54;54;54;54;53;53;51;51;23;20;19;18;12;5;3;2;1;1;1;1;1;1;1;1;1;1;1;1	Eukaryotic translation initiation factor 4 gamma 1	EIF4G1	1.11055	1.55036	50323000	24014000	26310000	30831000	16083000	14749000
Q9C040;D3DP09;C9JVI3;C9J084	18;18;3;1	Tripartite motif-containing protein 2	TRIM2	0.375251	0.333743	2423200000	1299900000	1123300000	3325200000	1724100000	1601100000
D3DQ64;P27144	7;7	GTP:AMP phosphotransferase AK4, mitochondrial	AK4	0.134269	0.0397209	989870000	583100000	406770000	910000000	528210000	381780000
Q15599-2;D3DU85;Q15599;H3BUQ9;H3BN50;H3BSV6;H3BQS0;H3BMF5;H3BSA4	3;3;3;2;2;2;2;1;1	Na(+)/H(+) exchange regulatory cofactor NHE-RF2	SLC9A3R2			21655000	0	21655000	0	0	0
D3DWF9;Q96QU8;H3BPG8;H3BRV5;H3BR41;H3BMW9;I3L2K0	9;9;2;1;1;1;1	Exportin-6	XPO6	0.367933	0.539175	340910000	161400000	179510000	218840000	119310000	99536000
Q13368;D3DX46	3;3	MAGUK p55 subfamily member 3	MPP3	0.717464	-0.72886	67276000	53306000	13970000	47904000	36826000	11078000
D3YHP0;P78310;P78310-2;B7WPI3;P78310-5;P78310-4	4;4;3;3;2;1	Coxsackievirus and adenovirus receptor	CXADR			154870000	123600000	31273000	0	0	0
F6U1T9;P63098;D3YTA9;H7BYZ3	4;4;4;4	Calcineurin subunit B type 1	PPP3R1	1.22586	0.300084	572140000	301430000	270720000	604160000	330140000	274020000
D3YTB1;P62910;F8W727;D3YTI8	12;12;12;1	60S ribosomal protein L32	RPL32	2.74742	0.315361	48736000000	24148000000	24588000000	48479000000	23920000000	24560000000
P51617-4;P51617-2;P51617-3;D3YTB5;P51617;H7C2I6;H7C224;H7C3C1;H7C1F0;F8WAB6	4;4;4;4;4;3;3;1;1;1	Interleukin-1 receptor-associated kinase 1	IRAK1			0	0	0	59466000	47228000	12238000
D3YTE0;Q8N9T8-2;Q8N9T8	1;1;1	Protein KRI1 homolog	KRI1			0	0	0	12222000	8322500	3899800
F5H1L4;E7ENA2;Q9NNW7-2;D3YTF8;F5H2V0;D3YTF9;Q9NNW7;E7EWK1;Q9NNW7-3;Q9NNW7-4	10;10;10;10;10;10;10;7;6;4	Thioredoxin reductase 2, mitochondrial	TXNRD2	1.01228	-0.259876	4955300000	3160900000	1794400000	4572100000	2886400000	1685800000
Q9UHB4-3;D3YTG6;Q9UHB4;Q9UHB4-2	1;1;1;1	NADPH-dependent diflavin oxidoreductase 1	NDOR1			0	0	0	0	0	0
P78314-2;D6RC64;D6RAB4;D6R995;D6RER9;D6RBL6;P78314;P78314-3;D6R919	1;1;1;1;1;1;1;1;1	SH3 domain-binding protein 2	SH3BP2	0.0872246	0.143044	27012000	17566000	9445600	28006000	28006000	0
Q13557-8;Q13557-9;Q13557-10;Q13557-5;D6R938;Q13557;Q13557-3;Q13557-6;Q13557-4;Q13557-11;Q13557-12;H0Y9J2;H0Y9C2	15;15;15;15;15;15;15;15;15;15;14;7;5	Calcium/calmodulin-dependent protein kinase type II subunit delta	CAMK2D	0.107637	0.0167177	12474000000	7412100000	5062100000	13645000000	8072800000	5572600000
D6R954;Q8TBZ6	2;2	tRNA methyltransferase 10 homolog A	TRMT10A			0	0	0	84687000	37166000	47521000
D6R9W2;Q8NEC7-3;Q8NEC7;D6RCC4;D6RCC9	2;2;2;1;1	Glutathione S-transferase C-terminal domain-containing protein	GSTCD			0	0	0	69228000	41779000	27449000
F8W6W8;D6RA03	1;1		RIMS2			0	0	0	0	0	0
D6RDV0;D6RA37;D6RIY7;Q13454-2;Q13454	2;2;2;2;2	Tumor suppressor candidate 3	TUSC3	0.160291	0.291996	145070000	92519000	52546000	249240000	117890000	131350000
D6RA77;Q9BPZ3	1;1	Polyadenylate-binding protein-interacting protein 2	PAIP2			0	0	0	78066000	43061000	35005000
D6RAN8;Q9P0M9;H7C5U8;D6RE11;B3KN43	5;5;4;1;1	39S ribosomal protein L27, mitochondrial	MRPL27	1.46127	-0.479432	2195300000	1482500000	712870000	2274800000	1608200000	666580000
D6RB01;Q9Y6X4;D6RC41;D6R953	8;8;1;1	Soluble lamin-associated protein of 75 kDa	FAM169A	0.347425	-0.973118	578090000	455620000	122470000	219350000	160730000	58624000
D6RBL4;Q9HCE5	3;3	Methyltransferase-like protein 14	METTL14	1.35483	0.766215	444860000	212670000	232190000	531420000	263470000	267950000
D6RBN9;Q8IUW5	1;1	RELT-like protein 1	RELL1	1.28435	1.40029	83974000	34683000	49291000	114960000	46153000	68809000
D6RBR6;D6RFG3;D6REL6;Q9H201-2;I6L9I8;Q9H201;B4DIQ9;F6QWW5	2;2;2;2;2;2;1;1	Epsin-3	EPN3	1.33491	-0.692562	177560000	132960000	44596000	176950000	121060000	55890000
D6RBS5;Q8IZ81;D6RHX2	6;6;4	ELMO domain-containing protein 2	ELMOD2	0.329615	-0.412569	2472300000	1489300000	982990000	1751000000	1207000000	544050000
P06730;P06730-3;D6RBW1;P06730-2;H0Y8J7;D6RFJ3	8;8;8;8;5;1	Eukaryotic translation initiation factor 4E	EIF4E	0.773197	0.299956	17350000000	8441400000	8909000000	20485000000	9955100000	10530000000
D6RBW3;D6RIH4;Q96JG8-3;Q96JG8-2;Q96JG8;Q96JG8-4	1;1;1;1;1;1	Melanoma-associated antigen D4	MAGED4B;MAGED4			75885000	75885000	0	0	0	0
D6RC52;D6RCB9;Q9NX24;H0YC83;J3QSY4	2;2;2;1;1	H/ACA ribonucleoprotein complex subunit 2	NHP2	0.497311	0.153312	751890000	485510000	266380000	737760000	440030000	297730000
D6RCD0;Q8NBQ5	14;14	Estradiol 17-beta-dehydrogenase 11	HSD17B11	3.23862	0.217139	10697000000	5606900000	5090600000	10893000000	5711100000	5181800000
H0YAG5;D6RCM2;Q9Y3D5	1;1;1	28S ribosomal protein S18c, mitochondrial	MRPS18C	0.322175	-0.673888	241180000	193990000	47186000	441180000	306750000	134430000
D6RCQ4	2		IK			0	0	0	0	0	0
D6RDM5;D6REN7;Q86TN9;D6RIC8;Q96DR4	1;1;1;1;1	StAR-related lipid transfer protein 4	STARD4			0	0	0	0	0	0
D6RE00;Q9NYF3	1;1	Protein FAM53C	FAM53C	0.182445	-0.0957048	231030000	139770000	91262000	202240000	127250000	74998000
D6REA0;O75879;D6RDU9;H0Y9W6	6;6;4;1	Glutamyl-tRNA(Gln) amidotransferase subunit B, mitochondrial	PET112	0.174347	0.193733	636420000	334270000	302150000	503650000	316810000	186840000
Q9H173;D6REA1	1;1	Nucleotide exchange factor SIL1	SIL1			0	0	0	102240000	41360000	60877000
D6REN6;P12081;B4DDD8;B3KWE1;J3KNE5;P12081-2;E7ETE2;B4E1C5;C9JWK3;D6RF05	25;25;23;23;21;21;19;19;15;2	Histidine--tRNA ligase, cytoplasmic	HARS	0.663934	0.220079	26182000000	13545000000	12636000000	24775000000	13111000000	11663000000
D6RGI3;Q9NVA2;D6RER5;Q9NVA2-2;D6RDU5;H0Y961;D6RDP1;D6R9Y6;H0Y9G8	22;22;22;21;17;11;6;6;4	Septin-11	2014-09-11	2.2847	-0.190347	73624000000	42270000000	31353000000	75190000000	43635000000	31555000000
O94979-3;O94979-9;O94979-2;O94979;O94979-8;D6REX3;O94979-6;B7ZL00;O94979-4;D6RHZ5;O94979-7;H7BXG7;O94979-5;H0YAB3;H0Y8V7;H0Y9T9;H0Y9K1;H0Y8W8;D6RE64;D6RCQ9;H0YAF5;D6RBT0;D6RHE8;B4E2H6;H0Y9V3;Q9NQW1-2;E9PKR7;B4DGE3;Q9NQW1-4;Q9NQW1-5;Q9NQW1	39;39;39;39;39;39;38;38;38;32;27;27;23;17;11;10;9;7;4;4;3;2;2;1;1;1;1;1;1;1;1	Protein transport protein Sec31A	SEC31A	0.94779	-0.0486262	28197000000	15490000000	12706000000	29436000000	16499000000	12937000000
O95394;D6RF12;E9PF86;J3KN95;D6RCQ8;D6RF77;D6RCD1;H0Y8I3;H0Y987;D6RC77;D6RIS6	13;13;12;9;6;5;4;4;4;3;3	Phosphoacetylglucosamine mutase	PGM3	2.47253	0.534483	8618800000	4059600000	4559200000	8864900000	4247100000	4617900000
D6RF48;Q9P2W9;D6RD65;D6RC71;H0YAL4	4;4;3;2;2	Syntaxin-18	STX18	0.455848	0.790761	622780000	254240000	368540000	327120000	175880000	151250000
D6RGI4;D6RFI3;Q9GZM5;E7EQR8;D6RGY8;J3KN17;D6RED8;D6RBQ1;D6RA04;D6RAY4;H0Y9A1	4;4;4;4;3;3;2;1;1;1;1	Protein YIPF3;Protein YIPF3, 36 kDa form III	YIPF3	0.786745	-0.980728	482560000	379950000	102610000	656820000	468980000	187840000
D6RGK9;H0Y9C1;Q96LI5-2;Q96LI5;H0Y9Z5	3;3;3;3;3	CCR4-NOT transcription complex subunit 6-like	CNOT6L			371090000	301710000	69380000	0	0	0
P14406;D6RIE3;D6RGV5;H0UI06;D6R9C3	2;2;2;2;1	Cytochrome c oxidase subunit 7A2, mitochondrial	COX7A2	1.52404	-1.12218	1976300000	1516300000	460060000	2480200000	1909200000	570950000
D6RHD3;Q9BS16;D6RAX0;H0Y9K8;D6RC76;D6RJF0	2;2;1;1;1;1	Centromere protein K	CENPK			0	0	0	132600000	35623000	96981000
H0YAE9;D6RHI9;O00584;J3QQ64;O00584-2;D6REQ6	2;2;2;1;1;1	Ribonuclease T2	RNASET2	0.26643	0.560842	99699000	56826000	42873000	220790000	115070000	105720000
D6RI11;O14810;H0YA51;D6RAG3	3;3;2;1	Complexin-1	CPLX1	1.28566	1.22168	614520000	265360000	349160000	456680000	194600000	262080000
D6RIC3;Q9Y3C1;Q9Y3C1-2	5;5;5	Nucleolar protein 16	NOP16	0.201386	0.895242	715840000	416390000	299450000	191430000	66011000	125420000
D6RIC4;Q96IU2	1;1	Zinc finger BED domain-containing protein 3	ZBED3	0.661115	0.450301	83983000	43753000	40230000	96204000	57847000	38356000
D6RIS4;P35548	1;1	Homeobox protein MSX-2	MSX2			135930000	116470000	19462000	0	0	0
Q9UL40;D6RJ07;B7Z6B6;B7Z6Q2;B7Z367;Q9UL40-2;B7Z4J8;B7Z4N4	4;4;3;3;3;3;2;1	Zinc finger protein 346	ZNF346	1.83263	0.719053	574840000	286580000	288250000	546700000	256130000	290560000
P09493-4;D9YZV2;P09493-3;H0YL52;P09493;D9YZV3;H0YKX5;Q6ZN40;D9YZV8;H0YNC7;P09493-6;H0YKP3;P09493-7;H0YK20;H0YL42;H0YKZ6	14;14;13;12;12;11;10;10;9;8;8;7;7;5;5;1	Tropomyosin alpha-1 chain	TPM1	0.636828	-0.394497	4158800000	2037000000	2121800000	4352900000	2155100000	2197700000
E2QRD4;Q6ZRQ5	1;1	Protein MMS22-like	MMS22L			51810000	40176000	11635000	0	0	0
E2QRD5;H0YMK0;Q7Z6K5	5;1;1		C15orf38-AP3S2	0.578164	0.508028	355980000	196170000	159810000	281020000	147450000	133570000
H0Y398;E2QRF5;Q9H8U3	1;1;1	AN1-type zinc finger protein 3	ZFAND3			0	0	0	91291000	78367000	12924000
H7C608;E2QRF9;O75496;C9K0U5	5;5;5;2	Geminin	GMNN	0.115197	-0.271189	761580000	591630000	169950000	1235000000	619820000	615140000
E2QRH7;Q9NYP7;Q9NYP7-2;Q9NYP7-3	2;2;2;1	Elongation of very long chain fatty acids protein 5	ELOVL5	0.574824	-0.134453	659970000	402500000	257470000	615830000	376640000	239190000
Q15147;E2QRH8;Q15147-4;Q15147-2;Q5JYS9;B1AJW3;B1AJW4;B1AJW2	15;15;15;12;12;2;2;1	1-phosphatidylinositol 4,5-bisphosphate phosphodiesterase beta-4	PLCB4	0.665448	0.403947	936330000	467350000	468980000	1180700000	648740000	531930000
Q9GZM3;P52435;Q9H1A6;E2QRJ6;D6RAG0;E7EP90;Q9H1A7;F6W009;Q9GZM3-2;A6NFM0;E7EWC6;H0Y980	2;2;2;2;1;1;1;1;1;1;1;1	DNA-directed RNA polymerase II subunit RPB11-b1;DNA-directed RNA polymerase II subunit RPB11-a;DNA-directed RNA polymerase II subunit RPB11-b2	POLR2J2;POLR2J;POLR2J1;POLR2J3	1.98438	-0.510162	626960000	437590000	189370000	675520000	470120000	205400000
E2QRK7;Q5JTD0-2;Q5JTD0;H0Y4D6;Q5JTD0-4	2;2;2;1;1	Tight junction-associated protein 1	TJAP1	1.56633	0.491211	322180000	168500000	153680000	344350000	167930000	176410000
E2QRM7;Q99933-4;Q99933-3;Q99933-2;Q99933;J3QTA2;C9JYK5	5;5;5;5;5;5;3	BAG family molecular chaperone regulator 1	BAG1	0.2292	-0.265347	625360000	415000000	210360000	960720000	595110000	365610000
E3W978;O75330-4;O75330-2;O75330;O75330-3;E5RIH2;E5RI30	4;4;4;4;4;1;1	Hyaluronan mediated motility receptor	HMMR	1.66967	0.866829	50755000	29473000	21282000	50033000	25457000	24575000
E5RIM1;E5RFJ1;E5RHW9;Q96MF7;H0YB96	2;2;2;2;1	E3 SUMO-protein ligase NSE2	NSMCE2	1.38086	1.18637	38605000	22460000	16145000	44520000	19147000	25374000
H0YBL5;E5RH67;E5RFM2;E5RK82;O15182;E5RJF8	1;1;1;1;1;1	Centrin-3	CETN3			0	0	0	122080000	68944000	53141000
E5RIY0;E5RFT4;Q8N4L2	1;1;1	Transmembrane protein 55A	TMEM55A	1.2784	1.38617	83341000	33298000	50043000	106870000	45932000	60941000
E5RFU2;P34913;E5RFH6;P34913-3;P34913-2;H0YAW7;E5RI53	7;7;5;5;5;3;2	Bifunctional epoxide hydrolase 2;Cytosolic epoxide hydrolase 2;Lipid-phosphate phosphatase	EPHX2	0.434283	2.17239	303930000	45096000	258840000	1122700000	454670000	668070000
Q6P1N9;E5RG17;G5EA19;Q6P1N9-2;H0YBX2;E5RGF2;E5RK70;E5RG62;E5RID7;E5RI69;E5RJY6	11;11;9;9;8;8;5;4;2;1;1	Putative deoxyribonuclease TATDN1	TATDN1	2.5238	0.333042	4297700000	2242400000	2055300000	4339200000	2229600000	2109500000
E5RHS6;E5RGE8;Q9Y328	1;1;1	Neuron-specific protein family member 2	HMP19;NSG2			0	0	0	106020000	68359000	37659000
E5RGN3;O00244;E5RIM7	6;6;6	Copper transport protein ATOX1	ATOX1	0.0477889	-0.0304734	6879600000	3976000000	2903600000	5775000000	3469400000	2305600000
E5RGQ3;Q9H446-2;Q9H446;E5RJE3;E5RGS5	3;3;3;1;1	RWD domain-containing protein 1	RWDD1	0.0127123	-0.00957539	746770000	451600000	295180000	605770000	341060000	264710000
E5RJV5;E5RGS2;Q9H6H4;Q9H6H4-2	2;2;2;1	Receptor expression-enhancing protein 4	REEP4	1.13504	-0.313278	775830000	561420000	214410000	715650000	516410000	199240000
E5RGS9;Q9NRG0	3;3	Chromatin accessibility complex protein 1	CHRAC1	1.01821	-0.678545	723070000	507340000	215730000	601380000	428690000	172690000
E5RGX5;Q93045;Q93045-2	8;8;7	Stathmin;Stathmin-2	STMN2	2.08056	0.742233	50016000000	20441000000	29575000000	47222000000	19390000000	27832000000
E5RGZ2;H0YKJ1;Q6NT76-2;Q6NT76-3;Q6NT76;Q6NT76-5;H0YC02;Q6NT76-4;H0YLF2;E5RHH9;H0YBS8;P35680-3;E0YMJ5;E0YMJ9;P20823-3;P35680-2;H0YL84;P35680;P20823-2;P20823;F5H0K0;F5H5U3	9;9;9;9;9;9;8;7;7;3;2;1;1;1;1;1;1;1;1;1;1;1	Homeobox-containing protein 1	HMBOX1	1.08634	-0.404059	913760000	625640000	288120000	925710000	579670000	346040000
E5RHG8;Q15369;Q15369-2;E5RJ89	8;8;7;5	Transcription elongation factor B polypeptide 1	TCEB1	0.851047	0.406252	22285000000	10572000000	11713000000	19027000000	9229400000	9797300000
E5RHK8;Q9UQ16-2;Q9UQ16-3;Q9UQ16;Q9UQ16-4;Q6P2G1;E5RIK2	17;17;17;17;17;14;10	Dynamin-3	DNM3			0	0	0	45327000	45327000	0
E5RHU3;E7ESK6;E9PBI9;P34741	1;1;1;1	Syndecan;Syndecan-2	SDC2	0.392607	0.322431	146910000	79282000	67627000	127030000	83070000	43961000
E5RHW4;O94905	11;11	Erlin-2	ERLIN2	0.713304	-0.161367	3636700000	2336200000	1300400000	3828800000	2564400000	1264400000
E5RI02;E9PDG8;O60641;F5GWN7;O60641-3;E5RGY9;E5RFC6;E5RK51;E5RIJ5;E5RFU0;E5RHK9;H0YBT2;E5RK53;O60641-2;E5RGP8;E5RJY3	15;15;15;15;14;11;7;7;7;5;5;3;1;1;1;1	Clathrin coat assembly protein AP180	SNAP91	2.19701	0.920678	7283100000	3141700000	4141400000	7007600000	2976900000	4030700000
E5RIH5;Q6NXR4;E5RIZ0;E5RH83	5;5;4;2	TELO2-interacting protein 2	TTI2	0.5989	-0.366211	280950000	199120000	81835000	347740000	225460000	122280000
E5RIW3;O75347;E5RJD8;B4DT30;E5RIX8;E5RHG6	9;9;9;6;3;2	Tubulin-specific chaperone A	TBCA	1.51476	0.337098	29388000000	13970000000	15418000000	32047000000	15251000000	16796000000
Q9NYI0-3;E5RJ29;Q9NYI0-2;Q9NYI0;J3KQK0;B4DKF8;E5RH02;H0YAQ7;H0YC20;E5RJE4;E5RFG7	5;5;5;5;5;4;1;1;1;1;1	PH and SEC7 domain-containing protein 3	PSD3	0.0548118	0.0735618	279950000	211190000	68763000	312630000	165540000	147090000
E5RJ52;P53677;H0YBA0;E7ER80;Q7Z472;H0YAY4	7;7;3;3;3;1	AP-3 complex subunit mu-2	AP3M2	0.994786	0.824197	829370000	361000000	468370000	749630000	419870000	329770000
E5RJ99;Q8TCF1-3;Q8TCF1;E5RIS3;E5RK75;E5RJ74;E5RGE5;E5RI74;Q8TCF1-2	5;5;5;4;1;1;1;1;1	AN1-type zinc finger protein 1	ZFAND1	0.0125581	0.074574	2371200000	1402900000	968300000	410190000	241930000	168260000
E5RJA0;O75608-2;O75608;E5RGR0;E5RJ48;E5RI35	4;4;4;3;1;1	Acyl-protein thioesterase 1	LYPLA1	0.286807	0.333897	6368700000	3542900000	2825800000	4191100000	2230100000	1961100000
E5RJZ1;H0YBD2;O14548	1;1;1	Cytochrome c oxidase subunit 7A-related protein, mitochondrial	COX7A2L			228550000	200780000	27773000	0	0	0
E7EM64;Q7L5N1;H7C3T0	12;12;2	COP9 signalosome complex subunit 6	COPS6	1.02349	-0.324372	18548000000	11103000000	7445000000	17017000000	10594000000	6423300000
E7EMB1;Q9UH65;E9PJK8;E9PJM7	18;18;5;2	Switch-associated protein 70	SWAP70	0.344671	-0.382173	3284800000	2034000000	1250800000	2327800000	1588300000	739580000
F6PQP6;E9PBC1;E7EMC3;I3L2B2;O95208-2;E9PBC2;O95208;O95208-3;I3L356;I3L2H1;A8MTV8;J3KSF8;J3KTF6;J3QRG9;J3KSA6;J3KSC7;J3QLN2	5;5;5;5;5;5;5;4;2;2;2;1;1;1;1;1;1	Epsin-2	EPN2	0.702081	-0.658096	220120000	165450000	54675000	286940000	188410000	98530000
E7EMC8;J3KPI0;E7ETW5;Q96PM5-2;Q96PM5	1;1;1;1;1	RING finger and CHY zinc finger domain-containing protein 1	RCHY1			0	0	0	0	0	0
E7EMI0;P04424;E9PE48;F8W943	11;11;10;6	Argininosuccinate lyase	ASL	1.84795	-0.891511	2397200000	1774300000	622910000	2549800000	1822800000	727040000
Q14254;J3QLD9;E7EMK3;K7EKW9	11;11;11;3	Flotillin-2	FLOT2	1.14516	-1.13757	1642700000	1215000000	427710000	1303500000	1027200000	276350000
E7EMM4;Q13510;Q13510-2;E7ERV9;Q13510-3	9;9;9;8;7	Acid ceramidase;Acid ceramidase subunit alpha;Acid ceramidase subunit beta	ASAH1	0.156572	-0.152368	3244900000	1952800000	1292100000	2393500000	1487700000	905720000
E7EMQ9;H3BS74;Q96C12-2;Q96C12;F5H156;J3KQ26	1;1;1;1;1;1	Armadillo repeat-containing protein 5	ARMC5			60260000	25393000	34867000	0	0	0
E7EMV2;E7ESP9;P07197	8;8;8	Neurofilament medium polypeptide	NEFM	0.57677	1.22264	260310000	85348000	174960000	503010000	230930000	272070000
E7EMV7;E7EPY1;E7ET96;Q15025-3;Q15025-2;Q15025;H0YC17;E7EW15	4;4;4;4;4;4;2;1	TNFAIP3-interacting protein 1	TNIP1	0.3644	0.458429	266110000	150200000	115910000	186040000	92138000	93901000
Q9P0K7-4;Q9P0K7-3;E7EMX7;Q9P0K7;Q9P0K7-2	5;5;5;5;5	Ankycorbin	RAI14	0.943753	-2.75584	74568000	65335000	9233000	77678000	77678000	0
E7EMZ9;O95359-3;E9PBC6;O95359;O95359-2;Q4VXL4;O95359-6;D6RAA5;O95359-1;Q4VXL8;O95359-5;H0Y9C3;H0Y911;H0Y8P9;H0YA73;E9PGB3	12;12;12;11;10;10;10;10;10;10;10;5;3;1;1;1	Transforming acidic coiled-coil-containing protein 2	TACC2	0.649991	0.678278	1599400000	812460000	786990000	2394700000	1170800000	1223900000
E7EN19;E7ENQ1;H7C360;E7ETN6	30;27;27;3		MAP4K4	0.105698	-0.348935	6346700000	3200200000	3146500000	9927700000	4911300000	5016400000
O94966-4;O94966-3;O94966;E7EN22;O94966-6;O94966-5;E7ESU0;E7EST9;B5MEG5;C9J8M4;O94966-2	4;4;4;4;4;4;3;3;3;1;1	Ubiquitin carboxyl-terminal hydrolase 19;Ubiquitin carboxyl-terminal hydrolase	USP19			161290000	110030000	51258000	0	0	0
E7EN32;O00255-3;O00255-2;O00255	1;1;1;1	Menin	MEN1			108290000	51636000	56658000	0	0	0
E7EN46;Q8TB03;Q8TB03-3;Q8TB03-2	2;2;1;1	Uncharacterized protein CXorf38	CXorf38	0.450854	0.732434	118130000	64153000	53975000	228190000	121850000	106340000
Q8IZA0-2;E7EN73;Q8IZA0;B1AN15;H0Y4S8;C9JQ56;C9JVB2;B4DYG9;E7ETQ9;C9J519;Q8IZA0-3	4;4;4;3;2;1;1;1;1;1;1	Dyslexia-associated protein KIAA0319-like protein	KIAA0319L	0.239049	0.716563	128610000	51327000	77280000	302690000	193590000	109110000
P52747-2;E7EN86;E7ER34;P52747;E9PPB0;C9JRS3;E9PLN4;E9PS81;E9PMY8;E9PJF2;C9JTC5;C9J2G7;C9JCG1;E9PLS7	5;5;5;5;2;2;2;2;2;2;2;1;1;1	Zinc finger protein 143	ZNF143	0.298494	-0.445753	191150000	142390000	48762000	433600000	282390000	151210000
E9PGW7;Q5T8T7;E7EN96;Q5T8T8;Q15528-2;Q15528	1;1;1;1;1;1	Mediator of RNA polymerase II transcription subunit 22	MED22			0	0	0	61251000	39716000	21535000
E7ENA9;Q92542-2;Q92542;Q5T205;H0Y6T7;H0Y3Z4;F6Y097	4;4;4;3;3;3;3	Nicastrin	NCSTN	0.639308	-0.113935	1004500000	616020000	388510000	967460000	595600000	371860000
F5H8B7;F5H3K2;H0YGK4;F6TFQ5;E7ENF1;G5EA44;Q96C57;F5H7W8	1;1;1;1;1;1;1;1	Uncharacterized protein C12orf43	C12orf43			0	0	0	0	0	0
H3BP52;H3BTF4;F5H7K2;Q8IWI9;E7ENI0	1;1;1;1;1	MAX gene-associated protein	MGA			0	0	0	29536000	29536000	0
P19367-4;P19367-2;P19367;P19367-3;E7ENR4;B1AR63;B1AR62;B1AR61;Q2TB90;Q2TB90-3;Q2TB90-2	50;50;50;50;50;13;6;6;3;1;1	Hexokinase-1	HK1	1.11566	0.500048	50548000000	22472000000	28076000000	57328000000	25856000000	31472000000
P55265-5;P55265;P55265-4;E7ENU4	16;16;16;16	Double-stranded RNA-specific adenosine deaminase	ADAR	0.929787	-0.769295	2337900000	1715100000	622870000	3219100000	2393000000	826040000
E7ENV7;Q86YQ8;Q86VY2;Q9HCH3;Q8IYJ1-2	7;7;3;2;1	Copine-8	CPNE8	0.534098	-1.13302	483820000	388910000	94908000	217720000	170180000	47545000
E7EP00;G5EA31;P53992;B4DZT4	20;20;20;6	Protein transport protein Sec24C	SEC24C	0.68798	0.111418	10865000000	6069700000	4795300000	11528000000	6591600000	4936600000
Q9NYB9-2;E7EW77;E7EP65;Q9NYB9-4;Q9NYB9;J3KNB2;E9PEZ7;Q9NYB9-3;H0Y6B5;H7C3Q7;F8WBL5;F8WAQ3;F8WEB9;E7EUA1;F8WAU3;F8WCD7;F8WAZ8;F8WAL6	16;16;16;16;16;16;12;11;6;5;3;3;3;2;2;2;2;2	Abl interactor 2	ABI2	1.70529	0.492688	8582500000	4137800000	4444700000	6964500000	3725800000	3238700000
E7EQX0;E7ESC9;E7EP77;Q8IZU2;H0YAG1	2;2;2;2;1	WD repeat-containing protein 17	WDR17			497070000	260890000	236180000	0	0	0
Q9UHQ1-4;Q9UHQ1-3;Q9UHQ1;Q9UHQ1-2;E7EP87;J3KT43;J3KTG5;Q9H6Q4-2	4;4;4;4;4;2;1;1	Nuclear prelamin A recognition factor	NARF			96238000	67268000	28971000	67770000	54822000	12949000
Q6N021-2;E7EPB1;Q6N021-3;Q6N021;E7EQS8	2;2;2;2;2	Methylcytosine dioxygenase TET2	TET2	0.205852	-1.34423	336690000	315260000	21432000	25912000	19103000	6809600
G3V2F4;E7EPD8;Q9NUW8;Q86TV8;H0YJ44;G3V2J6;G3V4W8;G3V5H9;G3V2U6;Q9BRS7;G3V3Q0;G3V5F9;G3V5B8;G3V554	10;10;10;8;5;3;2;2;2;2;1;1;1;1	Tyrosyl-DNA phosphodiesterase 1	TDP1	0.43989	-0.433847	936720000	695140000	241580000	1143700000	721330000	422380000
E7EPD9;H7BXS2;Q9NRC1;E9PF01;E7EMS3;Q9NRC1-7;E9PCV1;B7Z4U3;Q9NRC1-4;B7Z4L1;Q9NRC1-3;Q9NRC1-2;E7ENZ9;C9JU30	2;2;2;1;1;1;1;1;1;1;1;1;1;1	Suppressor of tumorigenicity 7 protein	ST7	0.202867	-1.08599	123090000	45123000	77968000	375720000	360400000	15326000
E7EPL4;H3BNZ1;Q6P996;J3KNK7;H3BND4;E7EMH5;Q86XE2;Q6P996-2;Q6P474;H3BNL6;H3BPV5;H3BM88;H3BU11;H3BQ54	17;17;17;16;16;15;7;5;4;2;1;1;1;1	Pyridoxal-dependent decarboxylase domain-containing protein 1	PDXDC1	2.04268	0.876822	2937500000	1351100000	1586400000	3209100000	1434600000	1774500000
Q9Y520-4;E7EPN9;Q9Y520-5;Q9Y520;Q9Y520-7;Q9Y520-6;Q9Y520-3;Q9Y520-2;H7C5N8	56;56;56;56;56;54;51;47;22	Protein PRRC2C	PRRC2C	0.874809	0.208446	19313000000	10989000000	8324300000	18179000000	10352000000	7826300000
E7EPP7;Q6ZWJ1;B5MCT9	5;5;1	Syntaxin-binding protein 4	STXBP4	0.0175225	0.0628277	176460000	118950000	57507000	61419000	39151000	22267000
Q5HYK9;E7EPS0;K7EIE0;K7EQ15;M0QX02;K7ERY5	4;4;1;1;1;1	Zinc finger protein 667	ZNF667	1.68187	-1.28348	73942000	73942000	0	89833000	75204000	14629000
E7EVX9;E7EPS8;P28827;J3QL11;F8WA38	1;1;1;1;1	Receptor-type tyrosine-protein phosphatase mu	PTPRM	0.817058	0.809589	577240000	279330000	297910000	830380000	392600000	437770000
P19404;E7EPT4	6;6	NADH dehydrogenase [ubiquinone] flavoprotein 2, mitochondrial	NDUFV2	0.857692	-0.655621	1857200000	1370100000	487090000	1406500000	1008100000	398440000
P37840-2;E7EPV7;P37840;P37840-3;D6RA31	5;5;5;3;2	Alpha-synuclein	SNCA	0.603725	0.661451	1404200000	640980000	763220000	2151700000	1005300000	1146400000
P45379-9;E7EPW4;P45379-7;F8W9V2;P45379-11;P45379-6;J3KQN2;P45379-8;F8W748;P45379-10;P45379-4;P45379-5;P45379-3;P45379-2;F8WAF6;P45379	1;1;1;1;1;1;1;1;1;1;1;1;1;1;1;1	Troponin T, cardiac muscle	TNNT2			0	0	0	0	0	0
Q14643-4;Q14643-3;G5E9P1;Q14643-8;Q14643-7;Q14643-5;Q14643-6;Q14643-2;E7EVP7;E7EPX7;Q14643	6;6;6;6;6;6;6;6;6;6;6	Inositol 1,4,5-trisphosphate receptor type 1	ITPR1	0.874497	0.991287	86296000	39127000	47169000	59928000	31977000	27950000
O14653-3;O14653;O14653-2;E7EQ34;I3L1K7;I3L4Z6;I3L0K1;I3L3V4	4;4;4;4;3;3;3;1	Golgi SNAP receptor complex member 2	GOSR2	0.966858	-0.912555	1298500000	986790000	311700000	1526700000	1064500000	462130000
E7EQ69;Q9GZZ1;C9J5D1;Q9GZZ1-2;B0AZT5;C9JZU6;C9J5J3;F8WCK0	14;14;12;9;7;5;5;3	N-alpha-acetyltransferase 50	NAA50	1.5081	0.343472	14601000000	7290400000	7310800000	14000000000	7096300000	6903500000
E7EQA9;H7C3L4;Q92844;E7EV32;E7EMT6;E7ENY2;E7EVA2;E7EW82	3;2;2;1;1;1;1;1	TRAF family member-associated NF-kappa-B activator	TANK	0.149604	-0.416836	782120000	498620000	283490000	342920000	253320000	89596000
E7EQB8;E9PDD5;P51553;E9PF84;G5E9Q7;H7C1W2;H7C1R3;H0Y5Q7	7;7;7;6;6;4;2;2	Isocitrate dehydrogenase [NAD] subunit gamma, mitochondrial	IDH3G	0.188594	0.182495	2410300000	1351200000	1059100000	1736700000	967320000	769360000
P22570;E7EQC1;B4DX24;P22570-2;P22570-3;B7Z7G2;J3QQX3;B4DQQ4;G3V0F2;J3QKZ8;J3QQW7;J3KS64	20;20;19;19;19;18;18;17;11;6;4;1	NADPH:adrenodoxin oxidoreductase, mitochondrial	FDXR	0.472101	-0.454442	1638900000	1123300000	515590000	2412300000	1660400000	751930000
F5H664;Q9BZ72-3;E7EQC3;Q9BZ72-2;Q9BZ72	1;1;1;1;1	Membrane-associated phosphatidylinositol transfer protein 2	PITPNM2			0	0	0	243310000	56440000	186870000
E7EQL1;Q8N8B8;Q6P4F2	1;1;1	Adrenodoxin-like protein, mitochondrial	FDX1L	0.645301	0.342766	423160000	232500000	190670000	363550000	187340000	176220000
F8W6D9;Q9GZR1-2;Q9GZR1;E7EQN6;D6RG09;H0Y4F4;D6RJH1	3;3;3;3;2;2;1	Sentrin-specific protease 6	SENP6	0.441891	0.54444	118420000	70033000	48384000	78732000	42040000	36692000
E7EQT4;Q9UKV3-5;Q9UKV3;G3V3B0;Q9UKV3-3;Q9UKV3-2;G3V3T3	10;10;10;5;5;5;1	Apoptotic chromatin condensation inducer in the nucleus	ACIN1	0.274252	-0.200481	853800000	544740000	309060000	712590000	497590000	215000000
E7ES08;E7EQU1;O15347;E9PES6;P0C6E5	11;11;11;10;3	High mobility group protein B3	HMGB3	0.651612	-0.124116	29855000000	17756000000	12099000000	28459000000	16642000000	11817000000
G5E939;P78352;E7EQV1;P78352-2;E7EQV0;K7EPU7;C9JWP9;C9JYG3;O14909;K7EKU8;K7EKP9	4;4;4;4;4;2;2;2;2;1;1	Disks large homolog 4	DLG4			0	0	0	343600000	171440000	172160000
Q96RT1-7;Q96RT1-6;Q96RT1-4;Q96RT1-5;Q96RT1-3;E7EQW9;Q96RT1-2;Q96RT1;Q96RT1-8	3;3;3;3;3;3;3;3;3	Protein LAP2	ERBB2IP			87556000	63787000	23769000	108060000	108060000	0
E7EQY4;Q9BTC8-2;E7EV10;Q9BTC8;D6W5A2;E9PCS8;E9PF88	13;13;13;13;11;10;2	Metastasis-associated protein MTA3	MTA3	1.70905	-0.61379	1142200000	790880000	351330000	1159400000	826970000	332390000
E7EQY8;Q9BRR6-2;Q9BRR6;H3BU35;H3BRS6;Q9BRR6-4;Q9BRR6-3;Q9BRR6-5	2;2;2;1;1;1;1;1	ADP-dependent glucokinase	ADPGK	0.183236	-0.284968	213730000	165620000	48103000	292750000	182680000	110070000
Q16637-4;Q16637-2;Q16637-3;Q16637;E7EQZ4;B4DP61	5;5;5;5;5;3	Survival motor neuron protein	SMN1;SMN2	0.376392	0.29988	1262500000	705110000	557380000	1001100000	498290000	502790000
E7ER77;Q7Z2K6;B3KSB1	5;5;3	Endoplasmic reticulum metallopeptidase 1	ERMP1	0.139477	-0.273558	233210000	143190000	90026000	133230000	91705000	41524000
P98194-2;E7ERC6;P98194-4;H0Y9V7;P98194;P98194-3;P98194-8;P98194-5;P98194-6;P98194-7;H0Y8X9;H0Y9S7	7;7;7;7;7;7;7;7;7;7;4;3	Calcium-transporting ATPase type 2C member 1	ATP2C1	0.287892	0.648377	782290000	415420000	366870000	386690000	174440000	212260000
E7ERH2;F8W8N3;P63208-2;P63208;E5RJR5;E5RGM3;E5RHM3;E5RGM4	10;10;10;10;9;4;1;1	S-phase kinase-associated protein 1	SKP1	0.0289864	0.00865825	11382000000	6784700000	4596900000	10642000000	6335100000	4307200000
Q9UI10;E7ERK9;Q9UI10-3;Q9UI10-2;F8W8L6;H7C2L8	17;17;16;16;8;4	Translation initiation factor eIF-2B subunit delta	EIF2B4	2.04116	0.859146	7679600000	3423400000	4256200000	8399700000	3811300000	4588400000
Q86VM9;E7ERS3;H3BRH3;Q86VM9-2	2;2;1;1	Zinc finger CCCH domain-containing protein 18	ZC3H18			164580000	117940000	46644000	0	0	0
E7ERU0;F8W9J4;Q03001;E7ERU2;E9PEB9;E9PHM6;Q03001-8;J3QTQ0;F6QMI7;E7ETB9;Q6P0N6;Q03001-3;Q03001-9;Q03001-13;Q5T0V7;Q03001-10;H0YC82;H0YBX0;E7ERX3;H0YAT7;E7ESK0;REV__Q9BX97	114;114;114;113;113;112;107;106;37;30;23;23;23;13;10;7;6;2;2;2;1;1	Dystonin	DST	0.0934162	0.0471404	14096000000	7265600000	6830000000	16376000000	9332900000	7043600000
E7ES35;Q5R3I4;A9UJP8;H7C2L7;H7C089	8;8;3;2;1	Tetratricopeptide repeat protein 38	TTC38	1.3051	0.653859	684640000	329380000	355260000	600520000	298410000	302110000
O95757;E7ES43;E9PDE8	27;27;26	Heat shock 70 kDa protein 4L	HSPA4L	1.46766	0.765214	9301400000	4132500000	5168900000	8159800000	3705200000	4454700000
Q7L5Y9-3;Q7L5Y9;E7ESC7;Q7L5Y9-2;B4DVN3;E7ENL1;B4DQT1;D6RE80;Q7L5Y9-5;D6RDW4;D6REW7;Q7L5Y9-4;D6RIB6;D6RA86;D6RID6	7;7;7;6;6;5;5;4;4;4;4;4;4;2;2	Macrophage erythroblast attacher	MAEA	1.19442	0.248936	1132000000	630050000	501960000	1201800000	648930000	552870000
Q14693;Q14693-2;E7ESE7;F5GY24;B4DGZ6;B4DET9;Q92539;A8MU38;C9IYP2;H7C3T1	15;15;15;15;13;11;3;2;1;1	Phosphatidate phosphatase LPIN1	LPIN1	0.082047	0.140968	4197900000	2047400000	2150400000	2716300000	1740400000	975960000
Q9NWU5;E7ESL0;J3KQY1;Q9NWU5-2;Q9NWU5-3	5;5;5;4;4	39S ribosomal protein L22, mitochondrial	MRPL22	0.195806	0.624591	1427300000	520240000	907040000	508280000	296420000	211860000
Q13330-3;E7ESY4;Q13330;H0Y4T7;Q13330-2;F8VSM3;F8W9Y9;F8VPC5;H7C3F3;H0YIT0	21;21;21;15;12;8;7;2;1;1	Metastasis-associated protein MTA1	MTA1	2.98761	-0.746066	4831100000	3537000000	1294100000	4619000000	3342900000	1276100000
O95299;E7ESZ7;Q8WXC9;H7C2W5;H7C1Y7;H7C2X4;Q8N1B9;C9J6X0	9;9;8;3;3;3;3;3	NADH dehydrogenase [ubiquinone] 1 alpha subcomplex subunit 10, mitochondrial	NDUFA10	0.728395	-0.39392	2217700000	1414300000	803390000	1877500000	1226900000	650630000
Q15154-2;E7ETA6;Q15154;E7EV56;Q15154-3;E9PGW9;E7EV93;H0YBA1;E5RGQ4;A6NNN6;H0YAQ4	28;28;28;26;10;10;10;9;8;8;2	Pericentriolar material 1 protein	PCM1	1.01242	0.248822	4793500000	2572800000	2220700000	4555600000	2446600000	2109000000
E7ETA7;P10909-4;P10909;P10909-5;P10909-2;P10909-3;H0YC35;H0YAS8;H0YLK8;E7ERK6;E7ETB4	9;9;9;9;9;7;7;4;4;3;2	Clusterin;Clusterin;Clusterin beta chain;Clusterin alpha chain	CLU	0.0719223	-0.0640878	2460400000	1436500000	1023900000	1889400000	1148700000	740690000
Q9ULA0;E7ETB3;E7EMB6;B9ZVU2;F8WAN0;E7EPX3;C9JBE1;E5RJ35;C9JRG3;C9J1E2	13;13;10;6;6;5;5;3;2;2	Aspartyl aminopeptidase	DNPEP	1.59909	0.321911	3501400000	1948400000	1553000000	3566600000	2027200000	1539400000
E7ETD6;Q12830-4;Q12830-2;Q12830;F5GXF5;J3QQQ8;J3KSK9;E9PE19	3;3;3;3;2;1;1;1	Nucleosome-remodeling factor subunit BPTF	BPTF			9165800	6933900	2231900	0	0	0
P62847-2;E7ETK0;P62847-3;P62847;P62847-4	7;7;7;7;7	40S ribosomal protein S24	RPS24	0.716219	0.449323	39307000000	18244000000	21064000000	31478000000	14933000000	16545000000
E7ETL2;Q9UI43	3;3	Putative ribosomal RNA methyltransferase 2	FTSJ2	0.0563245	0.222927	59686000	41438000	18248000	200430000	99949000	100490000
E7EUM2;G3XAC3;P38398-6;P38398-5;E7ETR2;P38398-3;P38398-2;P38398;E9PFC7;E9PC22;E7EN90;E7ENB7;E7EQW4;K7EPC7;Q3B891;H0Y8B8;B7ZA85;E9PH68;E7EWN5;B4DES0;E7EP70;F8W8H7;E7EMP0;E9PFZ0;P38398-4	2;2;2;2;2;2;2;2;2;1;1;1;1;1;1;1;1;1;1;1;1;1;1;1;1	Breast cancer type 1 susceptibility protein	BRCA1			0	0	0	319240000	270660000	48575000
F5H1D6;Q07864;E7ETS8;F5H7H6;F5H7E4;F5H3W5;B3KS74;F5H5Q5;F5H0H8	27;27;27;17;6;5;3;2;1	DNA polymerase;DNA polymerase epsilon catalytic subunit A	POLE	0.409403	-0.363924	3042000000	1952700000	1089300000	2282200000	1484700000	797460000
P09001;H0Y9G6;E7ETU7;E9PF06;D6RC14;D6RBQ5	9;9;9;6;5;1	39S ribosomal protein L3, mitochondrial	MRPL3	1.20758	-0.889298	3107400000	2265600000	841820000	3991600000	2938600000	1053000000
E7ETZ4;Q9Y6E2;B5MCH7;Q75MG1;B5MCE7;E7EMS9;E9PFD4;C9JF98;F8WDX8	20;20;15;13;12;9;7;7;7	Basic leucine zipper and W2 domain-containing protein 2	BZW2	1.35903	0.788068	22006000000	8982500000	13023000000	26282000000	10470000000	15812000000
Q9UKF7-2;E7EU35;Q9UKF7;J9JID9;J3QR20;J3QRS7;J3QS95	5;5;5;5;5;2;1	Cytoplasmic phosphatidylinositol transfer protein 1	PITPNC1	0.257387	-0.753513	656520000	385730000	270780000	334480000	271300000	63187000
E7EU95;P20711;H7BZF7;C9IYA0;E7ER62;F8WER1;C9JK44;C9JMP0	16;16;13;12;6;5;1;1	Aromatic-L-amino-acid decarboxylase	DDC	2.14393	0.797843	3803700000	1674800000	2129000000	3643900000	1631200000	2012700000
E7EU96;P68400;Q8NEV1;P68400-2;REV__E7EP72	20;20;16;12;1	Casein kinase II subunit alpha;Casein kinase II subunit alpha 3	CSNK2A1;CSNK2A3	2.80566	-0.789244	29118000000	20481000000	8637000000	29011000000	19906000000	9105400000
F5GYC1;P28288;E7EUE1;P28288-2	5;5;5;4	ATP-binding cassette sub-family D member 3	ABCD3			194770000	89234000	105540000	0	0	0
Q13822;E7EUF1;Q13822-3;E9PHP7;Q13822-2;E5RIA2;E5RJ49	14;14;14;14;13;10;1	Ectonucleotide pyrophosphatase/phosphodiesterase family member 2	ENPP2	0.55538	-0.378427	3355500000	2417500000	938070000	3453100000	2046500000	1406500000
E7EUN2;F5GXM9;H7C3T5;C9J8Z2;H7C0A7;Q8TF27	10;6;3;2;2;1		AGAP1			720330000	414070000	306260000	509890000	225700000	284190000
Q8N5H7-3;Q8N5H7-6;Q8N5H7-5;Q8N5H7-2;Q8N5H7-4;E7EUN5;Q8N5H7	6;6;6;6;6;6;6	SH2 domain-containing protein 3C	SH2D3C	0.0475735	-0.299615	1090100000	446350000	643790000	229220000	196230000	32988000
E7EUN9;Q9NX74;J3QLD5;H3BRI6;H3BSF3;I3L0K0;H3BMK6;H3BTR3;I3L1K5;H3BQX4;H3BM64;I3L4H0;I3L4Y9	3;3;2;1;1;1;1;1;1;1;1;1;1	tRNA-dihydrouridine(20) synthase [NAD(P)+]-like	DUS2L	0.87913	0.712786	408130000	173680000	234450000	415020000	237550000	177470000
P38571-2;P38571;E7EUT7;Q5T073	3;3;3;1	Lysosomal acid lipase/cholesteryl ester hydrolase;Lipase	LIPA	1.5988	1.52043	331190000	111190000	220000000	270180000	100990000	169190000
H0YM23;E7EUV3;O75179-2;O75179;G5E964;O75179-4;H0YLQ3;O75179-3;O75179-5;H0YMS3	29;29;29;29;28;16;14;13;9;7	Ankyrin repeat domain-containing protein 17	ANKRD17	0.206182	0.267588	2127500000	1230100000	897420000	1387600000	751500000	636120000
E7EX01;Q14168-2;Q14168-3;Q14168;E7EV80;E7EV91;E5RI47;E5RK50;E5RJK0;E5RK44;E5RI32;E5RIU3	9;9;9;9;9;8;4;1;1;1;1;1	MAGUK p55 subfamily member 2	MPP2	1.05804	-1.13521	435570000	359450000	76126000	511460000	378750000	132710000
P27816;E7EVA0;P27816-6;P27816-2;B9ZVR1;P27816-5;E9PGM5;P27816-4;H7C4C5;B5MEG9;H0Y2V1;F8W9U4;B4DSQ1;H7C456;P27816-7	51;51;50;43;31;30;25;23;20;19;16;14;11;9;3	Microtubule-associated protein 4;Microtubule-associated protein	MAP4	1.12493	0.459047	27999000000	13924000000	14076000000	25123000000	12995000000	12128000000
Q676U5-2;Q676U5;E7EVC7;Q676U5-5;Q676U5-3;Q676U5-4;C9J8C6;C9J1B2	11;11;11;8;8;5;1;1	Autophagy-related protein 16-1	ATG16L1	0.563945	0.909723	767700000	342090000	425610000	1381200000	595080000	786160000
E7EVJ5;Q96F07-2;E7EVF4;F5H583;E7EW33	29;29;29;28;24		CYFIP2	1.20819	0.0624499	2761600000	1555400000	1206200000	2823800000	1591900000	1231900000
Q86U86-6;H0Y5B5;E7EVG2;Q86U86-5;Q86U86-4;Q86U86-7;Q86U86-3;Q86U86-9;Q86U86-2;Q86U86-8;Q86U86;C9JPI5	3;3;3;3;3;3;3;3;3;3;3;2	Protein polybromo-1	PBRM1			0	0	0	40540000	35805000	4735300
E7EVH9;Q08623-3;Q08623;Q08623-4;Q08623-2	4;4;4;4;2	Pseudouridine-5-monophosphatase	HDHD1	0.0639727	0.163897	206990000	124380000	82610000	442030000	284390000	157640000
E7EVK2;Q9BT17;E9PI62;Q9BT17-2	8;8;8;7	Mitochondrial GTPase 1	MTG1	0.409253	-0.375821	954500000	649680000	304820000	1327600000	866370000	461210000
Q9H490-2;E7EVL4;Q9H490	2;2;2	Phosphatidylinositol glycan anchor biosynthesis class U protein	PIGU			0	0	0	92227000	60568000	31659000
Q9NR11-2;E7EVR1;Q9NR11	1;1;1	Zinc finger protein 302	ZNF302			18172000	18172000	0	0	0	0
Q96JK9;E7EVW8;H0Y920	2;2;1	Mastermind-like protein 3	MAML3			0	0	0	33898000	24897000	9001800
E7EVX8;Q8WWY3;E7ESA8;Q8WWY3-2;Q8WWY3-3;E7EU94;E7ESX0;E7EN72	13;13;11;8;7;6;6;6	U4/U6 small nuclear ribonucleoprotein Prp31	PRPF31	1.56671	-0.718533	3578900000	2436400000	1142400000	3730200000	2705100000	1025000000
Q9UM54-6;E7EW20;Q9UM54-5;Q9UM54-2;Q9UM54-4;Q9UM54-1;Q9UM54;Q5JVM0	27;27;26;26;26;26;26;1	Unconventional myosin-VI	MYO6	1.31181	-1.54122	3884100000	2967700000	916450000	3395800000	2832800000	563050000
E7EW80;Q13356;Q13356-2;H7C2D2	3;3;3;2	Peptidyl-prolyl cis-trans isomerase-like 2;Peptidyl-prolyl cis-trans isomerase	PPIL2	2.1803	-1.1779	166860000	133440000	33420000	158750000	128790000	29962000
H0YEP5;G3V1E1;E9PQT3;P17405-3;E7EWE2;P17405-2;G3XAB5;P17405;E9PKS3	1;1;1;1;1;1;1;1;1	Sphingomyelin phosphodiesterase	SMPD1			0	0	0	58028000	46973000	11055000
P68036;E7EWS7;P68036-2	9;9;8	Ubiquitin-conjugating enzyme E2 L3	UBE2L3	0.640677	0.112247	23187000000	12770000000	10417000000	24827000000	13975000000	10852000000
Q9P1Z2-4;E7EWT6;Q9P1Z2-2;Q9P1Z2-3;Q9P1Z2	1;1;1;1;1	Calcium-binding and coiled-coil domain-containing protein 1	CALCOCO1	1.06439	-1.17036	94087000	80591000	13496000	92786000	68920000	23866000
P23588;E7EX17;B4DS13;F8VSC7;F8VP89;F8W0K0;F8VX11;F8VYE9;F8VRU1	19;19;18;12;12;10;10;8;6	Eukaryotic translation initiation factor 4B	EIF4B	1.73262	0.299649	29485000000	15963000000	13522000000	31308000000	17202000000	14106000000
Q05682-5;E7EX44;Q05682-3;E9PGZ1;Q05682-4;F5H1Z9;Q05682-6;Q05682-2;Q05682;C9J813;C9JEK3;REV__H0YH95;REV__H0YEF9	21;21;21;20;19;19;19;19;19;15;3;1;1	Caldesmon	CALD1	1.82805	0.595103	11109000000	5318200000	5791000000	10672000000	5225800000	5446700000
Q5T7F1;E7EX60;O14786-2;Q5T7F0;E9PEP6;O14786	2;2;2;2;2;2	Neuropilin-1	NRP1			88156000	88156000	0	0	0	0
E7EX64;P36508-2;Q5R3B9;P36508;F8W971	3;3;3;3;1	Zinc finger protein 76	ZNF76			0	0	0	100280000	100280000	0
E9PAK5;O75064	2;2	DENN domain-containing protein 4B	DENND4B			0	0	0	0	0	0
E9PAL9;Q9H857-2;Q9H857;C9JTZ6;Q9H857-3;Q9H857-4;H7C519;H7C4G8;C9J036	19;18;18;16;15;14;8;7;1	5-nucleotidase domain-containing protein 2	NT5DC2	0.0144963	-0.0113796	5247300000	3039000000	2208300000	6696200000	3866000000	2830200000
E9PAU2;Q8IY67-2;Q8IY67;K7EKR9;Q8IY67-3;K7EKA4;K7EQG2	24;22;16;5;4;3;2	Ribonucleoprotein PTB-binding 1	RAVER1	1.13265	0.225873	13596000000	7923900000	5672400000	14112000000	8016700000	6095400000
F8VZJ2;H0YHX9;Q13765;Q13765-2;E9PAV3;F8W0W4;F8W1N5;F8VNW4;F8VZ58	6;6;6;6;6;5;4;4;2	Nascent polypeptide-associated complex subunit alpha	NACA	1.50563	0.434737	42972000000	20189000000	22783000000	45695000000	21610000000	24085000000
E9PAV9;Q5T3I0;Q5T3I0-3;F8W895;E9PPY4;F2Z3C6;Q5T3I0-2	4;4;4;3;2;2;1	G patch domain-containing protein 4	GPATCH4	0.0344934	-0.160577	73333000	53574000	19759000	292690000	162700000	129990000
H7C5W6;E9PB09;Q86XA9-2;Q86XA9;F5H619;H0YIW3;B5MC49	3;3;3;3;3;1;1	HEAT repeat-containing protein 5A	HEATR5A			0	0	0	0	0	0
Q96RT8;E9PB12	5;5	Gamma-tubulin complex component 5	TUBGCP5	0.0070305	-0.0152002	169130000	106200000	62922000	321980000	203580000	118400000
E9PB14;O00330;H0YD97;O00330-2;E9PLU0;E9PRI6	9;9;5;4;2;2	Pyruvate dehydrogenase protein X component, mitochondrial	PDHX	1.46576	-0.887679	1595100000	1205000000	390120000	1351800000	975790000	376050000
E9PB30;Q4KMQ2;Q4KMQ2-2;E9PCT2	9;9;9;7	Anoctamin;Anoctamin-6	ANO6	0.236213	-0.214829	1037200000	743860000	293350000	939830000	543240000	396590000
G8JLK3;F8VW41;Q86VP3;Q86VP3-3;E9PB38;Q86VP3-2;F8VX22	6;6;6;6;6;6;3	Phosphofurin acidic cluster sorting protein 2	PACS2	0.0354845	0.0984634	272990000	193090000	79894000	113380000	65913000	47463000
Q15032-2;G5E9G8;E9PG42;Q15032;E9PBB4;H7C207;H7C2F9	5;5;5;5;5;3;2	R3H domain-containing protein 1	R3HDM1	0.495084	0.67327	303040000	148330000	154710000	493680000	244600000	249080000
E9PBB9;Q9UQF2	2;2	C-Jun-amino-terminal kinase-interacting protein 1	MAPK8IP1			0	0	0	92104000	65694000	26410000
E9PBI0;Q8TBC5-2;Q8TBC5;Q8TBC5-3	2;2;2;2	Zinc finger and SCAN domain-containing protein 18	ZSCAN18			68545000	64882000	3663100	0	0	0
E9PC15;Q53H12;E9PG39	11;11;7	Acylglycerol kinase, mitochondrial	AGK	1.476	0.910968	4414400000	2093600000	2320700000	4834100000	1939300000	2894800000
E9PC26;F5GXI5;O43683	1;1;1	Mitotic checkpoint serine/threonine-protein kinase BUB1	BUB1			0	0	0	28531000	28531000	0
O95319-5;O95319-2;Q5VZZ6;O95319;O95319-4;O95319-3;E9PC62	3;3;3;3;3;3;3	CUGBP Elav-like family member 2	CELF2			53254000	35154000	18100000	0	0	0
E9PC66;P17029;B3KRF7;C9JRM9	9;9;6;1	Zinc finger protein with KRAB and SCAN domains 1	ZKSCAN1	0.981342	-1.19165	1640500000	1309500000	330990000	2420200000	1872500000	547720000
Q7KZI7-15;Q7KZI7-5;Q7KZI7-16;Q7KZI7-4;Q7KZI7-9;Q7KZI7-11;Q7KZI7-8;E9PC69;Q7KZI7;Q7KZI7-10;Q7KZI7-13;Q7KZI7-7;E7ETY4;Q7KZI7-2;Q7KZI7-12;Q7KZI7-14;Q7KZI7-3;Q7KZI7-6;F5H4F6;F5H6N2;K7EK17;K7EKG8;F5H4J8;Q96L34-2;Q96L34	18;18;18;18;18;18;18;18;18;16;16;16;16;16;16;16;16;16;5;3;1;1;1;1;1	Serine/threonine-protein kinase MARK2	MARK2	1.97319	0.363708	2612400000	1520400000	1092000000	2760200000	1621000000	1139300000
E9PC74;Q13144;C9JRD9;H7C2X0	18;18;4;3	Translation initiation factor eIF-2B subunit epsilon	EIF2B5	2.85773	0.68241	6383900000	2914900000	3469000000	6640000000	3062400000	3577600000
Q8N1W1-4;Q8N1W1-3;Q8N1W1;E9PC75;Q8N1W1-5;D6RGZ3;Q8N1W1-2	16;16;16;16;13;6;3	Rho guanine nucleotide exchange factor 28	ARHGEF28	0.457092	1.52953	1555600000	679500000	876140000	560620000	145360000	415270000
E9PCE5;Q92540-2;Q92540;E9PCI0;E9PD50;Q92540-4;E9PEH2;B1ALB4;E9PEK3;E9PBK2	5;5;5;5;5;5;5;4;2;1	Protein SMG7	SMG7	0.971808	0.550136	386930000	222800000	164140000	481080000	244520000	236570000
E9PCG9;Q02338;H7C2W1;C9K0G7;C9JM78;C9JQ90	5;5;4;4;1;1	D-beta-hydroxybutyrate dehydrogenase, mitochondrial	BDH1	0.689024	0.735355	259430000	134120000	125300000	367170000	161480000	205690000
E9PCI9;P14324	11;11	Farnesyl pyrophosphate synthase	FDPS	0.706477	-0.332739	55511000000	33268000000	22243000000	67163000000	40356000000	26807000000
G3V1R3;F5H4I8;Q5VZ84;E9PCM7;P37275;P37275-2;H0YME0;H0YKM9;H0YMD3;H0YK86;H0YMN2;H0YND9	5;5;5;5;5;5;4;4;2;2;1;1	Zinc finger E-box-binding homeobox 1	ZEB1			176080000	154230000	21845000	0	0	0
Q9Y4E8-2;Q9Y4E8-3;E9PCQ3;Q9Y4E8;Q9Y4E8-4;H0YI31;F8VZG8;F8W0H4;F8VVY7;H0YHM4	25;25;25;25;12;11;8;8;6;3	Ubiquitin carboxyl-terminal hydrolase;Ubiquitin carboxyl-terminal hydrolase 15	USP15	3.26615	0.767001	3874900000	1756100000	2118800000	4064500000	1843200000	2221300000
Q9UJX5;E9PCR4;Q9UJX5-2	6;6;2	Anaphase-promoting complex subunit 4	ANAPC4	1.2426	0.333936	794620000	442720000	351910000	840840000	505940000	334900000
E9PCV0;P08236-2;P08236;F8WBK6;F2Z3L6;F8WE77	9;9;9;3;3;1	Beta-glucuronidase	GUSB	0.225885	-0.205704	2181900000	1386800000	795090000	1633200000	1035500000	597680000
K7EJC8;E9PCW1;O95249;B4DQA8;G5E9T8;J3KST5;F6RU00	7;7;7;6;6;5;2	Golgi SNAP receptor complex member 1	GOSR1	1.01355	-1.09374	562790000	439090000	123700000	384080000	283490000	100590000
E9PCX3;Q15723-2;Q15723-3;Q15723-4;D6R9B1;D6RHI1	6;6;6;5;2;1		ELF2	0.587736	-1.38726	444430000	262230000	182200000	602380000	430560000	171820000
E9PD90;Q8WWK9;Q8WWK9-3;C9J7Y4;Q8WWK9-2	4;4;3;1;1	Cytoskeleton-associated protein 2	CKAP2	0.220077	-0.828913	135840000	105660000	30181000	550040000	419850000	130190000
Q13332-6;Q13332-3;G8JL96;Q13332-4;Q13332-2;Q13332;E9PDC5;Q13332-7;Q13332-5	11;11;11;11;11;11;11;10;10	Receptor-type tyrosine-protein phosphatase S	PTPRS	0.411998	0.149199	1162200000	671920000	490250000	1178700000	753120000	425570000
E9PDF6;O43795;E7EQD9;E7EPB4;C9JYW1;C9JUP5;H7C2Y7;C9K0I9;F5H3C6;Q8N1T3	46;46;14;14;9;8;8;3;1;1	Unconventional myosin-Ib	MYO1B	0.0591893	0.224307	28186000000	14742000000	13445000000	31540000000	16452000000	15088000000
E9PDK2;Q9H9P5	3;2	Putative E3 ubiquitin-protein ligase UNKL	UNKL			0	0	0	0	0	0
E9PDL2;E9PF59;P42658-2;P42658	2;2;2;2	Dipeptidyl aminopeptidase-like protein 6	DPP6			137820000	51258000	86564000	0	0	0
E9PDL6;Q92597;Q92597-3;Q92597-2;E7ESM1;E5RJY1;E5RI76;E5RH82;E5RIR1;E5RGM5;E5RK17;E5RIV1;E5RIM2;E5RJ98	6;6;4;4;3;2;2;2;2;2;2;2;2;1	Protein NDRG1	NDRG1	1.23401	-1.14686	600650000	467030000	133620000	831710000	652130000	179590000
E9PDU5;Q9NNW5;E9PBK6	5;5;3	WD repeat-containing protein 6	WDR6	0.043334	-0.073112	222990000	111300000	111690000	204880000	161260000	43613000
Q9H1H9-3;Q9H1H9-4;Q9H1H9-2;E9PDX3;Q9H1H9;H3BNE9	4;4;4;4;4;3	Kinesin-like protein KIF13A	KIF13A	0.539468	-2.14515	93258000	82336000	10922000	75464000	75464000	0
E9PE75;O43933	3;3	Peroxisome biogenesis factor 1	PEX1			0	0	0	0	0	0
E9PE82;P16219	3;3	Short-chain specific acyl-CoA dehydrogenase, mitochondrial	ACADS			121590000	86677000	34910000	0	0	0
Q6ZMR1;E9PEF1;O00408-4;F6W5Z0;O00408;C9JPD5;H7C009	2;2;2;2;2;1;1	cGMP-dependent 3,5-cyclic phosphodiesterase	PDE2A			108360000	20192000	88172000	0	0	0
Q9NQV8-2;E9PEH0;Q9NQV8	1;1;1	PR domain zinc finger protein 8	PRDM8			0	0	0	62837000	14647000	48190000
H0Y8F0;H0Y547;P98196;E9PEJ6	1;1;1;1	Probable phospholipid-transporting ATPase IH	ATP11A			0	0	0	28424000	23411000	5013500
Q6P4E4;E9PEL3;P61513;M0R0A1;C9J4Z3;M0R2L6;G5E9R3;A6NKH3	5;5;5;4;4;4;3;1	60S ribosomal protein L37a	RPL37A	2.29297	0.38552	17683000000	8307200000	9376100000	17617000000	8333400000	9283400000
Q8NF91-4;E9PEL9;Q8NF91;Q8NF91-7;E7ENN3;Q8NF91-8;Q8NF91-2	3;3;3;2;2;1;1	Nesprin-1	SYNE1	1.28483	0.427324	8414000000	3893100000	4520900000	8841800000	4442000000	4399800000
Q9UIA9;E9PEN8;E7ESC6;H0YBE1;E5RIW1	43;43;42;10;4	Exportin-7	XPO7	2.07083	-0.275084	29162000000	17235000000	11926000000	29153000000	17322000000	11832000000
Q14689;E9PER1;Q14689-3;Q14689-2;Q14689-4;Q14689-5	9;9;6;6;6;5	Disco-interacting protein 2 homolog A	DIP2A	0.340141	-0.177043	439090000	291470000	147620000	387040000	269710000	117330000
Q9Y496;J3KPF9;E9PES4;H7C2F6;C9J9X2	10;10;10;3;2	Kinesin-like protein KIF3A	KIF3A	0.18745	0.197174	1146800000	660420000	486330000	835340000	433230000	402120000
Q8IWT3-3;E9PEZ1;Q8IWT3;H0Y8H9	6;6;6;1	Cullin-9	CUL9	1.38775	-1.49474	115000000	91751000	23249000	97221000	89980000	7241400
E9PEZ3;O60610;H9KV28;O60610-2;B9ZVX0;E9PHQ0;O60610-3;E7ET75;E7ERW8;E7EMV0;B4E2I7;E5RJ79;H7C2W8	41;41;41;40;40;40;40;40;38;27;5;2;1	Protein diaphanous homolog 1	DIAPH1	2.74808	0.635713	18015000000	8023700000	9991100000	18691000000	8122900000	10568000000
E9PF10;O75694-2;O75694	25;25;25	Nuclear pore complex protein Nup155	NUP155	1.00892	0.70125	2377000000	1171000000	1206000000	2967200000	1402100000	1565100000
Q16836;E9PF18;J3KQ17;Q16836-2	9;9;9;9	Hydroxyacyl-coenzyme A dehydrogenase, mitochondrial	HADH	1.46262	-0.184693	32755000000	19636000000	13120000000	33498000000	19392000000	14106000000
E9PF19;Q9Y4P3;C9JVF0;F8WCR3;F8WDI9	7;7;3;1;1	Transducin beta-like protein 2	TBL2	0.120153	-0.0837376	1067600000	644590000	423010000	1381500000	832470000	549040000
P49754-2;E9PF36;P49754;C9JU58;C9J3F8;H7BXH3;C9J2U9;C9JZ11;H7BZX6	7;7;7;2;2;2;1;1;1	Vacuolar protein sorting-associated protein 41 homolog	VPS41	0.3721	-0.748353	263410000	178590000	84821000	144130000	110480000	33656000
J3KSI7;J3QL84;J3KS44;J3QLV3;J3KRY6;E9PF74;Q9HC21;J3KSB1	2;2;2;2;2;2;2;1	Mitochondrial thiamine pyrophosphate carrier	SLC25A19	0.719941	-0.717816	75543000	52735000	22808000	88170000	73656000	14514000
E9PFD9;Q92854-2;C9JFP1	3;2;1		SEMA4D			0	0	0	55483000	55483000	0
Q8TCY9-3;E9PFF6;Q8TCY9-2;Q8TCY9	1;1;1;1	Up-regulator of cell proliferation	URGCP			0	0	0	107390000	65003000	42384000
E9PFH7;Q9UPT6;Q9UPT6-2	27;27;8	C-Jun-amino-terminal kinase-interacting protein 3	MAPK8IP3	2.23749	0.584245	5595100000	2719200000	2875800000	5966300000	2767500000	3198800000
E9PFP8;P57721-4;P57721;J3QT27;P57721-2;P57721-3;P57721-5;C9K0A2;F8WC71;C9IZV9;C9J7A9;C9JSA6;C9J5V4	15;14;14;13;13;13;13;1;1;1;1;1;1	Poly(rC)-binding protein 3	PCBP3	1.60659	0.265428	3152600000	1876500000	1276000000	3386600000	1963700000	1422900000
E9PFR3;Q14738;H0Y8C4;Q14738-2;Q14738-3;H7C5Q9	24;24;22;22;21;6	Serine/threonine-protein phosphatase 2A 56 kDa regulatory subunit delta isoform	PPP2R5D	1.12039	-0.354198	15726000000	9761100000	5965000000	17909000000	10988000000	6921300000
Q96CW1-2;Q96CW1;E9PFW3;C9JJ47;C9JTK4;C9JGT8;C9JJD3;C9JPV8;H7C4C3	15;15;15;11;8;8;7;7;2	AP-2 complex subunit mu	AP2M1	1.45391	0.297891	10936000000	5609500000	5326300000	10531000000	5393500000	5137500000
F8W9I4;E9PFY5	7;7		MLLT4			0	0	0	0	0	0
O94868;E9PG19;O94868-2;O94868-3;E7ENZ2;C9JM66;H0YG35;B8ZZW8;H0Y6M2	12;12;11;10;6;4;3;1;1	FCH and double SH3 domains protein 2	FCHSD2	0.999373	1.6117	540380000	186190000	354190000	331090000	105490000	225600000
E9PG22;Q8IW35;Q8IW35-2;H7C4Y5;F8WF91	15;15;15;4;3	Centrosomal protein of 97 kDa	CEP97	0.0286961	-0.0306223	2610900000	1570200000	1040700000	1936200000	1099200000	837020000
E9PG40;P05067-7;P05067-11;P05067-8;P05067-9;P05067;P05067-10;E9PEV0;P05067-3;P05067-4;P05067-5;P05067-6;H7C0V9;H7C104;P05067-2;H7C2L2	15;15;15;15;15;15;13;13;13;13;13;13;11;8;3;1	Amyloid beta A4 protein;N-APP;Soluble APP-alpha;Soluble APP-beta;C99;Beta-amyloid protein 42;Beta-amyloid protein 40;C83;P3(42);P3(40);C80;Gamma-secretase C-terminal fragment 59;Gamma-secretase C-terminal fragment 57;Gamma-secretase C-terminal fragment 50;C31	APP	0.843364	-0.460232	4789100000	3043000000	1746000000	3931800000	2628300000	1303500000
Q12873;E9PG89;Q12873-2;H7C3H7;H7C2H0;I3L1I4	30;30;29;3;2;1	Chromodomain-helicase-DNA-binding protein 3	CHD3	2.12128	-1.91677	1582100000	1358400000	223740000	1388600000	1208400000	180200000
P78559;P78559-2;J3KPX8;E9PGC8	16;16;16;16	Microtubule-associated protein 1A;MAP1A heavy chain;MAP1 light chain LC2	MAP1A	1.60587	1.16517	1658800000	634160000	1024700000	1947400000	836360000	1111000000
E9PGF9;O60502;O60502-2;O60502-3;H7C3X0;B4DYV7	25;25;24;16;11;2	Bifunctional protein NCOAT;Protein O-GlcNAcase;Histone acetyltransferase	MGEA5	0.203242	0.113574	5737000000	3335800000	2401200000	7065100000	3854000000	3211100000
Q04637-4;E9PGM1	54;54		EIF4G1			66867000000	34885000000	31982000000	65242000000	33968000000	31274000000
Q96RU3-4;Q96RU3-3;E9PGQ4;Q96RU3-2;Q96RU3;H0Y7W6;E7EPB7	8;8;8;8;8;7;3	Formin-binding protein 1	FNBP1	1.65173	0.753961	1331300000	629960000	701380000	1562900000	698080000	864840000
E9PRI4;E9PGT3;Q15418;Q15418-2;Q15418-3;E9PMM7;Q5SVM6;B7Z3B5;D6R910;E9PAN7;D6RHW7;Q5TI62;O60307	13;13;13;13;12;4;4;4;3;3;2;1;1	Ribosomal protein S6 kinase;Ribosomal protein S6 kinase alpha-1	RPS6KA1	0.835371	1.4924	452380000	149020000	303360000	238030000	91009000	147020000
Q8NBP0-2;E9PGV4;Q8NBP0;H0YB10	2;2;2;1	Tetratricopeptide repeat protein 13	TTC13			0	0	0	52550000	44350000	8199700
E9PGZ2	11		LRRFIP1	2.8065	-0.565549	1669600000	1114100000	555510000	1701100000	1140600000	560510000
E9PH29;P30048	11;11	Thioredoxin-dependent peroxide reductase, mitochondrial	PRDX3	3.22535	-0.736472	47311000000	31932000000	15379000000	46908000000	32284000000	14624000000
Q9NUL3-2;E9PH62;Q9NUL3;Q9NUL3-6;Q9NUL3-8;Q9NUL3-3;F8VPI7;E7EPX0;E7EVJ4;Q9NUL3-7;E5RJN7;G5EA18;Q9NUL3-4;E7EVI1;E5RJ67;H0YBY0;E5RFK1;E5RGQ5;Q9NUL3-5;E5RGT3	14;14;14;12;12;12;12;12;12;11;10;9;9;9;5;3;3;2;2;2	Double-stranded RNA-binding protein Staufen homolog 2	STAU2	0.0831991	-0.136219	3256800000	2113100000	1143700000	1940400000	1209100000	731310000
H0Y8E4;E9PH70;Q9ULH0-2;Q9ULH0-4;Q9ULH0;Q9ULH0-3;Q9ULH0-5	5;5;5;5;5;4;1	Kinase D-interacting substrate of 220 kDa	KIDINS220			0	0	0	42674000	6059400	36615000
Q9Y4E5-2;E9PH99;Q9Y4E5;D6RIA1	13;13;13;3	Zinc finger protein 451	ZNF451	1.6018	-0.900806	1146500000	815390000	331160000	1214900000	932370000	282550000
F5H8L7;E9PHB3;Q8TF68-3;F8W6Q3;Q8TF68-2;Q8TF68	1;1;1;1;1;1	Zinc finger protein 384	ZNF384			0	0	0	0	0	0
E9PHH8;Q9Y6X2	2;2	E3 SUMO-protein ligase PIAS3	PIAS3			0	0	0	0	0	0
Q13428;Q13428-3;Q13428-4;E9PHK9;Q13428-2;Q13428-8;J3KQ96;Q13428-6;Q13428-7;E7ETY2;Q13428-5;H0YA99	23;23;23;23;22;22;21;21;21;21;13;2	Treacle protein	TCOF1	1.69405	-0.870816	3330900000	2459400000	871470000	3118400000	2321400000	796910000
O43491-2;E9PII3;O43491-3;E9PK52;E9PPD9;E9PHY5;O43491;E9PPC9;E9PQD2;Q6ZSX4;Q6R5J7	7;7;7;7;7;7;7;1;1;1;1	Band 4.1-like protein 2	EPB41L2			121230000	89482000	31745000	0	0	0
Q15005;E9PI68;E9PL01;E9PRB9;H0YE04	6;6;5;3;2	Signal peptidase complex subunit 2	SPCS2	0.867675	1.46208	7730200000	1765800000	5964400000	4363900000	1883200000	2480700000
E9PI88;O60547	12;12	GDP-mannose 4,6 dehydratase	GMDS	2.31123	-0.688929	3494700000	2461200000	1033500000	3372900000	2336400000	1036500000
Q5T6K7;E9PI99;Q13952-6;Q5T6K5;Q13952-7;Q13952-2;Q13952-5;Q13952-3;Q13952;E9PIG7;E9PL11;Q13952-4;E9PJA8;E9PQR2	4;4;4;4;4;4;4;4;4;3;2;2;1;1	Nuclear transcription factor Y subunit gamma	NFYC	0.0619916	0.0274495	696750000	418860000	277890000	834660000	506070000	328590000
E9PIF2;Q13206	10;10	Probable ATP-dependent RNA helicase DDX10	DDX10	0.349924	1.30124	796940000	364030000	432920000	233610000	78616000	155000000
E9PN66;E9PKN9;E9PS55;E9PMW4;E9PQ46;E9PIN5;E9PIK4;E9PKZ4;O14683;E9PPM1;E9PNB3;E9PMY0	3;3;3;3;3;3;3;3;3;3;2;2	Tumor protein p53-inducible protein 11	TP53I11	1.90238	0.565072	1516600000	727740000	788870000	1480600000	715250000	765320000
E9PIM6;P04216;E9PNQ8;J3QRJ3	5;5;5;4	Thy-1 membrane glycoprotein	THY1	1.65971	0.754958	6451100000	2889400000	3561800000	7379400000	3280700000	4098700000
E9PIW9;Q6SPF0	3;3	Atherin	SAMD1			0	0	0	0	0	0
E9PJ05;E9PR76;Q9H063;E9PSH4	1;1;1;1	Repressor of RNA polymerase III transcription MAF1 homolog	MAF1			0	0	0	202690000	82505000	120190000
Q5BJD5-3;Q5BJD5-2;E9PJ42;Q5BJD5	1;1;1;1	Transmembrane protein 41B	TMEM41B	0.0238942	-0.0110834	1524000000	943280000	580710000	1354900000	823400000	531540000
E9PJ55;E7EN41;Q9NUJ3;H0YES4	7;6;6;1	T-complex protein 11-like protein 1	TCP11L1	0.0855797	0.19042	1259800000	755310000	504530000	2638700000	1583600000	1055100000
E9PJD7;E9PQ42;Q6ZMK1-2;Q6ZMK1	2;1;1;1	Cysteine and histidine-rich protein 1	CYHR1	0.630947	-0.720946	100690000	68285000	32401000	153800000	119150000	34645000
E9PJK2;O75530-3;O75530;O75530-2;E9PMU3;H0YEL4	4;4;4;4;1;1	Polycomb protein EED	EED	0.917036	0.987442	350800000	159030000	191780000	260450000	105530000	154920000
E9PJP2;Q5TF21;H3BRB8;H3BSE6;J3QL92	38;38;10;3;3	Protein SOGA3	SOGA3	0.0132009	0.00924592	9879200000	5800800000	4078500000	7583300000	4349400000	3233800000
Q9NYF8-3;E9PK91;E9PK09;E9PQN2;E9PKI6;E9PJA7;H0YF63	11;11;10;10;10;7;1		BCLAF1	0.0741916	-1.10782	39882000	33448000	6434200	0	0	0
E9PK95;P28702;P28702-3;P48443;B7Z3E4	10;10;10;5;1	Retinoic acid receptor RXR-beta;Retinoic acid receptor RXR-gamma	RXRB;RXRG	0.543349	-0.686753	3106900000	2047600000	1059300000	2847900000	1915500000	932400000
E9PKB7;P28347;H0YE88;A4FUP2;H0YEJ9;B5MCM0;Q99594	2;2;2;1;1;1;1	Transcriptional enhancer factor TEF-1;Transcriptional enhancer factor TEF-5	TEAD1;TEAD3			0	0	0	0	0	0
E9PKB9;Q92543;E9PLV3;F5H5D1	2;2;1;1	Sorting nexin-19	SNX19			31613000	17633000	13980000	0	0	0
E9PKF3	3		ACAT1	1.35328	1.03859	183180000	94236000	88942000	201880000	82992000	118890000
H7BXH2;E9PKF6;Q5H9R7-6;Q5H9R7-2;Q5H9R7;Q5H9R7-5;G8JLI3;Q5H9R7-4;Q5H9R7-3;E9PQP7;H0YEN2;E9PK08;E9PNN8;H0YDW1;E9PKG4;E9PJD8	26;26;26;26;26;26;26;24;23;16;12;8;7;5;2;1	Serine/threonine-protein phosphatase 6 regulatory subunit 3	PPP6R3	1.74209	0.172344	10597000000	5704000000	4893200000	10615000000	5728700000	4886400000
E9PKF8	14		EIF4G2			0	0	0	0	0	0
P17480-2;E9PKP7	27;27		UBTF			229380000	166100000	63285000	0	0	0
O75382-2;E9PKS6;O75382;O75382-3;F5GX85;O75382-4;E9PMK8;E9PMW5	8;8;8;7;7;6;3;2	Tripartite motif-containing protein 3	TRIM3	0.212154	-0.0873998	278120000	163530000	114590000	313380000	202850000	110540000
E9PKT4;Q8N131-2;Q8N131	1;1;1	Porimin	TMEM123			0	0	0	0	0	0
E9PKT9;O96033	2;2	Molybdopterin synthase sulfur carrier subunit	MOCS2			351870000	213890000	137980000	0	0	0
E9PKY5;Q9UNP9-2;Q9UNP9;Q9UNP9-3;E9PEQ6;E9PIB0;E9PK21	4;4;4;4;3;1;1	Peptidyl-prolyl cis-trans isomerase;Peptidyl-prolyl cis-trans isomerase E	PPIE	0.136611	0.188676	313990000	202110000	111880000	209840000	113270000	96566000
Q92989;E9PL17;Q92989-2	3;3;2	Polyribonucleotide 5-hydroxyl-kinase Clp1	CLP1	0.192551	0.131112	233560000	137250000	96304000	294420000	169190000	125230000
E9PL22;Q9Y4L1;E9PJ21;B7Z909;J3KTF1;J3QL06;J3QQH7;J3QLE9;J3KSJ2;J3KT27	44;44;29;25;12;11;7;7;4;4	Hypoxia up-regulated protein 1	HYOU1	1.82221	0.50828	125300000000	58473000000	66827000000	118990000000	54933000000	64061000000
E9PL24;Q5VU43-2	9;9		PDE4DIP	0.140337	0.178589	287250000	151930000	135320000	199820000	119440000	80378000
E9PL40;Q96SJ8;H0YB98	1;1;1	Tetraspanin-18	TSPAN18			34450000	34450000	0	0	0	0
E9PL57;Q86V88-3;Q86V88-2;F8VSA6;Q15843;E9PS38	8;4;4;3;3;3		NEDD8-MDP1	0.5972	0.194706	19636000000	10821000000	8815300000	17971000000	9877700000	8093200000
E9PLD3;E9PRG8	1;1		C11orf48	1.34349	-0.368482	742400000	460580000	281830000	748410000	498260000	250150000
E9PLI6;E9PS76;E9PRR8;Q8N9N8;E9PS30;E9PQD0;E9PNH5	5;5;5;5;3;2;2	Probable RNA-binding protein EIF1AD	EIF1AD	1.72847	0.776247	1450300000	702340000	748000000	1356500000	637780000	718760000
E9PLK3;P55786;B7Z463;E5RJ24;E7EWZ2;A6NEC2;F5GZY4;H0YAQ6;A6NEC2-2;H0YDG0;E9PP11;E9PJ74;L7N488;E9PRQ5;H0YCQ5;E9PJY4;E9PPD4;A6NEC2-3;E9PI82;E9PJF9;E9PPZ2	42;42;38;16;16;16;13;12;9;8;7;6;6;5;4;3;3;3;1;1;1	Puromycin-sensitive aminopeptidase	NPEPPS	3.53326	-0.731102	57817000000	39127000000	18690000000	58329000000	39222000000	19107000000
E9PPJ5;P21741;E9PLM6;Q2LEK4	5;5;5;3	Midkine	MDK	1.06777	-2.69461	614560000	551890000	62667000	1636100000	1506400000	129690000
O95677-5;O95677-2;E9PLN6;O95677-4;O95677;F2Z2Y1;E7ESD5;O95677-3	9;9;9;9;9;9;8;4	Eyes absent homolog 4	EYA4	1.13123	-0.655253	1071600000	775190000	296400000	1063100000	735630000	327500000
E9PLV6;E9PPZ9;O43292;E9PLG8;E9PM11;O43292-2	2;2;2;1;1;1	Glycosylphosphatidylinositol anchor attachment 1 protein	GPAA1			0	0	0	124650000	71800000	52852000
E9PLY5	28		MACF1			376540000	188200000	188330000	0	0	0
E9PM46;Q96K76;Q96K76-2;Q96K76-3;E9PQC0	34;34;33;3;1	Ubiquitin carboxyl-terminal hydrolase;Ubiquitin carboxyl-terminal hydrolase 47	USP47	1.30318	-0.179753	6270000000	3836900000	2433100000	6459400000	3984100000	2475300000
E9PM69;P17980;E9PKD5;E9PMD8;E9PN50;E9PS45;E9PLG2;E9PLQ8;E9PRB8	23;23;14;13;11;7;5;3;2	26S protease regulatory subunit 6A	PSMC3	0.528561	-0.11918	31344000000	18340000000	13004000000	29658000000	17199000000	12460000000
E9PM92;O00193;E9PRZ9;E9PQA1;E3W975	6;6;4;3;3	Small acidic protein	C11orf58;SMAP	0.477352	-0.304277	2718500000	1709700000	1008800000	3515900000	2221900000	1293900000
Q13490-2;E9PMH5;Q13490;E9PI77;E9PIW1;H0YDY3;H0YEZ0;Q13489	5;5;5;3;2;1;1;1	Baculoviral IAP repeat-containing protein 2	BIRC2	0.163174	0.424222	146820000	66745000	80071000	330730000	207890000	122840000
E9PMI6;J3KN38;P54105;E9PJF4;E9PQ83	5;5;5;3;2	Methylosome subunit pICln	CLNS1A	0.183778	0.120118	6514000000	3529200000	2984800000	5405500000	3012500000	2393000000
E9PMJ2;J3KP39;Q9BPY3;G3V179;E9PIM5;E9PMW3	5;5;5;3;2;1	Protein FAM118B	FAM118B	0.569887	0.679797	1355600000	633060000	722530000	891000000	417620000	473380000
E9PMR3;Q9BUR4;E9PMG4	2;2;1	Telomerase Cajal body protein 1	WRAP53			0	0	0	0	0	0
E9PMS6;Q8WWI1-3;Q8WWI1-4;F8WD26;Q8WWI1-2;J3KP06;Q8WWI1;E9PMP7;E9PLH4;E9PMT2;H0YDQ3;H0Y424	3;3;3;3;3;3;3;2;2;2;1;1	LIM domain only protein 7	LMO7			107290000	76788000	30505000	0	0	0
E9PN20;K7ERG6;E5RGH0;K7EJG2;F5H663;B4E159;D6RGC2;Q8TB69;B4DXR9;Q8IYB9;D6RB60;D6RIY0;Q3SXZ3	4;3;3;3;3;3;3;3;3;3;2;2;2	Zinc finger protein 519;Zinc finger protein 732;Zinc finger protein 595;Zinc finger protein 718	ZNF595;ZNF519;ZNF721;ZNF732;ZNF141;ZNF718	0.316426	-1.00799	314730000	302770000	11960000	358890000	200280000	158610000
Q9Y296;E9PN70;G3V1A0;E9PKS9;G5EA23;B4DME1;E9PQE8;J3KP27	4;4;3;3;3;3;3;3	Trafficking protein particle complex subunit 4	TRAPPC4	1.10855	1.2408	816190000	395930000	420260000	957640000	302210000	655430000
H0YEF3;Q8TDP1;E9PN81;Q8TDP1-2;H0YE52;H0YCP5;E9PKP0	6;6;6;5;3;3;2	Ribonuclease H2 subunit C	RNASEH2C	0.36086	0.24488	3513500000	2043300000	1470200000	4501000000	2603400000	1897600000
E9PNP2;E9PQJ7	1;1		SSR2			97948000	0	97948000	0	0	0
E9PNR5;E9PS80;O75907	1;1;1	Diacylglycerol O-acyltransferase 1	DGAT1	0.935992	-0.960925	73972000	73972000	0	73281000	56120000	17161000
E9PNW4;P13987;E9PR17;H0YET2	2;2;2;1	CD59 glycoprotein	CD59	0.580132	0.153252	986580000	567540000	419040000	965840000	513020000	452820000
E9PP40;Q15048;E9PNL0	2;2;1	Leucine-rich repeat-containing protein 14	LRRC14	0.532139	0.623029	98513000	42170000	56344000	94911000	59981000	34930000
E9PP55;Q96K19-5;Q96K19-3;Q96K19-2;Q96K19	1;1;1;1;1	E3 ubiquitin-protein ligase RNF170	RNF170			0	0	0	65074000	65074000	0
E9PPW7;O00217;E9PKH6;E9PN51;F8W9K7;H0YDT4	6;6;5;4;4;1	NADH dehydrogenase [ubiquinone] iron-sulfur protein 8, mitochondrial	NDUFS8	0.80359	-0.584066	2676800000	1847200000	829640000	2128800000	1474900000	653850000
E9PPY3;O43159	2;2	Ribosomal RNA-processing protein 8	RRP8			0	0	0	43564000	32006000	11558000
P78406;E9PQ57;E9PPG9;B0QZ36;B0QZ37	10;10;6;3;1	mRNA export factor	RAE1	0.399862	0.100029	4930800000	2943600000	1987200000	4570100000	2619500000	1950600000
Q96EY5-2;Q96EY5-3;Q96EY5;E9PQA6;E9PLL0;E9PPW1;E9PJW8	2;2;2;2;1;1;1	Multivesicular body subunit 12A	MVB12A	1.50003	0.817064	734400000	342490000	391910000	643590000	312700000	330890000
Q03164-2;Q03164;E9PQG7;E9PR05	2;2;2;1	Histone-lysine N-methyltransferase MLL;MLL cleavage product N320;MLL cleavage product C180	MLL	0.686076	1.85204	21341000	9202600	12139000	59853000	27263000	32590000
Q8TAV0-5;Q8TAV0-2;E9PQL1;Q8TAV0;Q8TAV0-4;Q8TAV0-3	1;1;1;1;1;1	Protein FAM76A	FAM76A			109120000	34359000	74762000	0	0	0
P50607;E9PQR4;P50607-2	2;2;2	Tubby protein homolog	TUB	0.383277	0.737484	77523000	39619000	37904000	152640000	86088000	66552000
Q9BPX6-2;E9PQV6;Q9BPX6;H9KVB8;Q9BPX6-3;F6XEV2;Q9BPX6-5;Q9BPX6-4	4;4;4;4;4;4;3;3	Calcium uptake protein 1, mitochondrial	MICU1	1.28899	-0.575712	642190000	429900000	212290000	634710000	451320000	183390000
Q9NQP4;E9PQY2	4;4	Prefoldin subunit 4	PFDN4	1.15501	0.405509	3250100000	1605000000	1645100000	2965600000	1485100000	1480500000
E9PQY3;P11117;E9PHY0;B7Z7D2;F5GWV7;E9PP23;G5EA28;E9PKW9;P11117-2;E9PQW9;B7Z6U3	6;6;5;5;4;4;1;1;1;1;1	Lysosomal acid phosphatase	ACP2	0.0874815	-0.229139	289060000	200800000	88260000	604800000	349560000	255250000
E9PQY5;Q12769-2	2;1		NUP160			0	0	0	241180000	129790000	111390000
E9PRT0;E9PSB9;E9PR06;Q9NQC8;Q9NQC8-2	2;2;2;2;2	Intraflagellar transport protein 46 homolog	IFT46	0.118772	-0.749494	234950000	146240000	88709000	40127000	40127000	0
E9PR71;Q9P2Y5;E9PK00	2;2;1	UV radiation resistance-associated gene protein	UVRAG			115970000	65039000	50927000	0	0	0
E9PRK7;Q8N8R7	2;2	ARL14 effector protein	ARL14EP	0.165923	0.240867	292370000	163630000	128740000	181840000	110040000	71799000
P29692-2;E9PRY8;H0YCK7;E9PIZ1;E9PQR8;E9PRL0;E9PJV8;E9PN56;E9PN71;E9PKH7;E9PNC8;E9PPY1;E9PLL8;E9PL21;E9PJ84;E9PIP5;E9PI93;E9PLS6;E9PM66;E9PLT8;E9PLA1	37;37;16;10;7;5;4;4;4;3;3;3;1;1;1;1;1;1;1;1;1		EEF1D	0.399917	-0.0904601	89122000000	48647000000	40474000000	86310000000	47574000000	38736000000
Q96KG9-3;E9PS17;Q96KG9-2;Q96KG9;E9PK59;Q96KG9-4;Q96KG9-5;Q96KG9-6;E9PPN3;H0YDH0;H0YCI6	15;15;15;15;14;14;13;13;11;3;2	N-terminal kinase-like protein	SCYL1	0.929004	0.770359	1934100000	969940000	964120000	2662400000	1198700000	1463700000
E9PSF1;Q9H0Z9-2;F6VZ39;Q9BX46;Q9H0Z9	1;1;1;1;1	RNA-binding protein 24;RNA-binding protein 38	RBM38;RBM24			0	0	0	272650000	102220000	170440000
E9PSI1;E9PNW2;E9PJC4;E9PQY7;E9PS99;E9PL78;E9PJM1;O15321-2;G3V1B9;E9PMQ9;O15321	4;1;1;1;1;1;1;1;1;1;1		TM9SF1			484560000	244460000	240110000	634610000	353730000	280890000
F2Z2A4;H7C1M5;Q9H147;H0Y501;H7C1J2	2;2;2;1;1	Deoxynucleotidyltransferase terminal-interacting protein 1	DNTTIP1			0	0	0	51626000	51626000	0
F2Z2E1;Q96EK7;F5GZX9;F5GY05;Q96EK7-2;B4DL34	7;7;7;7;5;2	Constitutive coactivator of peroxisome proliferator-activated receptor gamma	FAM120B	0.00753964	0.0343439	142950000	85493000	57456000	581290000	389100000	192180000
F2Z2E2;Q86VI3	20;20	Ras GTPase-activating-like protein IQGAP3	IQGAP3	1.08688	-0.684234	938980000	650350000	288630000	1173400000	823170000	350220000
Q9Y4A5-2;F2Z2U4;Q9Y4A5;H0Y4W2	11;11;11;10	Transformation/transcription domain-associated protein	TRRAP	0.418027	0.320784	798070000	435730000	362340000	624340000	363470000	260860000
Q7Z406;Q7Z406-6;F2Z2U8;Q7Z406-2;G8JLL9;Q7Z406-5;Q7Z406-4;M0QY43	14;14;14;14;14;12;12;9	Myosin-14	MYH14	0.0489268	-0.048642	938730000	567640000	371090000	1292000000	734380000	557600000
Q8IZ69;F2Z2W7;Q8IZ69-2;C9K041;H7C100	11;11;10;3;3	tRNA (uracil-5-)-methyltransferase homolog A	TRMT2A	0.0702606	0.169761	459450000	263800000	195650000	1026500000	600040000	426430000
O00746;Q4TT34;F2Z2X0;H0Y6J0;A2IDD0;A2IDC9;H7C2G9	7;7;7;5;4;2;2	Nucleoside diphosphate kinase, mitochondrial;Nucleoside diphosphate kinase	NME4	0.583221	0.285971	1330600000	704640000	626010000	1180200000	682840000	497380000
Q9C0E2;F2Z2X4	17;17	Exportin-4	XPO4	1.45846	0.41287	2382000000	1284900000	1097100000	2544500000	1356400000	1188100000
Q9HBM0-2;F8W8C2;F2Z3A6;Q9HBM0;F8VPN9;F8W0S0	3;3;3;2;1;1	Vezatin	VEZT	0.409793	-0.153145	3300500000	1932100000	1368400000	3841800000	2319900000	1521800000
F2Z3B8;H0Y4H1;H0Y7Z9;H0Y6Z7;P10586-2;P10586;H0Y380	4;4;4;4;4;4;3	Receptor-type tyrosine-protein phosphatase F	PTPRF			107570000	18287000	89284000	0	0	0
F2Z3P3	1		PCGF3			0	0	0	0	0	0
F5GWD8;F5GXH6;F5H6U7;Q9Y3E0	1;1;1;1	Vesicle transport protein GOT1B	GOLT1B	0.813498	0.753921	143550000	78363000	65183000	118770000	51621000	67148000
Q00169;F5GWE5;I3L4H1;I3L4C0;I3L459;I3L2X8;I3L471;I3L4U7;I3L3W1;I3NI10	11;11;7;5;5;4;3;3;2;2	Phosphatidylinositol transfer protein alpha isoform	PITPNA	0.0728954	0.0540388	6448300000	3663300000	2785000000	5115400000	2843200000	2272100000
F5GWH5;P61165	1;1	Transmembrane protein 258	TMEM258	0.254509	0.421249	66154000	33608000	32546000	100220000	64103000	36112000
F5GWJ6;Q9H3J6-2;F5H4X5;Q9H3J6	1;1;1;1	Probable peptide chain release factor C12orf65, mitochondrial	C12orf65	0.107309	0.0724364	106930000	63442000	43491000	120970000	83424000	37543000
Q9NW64-2;F5GWK3;Q9NW64;E5RJW4;E5RHA8	8;8;8;5;1	Pre-mRNA-splicing factor RBM22	RBM22	0.436034	-0.264884	2839200000	1874200000	964970000	2345300000	1415600000	929660000
F5GY07;F5GWK5;F5H5A8;F5H3G8;F5H0V7;F5H8G1;F5GY11;F5H1Z6;F5H8H3;Q9Y365	1;1;1;1;1;1;1;1;1;1	PCTP-like protein	STARD10	0.43236	0.592692	50011000	32893000	17118000	29370000	19764000	9606100
F5GWN5;O00750	4;4	Phosphatidylinositol 4-phosphate 3-kinase C2 domain-containing subunit beta	PIK3C2B	0.0569744	0.0861619	132890000	71972000	60916000	202930000	135890000	67040000
Q13362-2;Q13362-3;Q13362;Q13362-4;H0YJ75;F5GWP3;Q96B13;H0YN84;H0YJU0;H0YJZ3;H0YJ49;G3V2U3;H0YJ35	11;11;11;11;11;11;9;3;3;2;2;2;1	Serine/threonine-protein phosphatase 2A 56 kDa regulatory subunit gamma isoform	PPP2R5C	0.721612	0.58447	1011200000	502880000	508310000	783690000	390610000	393090000
F5GWP8;Q04695;CON__Q04695;CON__Q9QWL7;CON__Q6IFX2;P19012;CON__P19012;C9JM50;K7EPJ9;B3KRA2;A8MT21;P08727;CON__P08727;CON__P19001;K7ESE1;K7EMS3;C9JTG5;P35900;CON__P35900;CON__Q9D312	12;4;4;4;3;3;3;2;2;2;2;2;2;2;1;1;1;1;1;1		JUP			195790000	165630000	30165000	87745000	65236000	22509000
H3BUB0;H3BM75;F5GWS3;Q6P9B6	3;3;3;3	TLD domain-containing protein KIAA1609	TLDC1;KIAA1609	0.319438	0.280381	346860000	188180000	158680000	480440000	276910000	203520000
H3BPK6;F5GWS9;F5GZY6;Q8WV07;F5GXG7	1;1;1;1;1	Oral cancer-overexpressed protein 1	ORAOV1	1.05017	0.686358	133360000	59573000	73790000	137970000	76230000	61738000
F5GWT4;Q9H4A3-2;Q9H4A3;Q9H4A3-5;Q9H4A3-6;F5H2M7;Q9H4A3-4;F6UYG0;Q96J92-3;Q96J92;H0YH68;K7ENT7;Q96J92-2	24;24;24;24;24;24;15;7;4;4;3;3;3	Serine/threonine-protein kinase WNK1	WNK1	1.06172	0.403852	5447200000	2872300000	2574900000	5926000000	2974300000	2951700000
F5GWW9;Q9H0V9;Q9H0V9-2;B4DVH1;B4DSH3	6;6;6;5;5	VIP36-like protein	LMAN2L	0.209746	0.404215	386830000	203670000	183160000	206480000	114750000	91732000
F5GWX5;Q14839;Q14839-2;F2Z2R5;F5H6N4;K7EPV1;K7ESA5	60;60;60;3;2;1;1	Chromodomain-helicase-DNA-binding protein 4	CHD4	1.28635	-0.589816	23290000000	15587000000	7703700000	20443000000	13905000000	6538000000
F5GX09;Q5HYJ3;Q5HYJ3-2;B2R9C2;F5H5F4	4;4;3;3;1	Protein FAM76B	FAM76B	0.0798637	-0.498747	20982000	16739000	4243300	124310000	89151000	35156000
O94953;F5GX28;K7EQ54;K7ES23;O94953-2	6;6;2;1;1	Lysine-specific demethylase 4B	KDM4B	0.338703	1.03108	229720000	103400000	126310000	82830000	37882000	44948000
F5GX58;F8WDL1;J3KMY0;Q99618	1;1;1;1	Cell division cycle-associated protein 3	CDCA3			112030000	55175000	56856000	0	0	0
F5GX68;K7EJL0;K7EMU8;K7EIZ6;K7ENQ6;K7EP77;K7ERQ1	55;11;5;2;2;1;1	Cytosine-specific methyltransferase	DNMT1			0	0	0	41195000	41195000	0
Q6VMQ6-2;G3V1U0;Q6VMQ6;F5GX74;F5GYR7;F5H592;A8MV73;F5H3C4;F5GZ98;F5H6X8;F5H221;F8WE35;F5H8I0;F5H2W9;F5H2H9;F5GZ10;F5H502;F5H1K9	6;6;6;6;2;2;2;1;1;1;1;1;1;1;1;1;1;1	Activating transcription factor 7-interacting protein 1	ATF7IP	0.96968	-1.54496	764180000	669450000	94734000	422740000	330070000	92669000
O94915;F5GX82;F2Z2S2;H0Y9X0;D6RJI4	10;10;6;5;3	Protein furry homolog-like	FRYL	1.67413	0.58904	543920000	258260000	285660000	539910000	290060000	249850000
F5GX84;Q9NZU5;F8WB09	3;3;1	LIM and cysteine-rich domains protein 1	LMCD1			100200000	84287000	15912000	0	0	0
F5GXC8;Q9P2R7-2;Q9P2R7;F5H5G8;Q5T9Q5;Q5T9Q8	25;25;25;20;19;9	Succinyl-CoA ligase [ADP-forming] subunit beta, mitochondrial	SUCLA2	1.23022	-0.227701	34993000000	20537000000	14456000000	34018000000	19948000000	14070000000
Q9NZ09-2;Q9NZ09;F5H0J8;F5GXE2	4;4;4;4	Ubiquitin-associated protein 1	UBAP1	0.0295997	0.160593	102510000	63755000	38757000	542720000	293740000	248980000
F5GXE4;O95260-2;H0Y5C2;O95260;B4E107;B4DK25;Q5SQQ1;B3KWA3	9;9;8;8;7;6;5;2	Arginyl-tRNA--protein transferase 1	ATE1	0.471042	0.104813	2559700000	1528600000	1031100000	2430500000	1426300000	1004200000
F5H7R9;P20962;F5GXR3	1;1;1	Parathymosin	PTMS	0.568918	-0.15438	6666500000	3984700000	2681800000	7330300000	4201500000	3128800000
J3KSP9;Q5QPS5;F5GXR5;O95544;Q5QPS4	1;1;1;1;1	NAD kinase	NADK			0	0	0	37208000	13086000	24121000
Q5T321;Q8NFP9;F5GXV7;Q8NFP9-3;Q8NFP9-2	26;26;26;4;2	Neurobeachin	NBEA	1.97709	-0.593863	1275200000	915330000	359900000	1242800000	859140000	383630000
F5GXX5;P61803;F5H895	3;3;2	Dolichyl-diphosphooligosaccharide--protein glycosyltransferase subunit DAD1	DAD1	1.94493	0.37233	1469100000	810530000	658530000	1473300000	784820000	688470000
F5GY03;P09486;E5RK62	5;5;3	SPARC	SPARC	2.15523	-2.98267	485560000	458550000	27014000	558750000	514580000	44172000
O75448-2;O75448;F5GY88;F8W9R9;F5H0K1;F5H5K2;B4DDR8;E9PFL1;J3KSU0;F5H2D6;J3QRH9;H0YEG1;F5H3E6;J3KTL3;J3QLF8;J3QLC0;F5H0M2;J3KSL1;B9TX62	11;11;11;10;10;9;7;4;2;2;1;1;1;1;1;1;1;1;1	Mediator of RNA polymerase II transcription subunit 24	MED24			143790000	134620000	9166000	0	0	0
F5GYC2;Q96T17-5;Q96T17-4;Q96T17;Q96T17-2	4;4;4;4;4	MAP7 domain-containing protein 2	MAP7D2	0.551916	-1.20351	181940000	165390000	16547000	79955000	64700000	15255000
F5GYJ5;Q9NX18;F8W679;M0QYN2;F5GXW4;M0R060;F5H5T6	3;3;1;1;1;1;1	Succinate dehydrogenase assembly factor 2, mitochondrial	SDHAF2	0.252469	-0.277121	222840000	162340000	60503000	321680000	217860000	103830000
F5H4G7;O60684;F5GYL8;Q5TFJ7;H0Y3K0	11;11;11;6;1	Importin subunit alpha;Importin subunit alpha-7	KPNA6	2.00264	0.875213	2286900000	1035100000	1251800000	2485200000	1183600000	1301600000
P61421;F5GYQ1;J3QL14;F8WEN9;H3BQB4;H3BSG7;H3BPS0;H3BQJ1	7;7;6;6;1;1;1;1	V-type proton ATPase subunit d 1	ATP6V0D1	1.2751	0.410866	1177900000	640690000	537230000	1118200000	595910000	522300000
F5GYS8;H0YNY8;O00470;O00470-2;F8W8U3;B7Z4T5;E9PDC4;H0YMX5;E9PBY5;B9A066	6;6;6;6;6;4;3;2;2;1	Homeobox protein Meis1	MEIS1			0	0	0	88405000	74837000	13568000
F5GZ00;Q96RR4-6;Q96RR4-5;Q96RR4-2;Q96RR4-3;Q96RR4-4;Q96RR4-7;Q96RR4	5;5;5;5;5;5;5;5	Calcium/calmodulin-dependent protein kinase kinase 2	CAMKK2	0.764171	0.416399	739780000	415490000	324290000	868480000	432320000	436160000
F5GZ53;Q13009	9;9	T-lymphoma invasion and metastasis-inducing protein 1	TIAM1			0	0	0	543420000	382990000	160430000
F5GZ90;Q9NZJ0;Q9NZJ0-2	4;4;1	Denticleless protein homolog	DTL	0.782305	-1.51535	66188000	66188000	0	117390000	93528000	23860000
F5GZ97;Q9Y3C0;H0YGN0;F5GWI9;F5GXZ7	4;4;3;3;3	WASH complex subunit CCDC53	CCDC53	0.0147069	0.0240803	695250000	437060000	258190000	1208600000	734360000	474260000
Q9Y3L3-2;F5GZA8;Q9Y3L3;F8WEQ3	7;7;7;1	SH3 domain-binding protein 1	SH3BP1			0	0	0	0	0	0
Q8IVV2;F5GZB4;H7BZ41	2;2;1	Lipoxygenase homology domain-containing protein 1	LOXHD1	0.191318	-0.346891	1748000000	1091700000	656250000	1045500000	740280000	305270000
F5GZF0;O14519-2;O14519	1;1;1	Cyclin-dependent kinase 2-associated protein 1	CDK2AP1	0.233414	-0.57311	130830000	87140000	43688000	334200000	241290000	92909000
F5H3V4;F5GZH5;F5H552;Q9ULI2-2;Q9ULI2	2;2;2;2;2	Beta-citryl-glutamate synthase B	RIMKLB			0	0	0	36339000	36339000	0
F5GZK1;Q9UBQ6;C9IYF5;C9JEG3	2;2;1;1	Exostosin-like 2;Processed exostosin-like 2	EXTL2			0	0	0	228530000	162760000	65773000
Q08431-2;Q08431-3;F5GZN3;F5H7N9;Q08431;H0YKS8	2;2;2;2;2;1	Lactadherin;Lactadherin short form;Medin	MFGE8			118130000	26746000	91387000	0	0	0
Q9H2U1-2;F5GZS0;Q9H2U1;Q9H2U1-3;E7EWK3;H7C5F5;H7C514	30;30;30;29;23;6;3	Probable ATP-dependent RNA helicase DHX36	DHX36	0.0472334	0.00661486	9538100000	5422700000	4115400000	9057400000	5221100000	3836400000
P08195-2;P08195-3;F5GZS6;P08195;J3KPF3;P08195-4;F5H0E2;H0YFS2;F5GZI0;F5H867;H0YFX4	21;21;21;21;21;21;8;8;6;4;2	4F2 cell-surface antigen heavy chain	SLC3A2	0.0513666	0.0644426	12402000000	7699000000	4703200000	16839000000	7892500000	8946000000
F8VSG3;P54284-2;F8VNV8;F5H2P6;F5GZW7;P54284;F8VU10;F8W0F8;F8VUW8;F8VWK1;F8VV14;O00305-4;E7EN11;O00305-2;F8WA06;O00305-3;H0Y476;O00305;J3KNV7;Q08289-6;Q08289-2;Q08289-3;Q08289-9;Q08289-5;Q08289-7;Q08289-4;Q08289-8;Q08289	2;2;2;2;2;2;1;1;1;1;1;1;1;1;1;1;1;1;1;1;1;1;1;1;1;1;1;1	Voltage-dependent L-type calcium channel subunit beta-3;Voltage-dependent L-type calcium channel subunit beta-4;Voltage-dependent L-type calcium channel subunit beta-2	CACNB3;CACNB4;CACNB2			0	0	0	0	0	0
Q9H9Y6;F5GZX4;Q9H9Y6-2;F8W898;F5H643;C9JJG2;C9JS83;F8WDS4;F8WAK7;F8WBB9;F8WCS3;H7C0D9	10;10;9;8;7;2;2;1;1;1;1;1	DNA-directed RNA polymerase I subunit RPA2;DNA-directed RNA polymerase	POLR1B	0.0418567	0.150513	196960000	112110000	84851000	582190000	354680000	227510000
F5H845;F5GZY0;Q06481-4;Q06481-2;Q06481-3;H7BXI4;Q06481;Q06481-5;E9PJ13;E9PQS3	6;6;6;6;6;6;6;5;1;1	Amyloid-like protein 2	APLP2	0.397282	0.626446	902980000	464640000	438340000	593820000	297330000	296500000
P32004-3;P32004-2;F5H1H0;P32004;F5H025;H0Y5C3;E7EVM4;E7EPI4;E9PHJ4;E7EMY4	17;17;17;17;17;3;2;2;1;1	Neural cell adhesion molecule L1	L1CAM	1.51871	0.442196	3905900000	2053700000	1852200000	4320900000	2278800000	2042000000
F5H070;Q9Y4C1;C9J7Q7;F8WE62;C9JC73	7;7;2;2;1	Lysine-specific demethylase 3A	KDM3A			214810000	157610000	57202000	0	0	0
F5H0B0;E5RFR7;H0YC44;D0UFD5;H0YC42	9;4;4;4;1		TPD52	0.859067	-0.233944	510300000	315650000	194660000	485610000	308630000	176980000
F5H0F9;Q9UJX4;Q9UJX4-3;H0YFB5;F5GY68;Q9UJX4-2;F5H3S5;B4DFK4;F5H0N1;F5GZ05	9;9;8;6;5;4;2;2;2;1	Anaphase-promoting complex subunit 5	ANAPC5	0.125928	-0.0572132	957750000	606120000	351630000	944760000	524420000	420340000
Q9BY67-2;H0YGA7;Q9BY67;F5H0J4;H1ZZW1;F5H125;H0YG94;F5H8J9	5;5;5;5;5;2;2;1	Cell adhesion molecule 1	CADM1	0.428016	0.773179	950450000	522520000	427930000	1794500000	784760000	1009800000
F5H0L8;Q9Y6Y8;Q9Y6Y8-2;H7C0V8;H7C4C4	20;20;18;6;5	SEC23-interacting protein	SEC23IP	1.02464	-0.247015	6115200000	4015500000	2099700000	6336700000	3975600000	2361100000
Q8N2M8-3;F8WAG9;F5H0Q6;Q8N2M8	2;2;2;2	CLK4-associating serine/arginine rich protein	CLASRP	0.90533	-1.20771	261590000	202720000	58865000	439160000	382220000	56937000
Q9H6E5;F5H0R1;H3BRB1;C9JBX0	5;5;4;2	Speckle targeted PIP5K1A-regulated poly(A) polymerase	TUT1;MIR3654	0.0879357	-0.234463	1034200000	560440000	473720000	679910000	502660000	177250000
F5H0U5;Q9NZD2;F5GZ49;H0YFS9	3;3;1;1	Glycolipid transfer protein	GLTP	0.15939	0.127458	535150000	323040000	212110000	701990000	456290000	245700000
F5H136;F5H676;F5H726	11;9;8	T-complex protein 1 subunit alpha	TCP1	1.94692	0.809152	411590000	176540000	235050000	427920000	201950000	225960000
F5H189;C9JY28;Q9HD34;C9JRX8;C9J799;H7C4Q5	4;3;3;3;2;1	LYR motif-containing protein 4	LYRM4	0.00339476	-0.0124757	214980000	115610000	99369000	635010000	438060000	196950000
O60462-4;O60462-5;O60462-2;F5H2X3;O60462-3;F5H1G4;O60462;O60462-6;C9JH98	12;12;12;12;12;12;12;6;1	Neuropilin-2	NRP2	0.0396135	0.0814423	1685100000	1075000000	610090000	867970000	496180000	371780000
F5H1H6;Q69YQ0;F8WAN1;C9J8U1	8;8;5;4	Cytospin-A	SPECC1L	0.298784	-0.150501	612950000	413960000	199000000	617650000	371190000	246460000
F5H1L9;Q96JJ6	1;1	Junctophilin-4	JPH4			16276000	16276000	0	128550000	65168000	63377000
F5H1N7;Q6ZU35	14;14	Uncharacterized protein KIAA1211	KIAA1211	0.49728	0.123563	2348600000	1435600000	912980000	2271500000	1295200000	976360000
F5H1R7;I3L093;M0QXB9;Q9H6K5	12;4;4;3		FLJ22184	0.200032	0.530106	3377100000	1804400000	1572700000	1516300000	874140000	642140000
F5H1S8;Q14165;H0YG07;F5GX14	6;6;3;2	Malectin	MLEC	0.773688	-0.31077	1358200000	911380000	446790000	1538000000	971620000	566400000
F5H1S9;G8JLB3;Q9Y606-2;Q9Y606;F5GY32;F5GXL3;F5H168;F8W9U5;F5H1B2	13;13;13;13;4;3;2;2;2	tRNA pseudouridine synthase;tRNA pseudouridine synthase A, mitochondrial	PUS1	0.531585	0.341381	7104800000	3668000000	3436800000	5693000000	2997200000	2695800000
P50851-2;F5H1X8;P50851;E9PEM5;H0YAC6;H0Y9N9;H0YA17	42;42;41;39;24;3;1	Lipopolysaccharide-responsive and beige-like anchor protein	LRBA	0.128949	0.0620001	5179600000	2928300000	2251300000	4890600000	2715800000	2174800000
F5H219;Q7Z4S6-2;Q7Z4S6;Q7Z4S6-4;F8WCP6;F5H0C3;Q7Z4S6-3;H0YHT2;H0YIM6;H0YIM7;H0YHG9;Q86VH2-3;Q86VH2-2;Q2M1P5	54;54;54;54;54;53;52;29;14;11;3;1;1;1	Kinesin-like protein KIF21A	KIF21A	1.50086	-0.339612	52863000000	31620000000	21243000000	57214000000	34557000000	22657000000
J3KQQ5;F5H263;Q96FL9-2;Q96FL9-4;Q96FL9;Q96FL9-3	3;3;3;3;3;3	Polypeptide N-acetylgalactosaminyltransferase 14	GALNT14	0.203057	-1.17914	172090000	108290000	63800000	53812000	53812000	0
F5H2H5;Q86XL3;Q86XL3-2;F5H417;F5H6J0;Q86XL3-3;F5H1D4	11;11;8;3;2;2;1	Ankyrin repeat and LEM domain-containing protein 2	ANKLE2	0.0238138	-0.147211	142030000	93507000	48524000	904080000	554660000	349420000
K7EL93;K7EL74;K7ENU2;K7EK01;K7EMI0;K7ELS2;F5H2J3;Q96GC9;K7EL46	2;2;2;2;2;2;2;2;1	Vacuole membrane protein 1	VMP1	0.633775	-0.294361	319870000	210050000	109820000	383650000	246640000	137010000
Q9NQC7-2;Q9NQC7;F5H2R7;H3BS09;J3KRR7	2;2;2;1;1	Ubiquitin carboxyl-terminal hydrolase CYLD	CYLD	0.868458	-0.677227	72954000	52127000	20828000	99324000	76259000	23065000
Q13561;Q13561-3;Q13561-2;F5H2S7;F5H223;F8WAG8;F8W1I6;H0YI98;F8VW18;F8VRV7;F8VX93;H0YHL1;F8VZD2;F8W0U6	21;21;21;21;20;19;16;15;14;7;6;5;1;1	Dynactin subunit 2	DCTN2	0.735015	-0.126634	43584000000	25138000000	18446000000	41743000000	23985000000	17758000000
Q9ULV3-5;H0Y5D5;Q9ULV3-2;Q9ULV3;F5H2X7;Q5SYW2;Q9ULV3-3;Q9ULV3-4;Q96KB7	4;4;4;4;4;3;2;2;1	Cip1-interacting zinc finger protein	CIZ1			185480000	87391000	98088000	0	0	0
Q76N32-2;F5H2Y2;Q76N32	1;1;1	Centrosomal protein of 68 kDa	CEP68	0.296085	-0.547243	153840000	114360000	39475000	313800000	233400000	80403000
F5H315;Q9HCS7	12;12	Pre-mRNA-splicing factor SYF1	XAB2	0.0923881	-0.645616	508280000	290970000	217310000	5862700000	4626200000	1236500000
F5H345;P08397-2;P08397;G3V1P4;G5EA58;F5GY90;F5H226;F5H0P4;F5H4W5;F5H4X2	11;11;11;10;10;9;6;5;1;1	Porphobilinogen deaminase	HMBS	2.17214	0.741573	7211700000	3207000000	4004700000	6955800000	3102500000	3853300000
F5H365;Q15436;F5H6C4;B3KXI2;G3V531;G3V4V1;G3V1W4;G3V3G5;G3V2R6;G3V5X8;G3V4Q2;G3V5K1	25;25;21;19;12;4;4;4;4;2;2;1	Protein transport protein Sec23A	SEC23A	0.0426473	0.0233469	20080000000	11232000000	8848000000	17740000000	9972800000	7767000000
F5H376;Q9C0H9-2;Q9C0H9;Q9C0H9-5;J3KRM1;J3KT41	7;7;7;7;7;3	SRC kinase signaling inhibitor 1	SRCIN1	1.30647	-1.90244	131570000	118480000	13087000	181240000	157850000	23384000
P05023-3;P05023;F5H3A1;P05023-2;Q5TC01;Q5TC02	25;25;25;14;3;2	Sodium/potassium-transporting ATPase subunit alpha-1	ATP1A1	0.547578	0.12767	17076000000	10831000000	6244500000	18882000000	12181000000	6701000000
F5H3D2;P28472-3;P28472-2;P28472;F5H7N0;G3V5B4;H0YJU6;G3V3U3;P47870-3;P47870-4;F5GXV5;E7EV50;P47870-1;P18505;P47870	4;4;4;4;4;2;1;1;1;1;1;1;1;1;1	Gamma-aminobutyric acid receptor subunit beta-3	GABRB3	0.348412	-1.89465	237690000	197390000	40297000	45720000	42272000	3448500
Q96JB5;F5H3I5;Q96JB5-2;J3QRM1;Q96JB5-3;J3QQY1;J3QL86;J3QS62;J3QL95;J3KRI2;J3KRK4;J3KS63	8;8;7;5;5;3;2;2;1;1;1;1	CDK5 regulatory subunit-associated protein 3	CDK5RAP3	1.092	-0.296547	883740000	546240000	337500000	859720000	564090000	295640000
F5H425;O75822;B4DUI3;H0YGJ7;H0YLP3	14;14;9;6;6	Eukaryotic translation initiation factor 3 subunit J	EIF3J	2.07745	0.446597	21833000000	10267000000	11565000000	21240000000	10008000000	11232000000
Q5VTE6-2;F5H476;Q5VTE6;B7Z5T0	4;4;4;3	Protein angel homolog 2	ANGEL2	0.0343655	0.048425	324420000	221960000	102460000	207010000	136530000	70473000
F5H4E4;Q9HA64;I3L2G3;I3L1I7;I3L139;I3L378;I3L3W5	8;8;5;4;4;2;1	Ketosamine-3-kinase	FN3KRP	2.44998	-0.722192	5044800000	3534500000	1510300000	5246400000	3648000000	1598500000
L7N2F8;P54198-2;F5H4M2;P54198	1;1;1;1	Protein HIRA	HIRA			0	0	0	0	0	0
F5H4V9;Q16342-3;Q16342	1;1;1	Programmed cell death protein 2	PDCD2			0	0	0	0	0	0
Q96ME1-2;Q96ME1-4;F5H4Z4;Q96ME1;H0Y6I6;Q96ME1-3	13;13;13;13;12;7	F-box/LRR-repeat protein 18	FBXL18	2.91074	0.394373	1737500000	956490000	781000000	1879400000	983050000	896320000
J3KNB8;Q9Y6R4-2;F5H538;Q9Y6R4;F5H4R1;F5H1X6	10;10;10;10;8;4	Mitogen-activated protein kinase kinase kinase 4	MAP3K4	0.915871	0.264115	277740000	153990000	123750000	320000000	183990000	136010000
Q93050-1;Q93050;F5H569;Q93050-3;B7Z641;B7Z2A9;K7EM24;K7EN36;K7EPG4;K7ELZ6;F5H1T6;K7EQW2;K7ERA0;K7ERA6	15;15;15;15;12;12;6;5;5;3;3;1;1;1	V-type proton ATPase 116 kDa subunit a isoform 1	ATP6V0A1	0.406027	0.131741	4042500000	2378100000	1664400000	3692700000	2053400000	1639300000
Q8WUW1;F5H577;Q8WUW1-2	4;4;4	Protein BRICK1	BRK1	0.00949427	-0.019721	305850000	176470000	129390000	588960000	355810000	233150000
F5H593;D6RBM4;Q5HYW2	16;8;7		NHSL2	0.589765	0.973463	2633200000	857430000	1775800000	3465000000	1983500000	1481400000
Q5VUC6;F5H594;O60551;Q5VUC7	6;6;6;6	Glycylpeptide N-tetradecanoyltransferase;Glycylpeptide N-tetradecanoyltransferase 2	NMT2	1.59025	0.6234	276680000	138600000	138080000	276970000	151380000	125590000
F5H5K9;Q8IY17-2;Q8IY17-3;Q8IY17;Q8IY17-4;M0QYT1;M0R2C2;M0R2K2	5;5;5;5;5;2;2;1	Neuropathy target esterase	PNPLA6	0.134713	-0.340434	102500000	76348000	26147000	224220000	139510000	84713000
Q5VT25-4;F5H5N0;Q5VT25-5;Q5VT25;Q5VT25-2;Q5VT25-6;Q5VT25-3;H0Y7V8;H0Y5V1;H0Y6V3;H0Y6R0	24;24;24;24;24;24;23;16;16;15;9	Serine/threonine-protein kinase MRCK alpha	CDC42BPA	0.171032	0.117097	1419700000	829620000	590110000	1790200000	1023800000	766380000
P12694;F5H5P2;B4DP47;F5GXU9;H0YH31	16;16;15;9;4	2-oxoisovalerate dehydrogenase subunit alpha, mitochondrial	BCKDHA	2.21033	-0.567121	5382800000	3645900000	1736900000	5342400000	3715500000	1626900000
F5H5Q2;P36896-5;P36896-2;P36896-3;P36896;P36896-4	1;1;1;1;1;1	Activin receptor type-1B	ACVR1B			0	0	0	0	0	0
F5H5U2;Q8NHQ9;Q8IYH0	4;4;2	ATP-dependent RNA helicase DDX55	DDX55	0.206084	0.441111	212390000	98542000	113850000	434570000	249440000	185130000
F5H604;E3W994;E7ERI8;E7EW49;J3KR49;O75122;E9PBA6;F5H3X0;O75122-2;B3KR06;E7ENG2;D6RBU8;C9J668;H7C4X8;H7C5M8;H7C4I5;H7C4M5	49;48;48;48;47;47;35;35;18;18;18;11;9;8;8;5;1	CLIP-associating protein 2	CLASP2	2.09168	-0.722067	9564100000	6561700000	3002400000	9235900000	6381500000	2854300000
Q96HP4;F5H620;C9JLB7	2;2;1	Oxidoreductase NAD-binding domain-containing protein 1	OXNAD1	0.18381	0.566633	63830000	40501000	23329000	171080000	78736000	92347000
Q15572-2;F5H647;Q15572-6;Q15572;H3BUZ7;H3BNH3;H3BR91;H3BR71;Q15572-5;Q15572-4	2;2;2;2;1;1;1;1;1;1	TATA box-binding protein-associated factor RNA polymerase I subunit C	TAF1C	1.86557	-0.351422	78056000	56151000	21905000	82853000	59993000	22860000
F5H658;Q14562	12;12	ATP-dependent RNA helicase DHX8	DHX8	1.13544	-1.13568	477140000	373510000	103630000	648260000	484640000	163610000
Q14680-5;F5H689;Q14680-6;Q14680;Q14680-3;Q14680-4;Q14680-2;F5H0Y0	4;4;4;4;3;3;3;3	Maternal embryonic leucine zipper kinase	MELK			193480000	147900000	45580000	0	0	0
F5H6A3;P51688;I3NI22	2;2;1	N-sulphoglucosamine sulphohydrolase	SGSH	0.479396	0.639636	187720000	121810000	65913000	304600000	124070000	180540000
F5H6B6;F5H8A0;Q86TN4-2;Q86TN4-3;Q86TN4;Q86TN4-4;F5H1K3;H0YGY9	3;3;3;3;3;3;1;1	tRNA 2-phosphotransferase 1	TRPT1	0.155139	0.356031	440810000	282740000	158080000	214790000	107720000	107070000
O00159-2;F5H6E2;O00159-3;O00159;I3L204;I3L168;I3L3F5;I3L4D4;I3L501;I3L3Y6	17;17;17;17;5;2;2;2;2;2	Unconventional myosin-Ic	MYO1C	1.43493	-0.77401	2043300000	1481900000	561360000	1772300000	1272000000	500280000
H0YLF3;P61769;F5H6I0	1;1;1	Beta-2-microglobulin;Beta-2-microglobulin form pI 5.3	B2M	0.749763	0.583903	592380000	266100000	326280000	466710000	243000000	223710000
F5H715;Q96BJ3;Q96BJ3-3;Q96BJ3-2	9;9;4;3	Axin interactor, dorsalization-associated protein	AIDA	0.504218	-0.199775	1941600000	1232900000	708790000	1724300000	1125300000	599050000
F5H721;Q9Y2W2;F5H5G4;F5GXS9	17;17;5;1	WW domain-binding protein 11	WBP11	0.945763	-0.602063	5357300000	3731600000	1625700000	4469900000	3099300000	1370600000
Q9Y277;Q9Y277-2;F5H740;E5RFP6;E5RJN6;E5RHZ6;E5RK27;E5RHE1;F8W7Y3;E5RFL1	11;11;11;6;6;6;5;4;1;1	Voltage-dependent anion-selective channel protein 3	VDAC3	2.37323	-0.678328	10663000000	7339500000	3323900000	10690000000	7204400000	3485900000
F5H744;Q9NQ89	1;1	Uncharacterized protein C12orf4	C12orf4			0	0	0	0	0	0
F5H774;O95197-2;O95197;O95197-3;O95197-4;F5H617;O95197-6;O95197-5;B7Z4M1;F5H891;F5GWG7	7;7;7;4;4;2;2;2;1;1;1	Reticulon-3	RTN3	0.0294974	-0.0152335	13076000000	7040000000	6036500000	15756000000	8637900000	7118300000
Q92777-2;F5H7H8;Q92777	9;9;9	Synapsin-2	SYN2	0.00303462	0.00837471	906380000	521830000	384550000	434530000	278470000	156050000
F5H7J5;Q8N122;Q8N122-2;F5GXV9;I3L436	15;15;6;3;1	Regulatory-associated protein of mTOR	RPTOR	1.4696	-0.425301	2316900000	1578300000	738600000	2519800000	1658200000	861580000
Q6PIU2;Q6PIU2-2;J3KN69;F5H7K4;Q6PIU2-3;H7C046	2;2;2;2;1;1	Neutral cholesterol ester hydrolase 1	NCEH1			0	0	0	0	0	0
Q9HCG7-2;Q9HCG7;F5H7P6;Q9HCG7-3	2;2;2;1	Non-lysosomal glucosylceramidase	GBA2			52197000	24578000	27619000	0	0	0
F5H7S1;Q2M1K9	2;2	Zinc finger protein 423	ZNF423			0	0	0	0	0	0
F5H7S3;H7BYY1;B7Z596;P09493-5;P09493-2;H0YN06	12;11;11;10;9;1		TPM1	0.704115	0.416526	713060000	334580000	378480000	802180000	445770000	356400000
F5H7Z0;F5GXA2;P56945;P56945-3;P56945-2;E9PCV2;E9PCL5;P56945-4;F5H855;H3BTL5;H3BTB0;H3BU42;H3BVF0;H3BSY4;H3BQJ7;H3BSB2	7;6;6;6;6;6;6;5;5;1;1;1;1;1;1;1	Breast cancer anti-estrogen resistance protein 1	BCAR1	1.27233	0.967397	1137800000	551530000	586270000	1035500000	460260000	575220000
Q96PE3-2;F5H860;Q96PE3-3;Q96PE3;Q96PE3-4;B8ZZB2	14;14;14;14;13;6	Type I inositol 3,4-bisphosphate 4-phosphatase	INPP4A	0.753437	0.255467	2090000000	1223600000	866390000	2103900000	1111500000	992480000
F5H897;Q12931;I3L0K7;I3L239;I3L2D5;I3L253	39;39;32;16;3;2	Heat shock protein 75 kDa, mitochondrial	TRAP1	1.56825	0.207217	129770000000	66461000000	63314000000	127390000000	64992000000	62396000000
I3L1R7;Q99447;F5H8B1;B7ZAS0;Q99447-2;I3L1L9;I3L2Q1;I3L3V9;I3L102	9;9;9;8;7;7;6;4;1	Ethanolamine-phosphate cytidylyltransferase	PCYT2	0.0725589	-0.053836	1865200000	1081700000	783450000	1563400000	994350000	569010000
F5H8H2;Q03426;F5H092;F5H163;F5H368;F5GXC0;B7Z1C2	7;7;5;2;2;2;2	Mevalonate kinase	MVK	0.52689	0.505177	1520700000	774260000	746480000	2203500000	1137300000	1066200000
K7EQQ1;F5H8J3;O96005;B4DDS3	3;3;3;1	Cleft lip and palate transmembrane protein 1	CLPTM1	0.12818	0.552456	152580000	119710000	32872000	410920000	173740000	237170000
Q99733;F5HFY4;C9JZI7;E9PNW0;E9PJJ2;E9PS34;E9PNJ7;C9J6D1;A8MXH2;E9PKT8;E9PP22;E9PKI2;C9J1B1;H0YCI4	12;12;10;9;9;9;9;9;8;8;5;4;3;3	Nucleosome assembly protein 1-like 4	NAP1L4;NAP1L4b	3.39483	1.09757	38936000000	16006000000	22930000000	40238000000	16666000000	23572000000
O60341;O60341-2;F6S0T5	17;17;17	Lysine-specific histone demethylase 1A	KDM1A	0.7567	-0.159614	7367300000	4458300000	2909000000	8101900000	4957100000	3144800000
F6TQG2;P28370-2;P28370	11;11;11	Probable global transcription activator SNF2L1	SMARCA1			0	0	0	0	0	0
F6V2D4;O00214;O00214-2;H7BXD8;E9PN19;E9PJ77;E9PRN3;B1ANM0;Q5T3P9	4;4;4;3;3;2;2;2;2	Galectin-8	LGALS8			64405000	64405000	0	151940000	127670000	24272000
H9KVC1;H9KVC6;F6VVD0;Q96QD9-3;Q96QD9-2;Q96QD9	1;1;1;1;1;1	UAP56-interacting factor	FYTTD1			0	0	0	0	0	0
F6XY72	8	Nucleoside diphosphate kinase	NME2	0.242197	0.13997	1933200000	1041400000	891800000	1636400000	930610000	705830000
F8VYY5;F8VNT6;Q6Y2X3	1;1;1	DnaJ homolog subfamily C member 14	DNAJC14			78305000	47717000	30588000	0	0	0
J3KR03;F8VP47;Q9Y2J0-2;Q9Y2J0;G3V1Y0	2;2;2;2;1	Rabphilin-3A	RPH3A	0.691537	-1.34577	144690000	138590000	6107700	64578000	51848000	12730000
Q6P1Q0-4;F8VP71;F8VVQ3;F8VZA2;Q6P1Q0-2;Q6P1Q0;Q6P1Q0-7	1;1;1;1;1;1;1	LETM1 domain-containing protein 1	LETMD1			0	0	0	97415000	97415000	0
F8VYK6;F8VZZ7;F8VP94;F8VYK3;Q15633-2;Q15633;F8VTT7;F8VZ57	3;3;3;3;3;3;2;2	RISC-loading complex subunit TARBP2	TARBP2	0.0812267	0.534107	395440000	290590000	104850000	57265000	22903000	34362000
F8W0R1;F8VPA6;Q96RQ1;F8VR88;F8VUZ2;H0YI50	3;3;3;2;2;1	Endoplasmic reticulum-Golgi intermediate compartment protein 2	ERGIC2	0.12519	-0.272225	283400000	196270000	87127000	139960000	85134000	54824000
F8VPD4;P27708;H7C2E4;H7BZB3;H7C3Z5	84;84;10;7;6	CAD protein;Glutamine-dependent carbamoyl-phosphate synthase;Aspartate carbamoyltransferase;Dihydroorotase	CAD	2.09473	0.147075	129430000000	68929000000	60497000000	135100000000	73059000000	62045000000
F8VPJ2;Q9NQT8;E7ERX9	4;3;2	Kinesin-like protein KIF13B	KIF13B	0.517944	0.242125	1394700000	704290000	690450000	1267500000	715330000	552200000
F8VPW2;H0YI74;H0YIK0;Q8IUH5-3;Q8IUH5;Q8IUH5-2	2;2;2;2;2;1	Palmitoyltransferase ZDHHC17	ZDHHC17			106060000	106060000	0	0	0	0
Q13838;Q13838-2;F8VQ10;Q5STU3;F6WLT2;B4DP52;F6UN21;F6TRA5;F6S4E6;F6UJC5;B4DIJ6;F6R6M7;H0YCC6;F6QYI9;H0Y400;F6QWI5;F6U6E2;K7EN69;F6S2B7;E7EMX2;K7ENP6;K7EL56;K7EIL8;F6SXL5;K7EN25	21;21;21;19;17;16;13;13;12;12;10;6;5;5;5;4;4;4;4;4;3;3;3;3;3	Spliceosome RNA helicase DDX39B	DDX39B	0.726813	0.580977	78223000000	48544000000	29678000000	78805000000	46398000000	32407000000
F8VQD9;Q9BSB4	2;2	Autophagy-related protein 101	C12orf44;ATG101			0	0	0	81412000	43508000	37905000
F8VQE1;Q9UHB6-2;Q9UHB6;Q9UHB6-4;F8VS07;Q9UHB6-3;F8VRN8	15;15;15;15;12;12;4	LIM domain and actin-binding protein 1	LIMA1	0.059543	-0.0544063	2603800000	1640800000	962970000	3369900000	2055700000	1314100000
H0YH87;Q99700-2;Q24JQ7;F8WB06;F8VQP2;Q99700-4;Q99700;F8VQS0;F8VZQ7;F8VVY6;F8W0B5;F8VRK6	14;14;14;14;14;14;14;5;4;4;4;2	Ataxin-2	ATXN2	1.42595	0.446201	2505900000	1325700000	1180300000	2681900000	1411400000	1270500000
F8VQR7;Q16527;F8VW96	5;5;4	Cysteine and glycine-rich protein 2	CSRP2	0.952941	-0.225485	1170400000	724510000	445890000	1112400000	721730000	390670000
G3XA91;F8VQZ7;F8VRR3;F8VY03;F8VZX9	12;12;11;5;3	Methionine aminopeptidase	METAP2			156020000	113420000	42603000	0	0	0
P09651-3;F8VXY0;F8VRQ1;P09651-2;F8W6I7;P09651;F8VSB5;F8W1S7;F8VZ49;Q32P51;F8VTQ5;F8W646;H0YH80;J3KQA8;F8VYN5	20;20;20;20;20;20;19;19;14;13;11;10;9;8;6	Heterogeneous nuclear ribonucleoprotein A1;Heterogeneous nuclear ribonucleoprotein A1-like 2	HNRNPA1;HNRNPA1L2	2.58484	-0.332246	114780000000	69759000000	45019000000	121900000000	73859000000	48044000000
F8VS78;F8VWE0;Q12999;F8VW54	2;2;2;1	Tetraspanin-31	TSPAN31			9590800	6024000	3566800	0	0	0
F8VXH4;F8VSD7;G3V208;Q8NA57	1;1;1;1	Uncharacterized protein C12orf50	C12orf50			0	0	0	399410000	360000000	39412000
F8VSL3;P25208	1;1	Nuclear transcription factor Y subunit beta	NFYB	0.0876797	-0.0909441	255530000	165340000	90189000	187280000	120320000	66964000
F8VSZ4;Q9UIW2;Q9HCM2-4	17;17;1	Plexin-A1	PLXNA1	0.526251	-0.932791	2560600000	1884100000	676520000	1477800000	1076900000	400910000
H0YHM7;Q9NYL4-2;F8VU90;Q9NYL4	1;1;1;1	Peptidyl-prolyl cis-trans isomerase;Peptidyl-prolyl cis-trans isomerase FKBP11	FKBP11			0	0	0	141510000	74788000	66724000
F8VUA2;Q9HD42;F8VVT7;F5H875	4;4;3;2	Charged multivesicular body protein 1a	CHMP1A	0.0158658	-0.0481003	736360000	407380000	328980000	1903600000	1177700000	725880000
F8VV04	24		SART3	0.0660669	-0.128502	125810000	93486000	32326000	215220000	135420000	79791000
Q8IW41-2;G3V206;Q8IW41;F8VV08;F8VSH8;F8VRZ2	3;3;3;3;1;1	MAP kinase-activated protein kinase 5	MAPKAPK5	0.474574	0.773865	132470000	65132000	67342000	246470000	114190000	132280000
F8W118;F8VV59;B7Z9C2;F8VRJ2;B3KV44	10;10;9;8;7		NAP1L1	1.57885	0.736133	1032800000	510170000	522620000	949020000	455450000	493570000
P61923;F8VVA7;F8W651;F8VWL5;F8VXB1;F8VUC5;F8W156;F8VS17;F8VYZ4;F8VYK5;B4DHZ0;F8VXR1;B4DDX8	5;5;4;4;3;3;3;3;3;2;2;2;2	Coatomer subunit zeta-1	COPZ1	1.57886	0.334024	7949300000	4272200000	3677100000	7664300000	3999000000	3665300000
H0YIP1;F8W1H4;F8VVE1;Q96FN9	1;1;1;1	Probable D-tyrosyl-tRNA(Tyr) deacylase 2	DTD2			0	0	0	0	0	0
F8VWQ7;G3V1V8;P10916;Q9BUA6	1;1;1;1	Myosin regulatory light chain 2, ventricular/cardiac muscle isoform;Myosin regulatory light chain 10	MYL2;MYL10	4.94439	-3.44404	249050000	249050000	0	257610000	248370000	9240000
J3KPF0;F8VWT9;Q9Y4D8-4;Q9Y4D8;Q9Y4D8-2;H0YIL8;Q9Y4D8-3;F8VPX9;F8W0W5	32;32;30;30;19;8;5;4;1	Probable E3 ubiquitin-protein ligase HECTD4	HECTD4	1.42688	0.137797	2516000000	1442100000	1073900000	2605200000	1451500000	1153700000
F8VWZ8;Q52LW3;Q52LW3-2	2;2;1	Rho GTPase-activating protein 29	ARHGAP29			0	0	0	0	0	0
Q8TAQ2-2;Q8TAQ2-3;F8VXC8	28;28;28		SMARCC2			0	0	0	0	0	0
Q9UBQ0;Q9UBQ0-2;H3BLV8;F8VXU5;Q05DG7	8;8;8;8;2	Vacuolar protein sorting-associated protein 29	VPS29	0.737108	0.0695099	11247000000	6046300000	5200700000	11628000000	6363900000	5263800000
Q9NRL3;F8VYA6;F5GYK2;M0R317;M0R0W8;M0QZM0;M0R2A7;M0QXN2;M0R0G2;M0R0P4	14;14;13;6;3;3;2;2;2;2	Striatin-4	STRN4	0.477115	-0.295483	4188600000	2290400000	1898200000	4332000000	2433900000	1898200000
F8VYE8;P36873;P36873-2;F8VR82;F8W0W8;H0Y3Y6;B4DNE3;F8W0V8;F8WE71	15;15;15;14;13;2;2;2;1	Serine/threonine-protein phosphatase;Serine/threonine-protein phosphatase PP1-gamma catalytic subunit	PPP1CC	1.51581	0.169281	3444000000	1838900000	1605100000	3440800000	1864600000	1576200000
H3BU82;F8VZ44;Q9NRG9;Q9NRG9-2;F8VUB6	6;6;6;4;1	Aladin	AAAS	1.28068	1.0942	1337700000	543640000	794100000	1058000000	454470000	603530000
F8VZX2;H3BRU6	19;18		PCBP2	0.268267	0.911677	85904000	45586000	40318000	287570000	150940000	136630000
P54819-2;F8W1A4;P54819;P54819-3;P54819-5;F8VZG5;P54819-6;P54819-4;G3V213;F8VY04;F8VPP1	12;12;12;11;11;10;9;8;8;8;2	Adenylate kinase 2, mitochondrial	AK2	2.37784	0.907611	24167000000	10266000000	13902000000	23636000000	9785100000	13851000000
F8W1J4;Q8WYA0-3;H0YHE2;Q8WYA0	1;1;1;1	Intraflagellar transport protein 81 homolog	IFT81			0	0	0	80660000	64011000	16648000
F8W1R7;P60660-2;P60660;G3V1V0;F8VZV5;J3KND3;G8JLA2;B7Z6Z4;G3V1Y7;F8VPF3;F8VZU9;F8W180;H0YI43;F8VXL3	8;8;8;8;7;7;7;7;6;6;4;4;2;1	Myosin light polypeptide 6	MYL6	1.08801	-0.242263	15967000000	9238300000	6728300000	17390000000	10106000000	7283500000
F8W1U7;Q8N6T3;E5RHT6;F8VWH9;E7EV62;Q8N6T3-3;Q8N6T3-2;E5RHC5;B7Z8H8;E5RHH7	7;7;6;6;6;6;6;5;5;2	ADP-ribosylation factor GTPase-activating protein 1	ARFGAP1	1.94945	0.337968	1397900000	764530000	633350000	1429100000	759010000	670140000
F8W543	9		NAP1L1	0.158948	-0.29191	120180000	94284000	25900000	70331000	42996000	27335000
F8W6G5;Q7Z2E3-3;Q7Z2E3-9;Q7Z2E3-11;Q7Z2E3-8;Q7Z2E3-7;Q7Z2E3;Q7Z2E3-6;Q7Z2E3-2;C9JZ40;Q7Z2E3-4;Q7Z2E3-5;Q7Z2E3-10;Q7Z2E3-13	3;3;3;3;3;3;3;2;2;2;2;2;2;1	Aprataxin	APTX	0.10419	-0.0388512	315090000	191380000	123710000	366500000	233410000	133090000
P35580-2;F8W6L6;P35580-4;E7ERA5	113;113;113;13		MYH10	0.0717766	-0.0363057	167280000000	113020000000	54262000000	173130000000	116480000000	56646000000
F8W6X8;Q14644	2;2	Ras GTPase-activating protein 3	RASA3			173040000	162960000	10086000	0	0	0
Q9HCK4-2;Q9HCK4;Q9HCK4-3;F8W703;F8WBR3	4;4;4;4;3	Roundabout homolog 2	ROBO2			41069000	12170000	28899000	0	0	0
F8W717;O00423;O00423-3;G3V500;G3V3N9;G3V4U5;G3V5C8;G3V497;G3V4H6;G3V538;H0YJD8;G3V3J1	13;13;13;5;5;2;2;2;2;2;1;1	Echinoderm microtubule-associated protein-like 1	EML1	3.03501	-1.34278	1202300000	941670000	260590000	1213800000	969270000	244550000
F8W776;Q9H9S3-2;Q9H9S3-3;Q9H9S3;H7C287;H7C1S8	2;2;2;2;1;1	Protein transport protein Sec61 subunit alpha isoform 2	SEC61A2			37371000	37371000	0	0	0	0
F8W7C6	12		RPL10	0.543874	0.108588	2255600000	1292600000	963050000	2304400000	1226500000	1077900000
H7BZW2;F8W7K4;Q6P2H3-2;Q6P2H3;Q6P2H3-3	2;2;2;2;1	Centrosomal protein of 85 kDa	CEP85			0	0	0	72373000	22842000	49531000
Q9H903-3;F8W7P9;Q9H903-1;Q9H903-5;Q9H903	3;3;3;3;3	Probable bifunctional methylenetetrahydrofolate dehydrogenase/cyclohydrolase 2;NAD-dependent methylenetetrahydrofolate dehydrogenase;Methenyltetrahydrofolate cyclohydrolase	MTHFD2L			0	0	0	57184000	39691000	17493000
F8W7Q4;Q96A26;E9PH05	3;3;2	Protein FAM162A	FAM162A	0.148076	0.253872	714220000	470130000	244090000	452090000	228500000	223590000
F8W7V3;P56134	3;3	ATP synthase subunit f, mitochondrial	ATP5J2	1.59518	3.14173	705100000	140120000	564980000	1214200000	231830000	982350000
F8W8C1	25		TRIM67	2.07186	2.13617	228480000	71604000	156870000	248900000	93867000	155040000
Q14493;F8W8D3;H7C4H8;H0YAE8;E7EUV9;C9IY53;Q14493-2	4;4;3;3;3;3;2	Histone RNA hairpin-binding protein	SLBP	1.05123	0.39032	2451100000	1288600000	1162400000	2761000000	1554500000	1206600000
F8W8I6;P31483;Q96B58;E5RGV5;E5RG67;F8WE16	11;11;10;9;7;1	Nucleolysin TIA-1 isoform p40	TIA1	2.30414	0.894247	5248200000	2834900000	2413300000	4468500000	2323000000	2145600000
O60237;F8W8M3;O60237-4;Q6GQY8;O60237-3;O60237-2;O60237-5	3;3;2;1;1;1;1	Protein phosphatase 1 regulatory subunit 12B	PPP1R12B			33540000	33540000	0	0	0	0
F8W8N5;Q9UNA1-2;Q9UNA1	1;1;1	Rho GTPase-activating protein 26	ARHGAP26			0	0	0	0	0	0
F8W8Q9;Q13190;Q13190-3;Q13190-2;E9PNU4;B4DKR0;H7C3X5;E9PP18;E9PRW9	6;6;5;5;4;4;2;1;1	Syntaxin-5	STX5	0.145242	-0.166203	474780000	288320000	186460000	645510000	491720000	153790000
O00763-2;F8W8T8;O00763;F5H3T2	15;15;15;1	Acetyl-CoA carboxylase 2;Biotin carboxylase	ACACB	0.666813	0.678733	340140000	148920000	191220000	482070000	247070000	235000000
Q9BXM9-2;F8W946;Q9BXM9;C9JD05;B7Z3W5;Q8N450;Q9BXM9-3	5;5;5;4;4;3;1	FSD1-like protein	FSD1L	0.11609	0.310772	818630000	450710000	367920000	356130000	187990000	168140000
F8W950;A8MU58;F8WCL2	9;6;2		AIMP2	0.0419187	0.56742	178740000	104760000	73980000	0	0	0
F8W964;Q04726-5;H0YKT5;Q04726-2;Q04726-3;Q04726;H0YKN8;H0YL70;F8W8S3;Q6PI57;Q04726-4;H0YNT2;F5H7D6;H0YLI3;H0YNI7;H0YKH0;H0YLW9	16;16;16;15;15;15;15;15;14;14;14;13;12;10;9;7;6	Transducin-like enhancer protein 3	TLE3	1.26155	-1.16146	2795000000	1949900000	845030000	3349600000	2357200000	992370000
O14936-4;O14936-6;F8W998;O14936-2;H9KV37;O14936-3;O14936;Q5JS74;Q5JS72;O14936-5;Q5JS79	19;19;19;19;19;18;18;15;7;7;4	Peripheral plasma membrane protein CASK	CASK	0.356601	0.116058	3756700000	2106000000	1650700000	4253800000	2421500000	1832400000
F8W9B5;H9KV59;O43663;O43663-2;O43663-3;H0YL53;G3V3N7;H0YM42;H0YLA0;H0YNE4	17;17;17;16;15;6;5;3;2;1	Protein regulator of cytokinesis 1	PRC1	0.959932	-0.893241	2831700000	2097200000	734470000	3842400000	2708300000	1134000000
F8W9F9;H0Y7T5;Q9Y3S1-2;Q9Y3S1-4;Q9Y3S1;H0Y7R3;E9PCD1;F8W7S2;H0Y493;Q9Y3S1-3;C9JGD6;A6PVV2;H0Y7J9;A8MQ23;B1AQN8	17;17;17;17;17;11;11;11;9;8;8;8;7;4;1	Serine/threonine-protein kinase WNK2	WNK2	0.591458	0.757585	703450000	316750000	386700000	449320000	222230000	227090000
Q13627-3;Q13627-4;F8W9I9;Q13627-5;Q13627-2;Q13627;F8WAP0;Q9Y463-2;Q9Y463-3;Q9Y463;E7EMI5;M0R2X3;M0R131	9;9;9;9;9;9;6;3;3;3;1;1;1	Dual specificity tyrosine-phosphorylation-regulated kinase 1A	DYRK1A	0.0124639	0.0181529	467490000	278670000	188820000	321650000	221400000	100250000
Q04727-2;G8JLG4;Q04727;Q04727-3;F8W9R0;F8W6T6;B3KQ29;Q5JSZ2;Q5JSY8;Q5JSZ1;E7EQH3;Q5JSY7;H7C4E4;B4DE62;F8WAY5;K7EPD4;K7EPF3;H7C4W5;K7ESD8;H0Y5S0;K7EJR7	12;12;12;12;12;11;9;3;3;3;3;3;3;3;2;1;1;1;1;1;1	Transducin-like enhancer protein 4	TLE4			702530000	348930000	353590000	0	0	0
F8W9R3;P51797;P51797-5	3;3;3	Chloride transport protein 6	CLCN6	0.387992	0.517088	71030000	45736000	25294000	98533000	43304000	55229000
F8W9X7;Q567U6;H7C050	16;16;1	Coiled-coil domain-containing protein 93	CCDC93	0.66642	0.270623	1480200000	875750000	604430000	1392400000	739380000	653040000
F8WAD8;Q9P0K1-4;Q9P0K1-3;Q9P0K1-5;Q9P0K1-2;G5E951;Q9P0K1;E7EPF1	8;8;8;8;8;8;8;4	Disintegrin and metalloproteinase domain-containing protein 22	ADAM22	0.488629	-0.481577	850480000	637480000	212990000	913060000	534730000	378330000
Q9H8H2-4;F8WAJ0;Q9H8H2-2;Q9H8H2	2;2;2;2	Probable ATP-dependent RNA helicase DDX31	DDX31	0.572865	-0.680896	59860000	42936000	16923000	91460000	73773000	17687000
F8WAK8;Q8N3U4;Q8N3U4-2;B1AMT4;B1AMT1;B1AMT2;B1AMT3;B1AMT0;Q9UJ98-2;H7BYK9;Q9UJ98	17;17;17;6;2;2;2;1;1;1;1	Cohesin subunit SA-2	STAG2	0.820517	-0.656305	4707200000	3141300000	1565900000	5640300000	3775800000	1864500000
P27540-2;P27540-3;F8WAP6;P27540;A6NGV6	6;6;6;6;4	Aryl hydrocarbon receptor nuclear translocator	ARNT	0.287054	-0.249123	108700000	75178000	33524000	135450000	88327000	47121000
F8WB93;Q02446	2;2	Transcription factor Sp4	SP4			59741000	59741000	0	87171000	72182000	14989000
F8WBE0;Q8IYA6	1;1	Cytoskeleton-associated protein 2-like	CKAP2L			0	0	0	0	0	0
O43493-2;O43493-5;O43493-3;F8WBK2;J3KQ45;O43493;O43493-6;F8W8W7;O43493-4	2;2;2;2;2;2;1;1;1	Trans-Golgi network integral membrane protein 2	TGOLN2	1.03306	-0.995134	80225000	63719000	16506000	96414000	84244000	12170000
F8WBK5;Q9NQ50	6;6	39S ribosomal protein L40, mitochondrial	MRPL40	0.808552	-0.673265	505300000	361510000	143790000	361090000	284770000	76317000
F8WBZ0;H7C1Z9;Q9NWM8	1;1;1	Peptidyl-prolyl cis-trans isomerase;Peptidyl-prolyl cis-trans isomerase FKBP14	FKBP14			0	0	0	0	0	0
F8WC68;O77932	1;1	Decapping and exoribonuclease protein	DOM3Z			0	0	0	31838000	31838000	0
J3QRU4;P63027;F8WCA0;L7N2F9;K7ENK9;K7EKX0	3;3;3;3;2;2	Vesicle-associated membrane protein 2	VAMP2;VAMP3	0.908031	-0.937478	649660000	471300000	178360000	494290000	368070000	126220000
P59998;F8WCF6;P59998-3;F8WDD7;P59998-2;H7C0A3;F6TTL5;F8WE39;F8WDW3	9;9;8;6;6;5;4;3;2	Actin-related protein 2/3 complex subunit 4	ARPC4;ARPC4-TTLL3	0.713841	0.141505	10884000000	5984400000	4899800000	10412000000	5536600000	4875300000
Q14257;F8WCY5;H0YL43;A8MXP8	10;10;6;5	Reticulocalbin-2	RCN2	0.9173	0.507486	6309800000	3176700000	3133200000	7696700000	3702600000	3994100000
F8WD00;Q9BVJ6-3;Q9BVJ6	1;1;1	U3 small nucleolar RNA-associated protein 14 homolog A	UTP14A	1.32849	-1.00469	68093000	56305000	11788000	82772000	66026000	16746000
Q8WXF7-2;Q8WXF7;F8WD04;G3V5T4;H0YJ65	16;16;16;5;1	Atlastin-1	ATL1	0.534373	0.241506	5545500000	2843200000	2702400000	6281500000	3517700000	2763800000
F8WDR2;Q9BVS5	4;4	tRNA (adenine(58)-N(1))-methyltransferase, mitochondrial	TRMT61B	0.298189	-0.73761	343420000	257300000	86120000	142870000	105620000	37250000
F8WDT8;G3V0G3;Q9NY93-2;Q9NY93;H7C3E9;F8WEI3	5;5;5;5;3;2	Probable ATP-dependent RNA helicase DDX56	DDX56	0.341098	-0.321074	365960000	264810000	101150000	274130000	168960000	105160000
M0R397;Q9Y4J8-2;M0QYX6;Q9Y4J8;F8WE01;M0QZ28;Q9Y4J8-6;Q9Y4J8-10;Q9Y4J8-11;A8K541;Q9Y4J8-5;Q9Y4J8-4;Q9Y4J8-3;B4DGS6;Q9Y4J8-8;M0R021;K7ERH7;M0R0C4;Q9Y4J8-9;Q9Y4J8-7;B7Z202;O60941-6;O60941-3;O60941-5;O60941-2;E9PEY4;O60941-4;E7EVB6;O60941-7;O60941;K7ESB2;K7EJ84;K7ERZ2	12;12;12;12;12;9;9;9;9;8;8;8;8;6;5;4;3;3;3;3;3;3;3;3;3;3;3;3;3;3;1;1;1	Dystrobrevin alpha	DTNA	1.69039	-2.64632	1682500000	1515600000	166950000	1528400000	1436400000	92006000
F8WEI4;Q6P6B7;F8WBM1	2;2;1	Ankyrin repeat domain-containing protein 16	ANKRD16	0.54065	0.192888	337060000	200400000	136670000	310640000	174150000	136490000
F8WF48;Q99442;F8WCJ7	3;3;2	Translocation protein SEC62	SEC62	0.115997	-0.206252	530370000	309450000	220920000	321150000	213460000	107690000
P0DI82;P0DI81;G1K394;P0DI81-3;F5H785	2;2;2;2;1	Trafficking protein particle complex subunit 2 protein TRAPPC2P1;Trafficking protein particle complex subunit 2	TRAPPC2P1;TRAPPC2	0.375793	1.0287	70198000	27601000	42597000	142320000	86187000	56132000
G3V0G5;Q8IV38;F8WB95;F8WDN1	4;4;1;1	Ankyrin repeat and MYND domain-containing protein 2	ANKMY2			0	0	0	290260000	152790000	137460000
P49821-2;G3V0I5;P49821;B4DE93;E9PQP1;E9PMX3;E9PPR0;E9PLC6;E9PJL9;H0YE81;E9PPS5;E9PPD6;H0YD04	16;16;16;11;8;8;6;5;4;4;3;2;1	NADH dehydrogenase [ubiquinone] flavoprotein 1, mitochondrial	NDUFV1	0.214613	-0.112774	2798000000	1764000000	1034000000	3563800000	2153600000	1410200000
Q01804;G3V0I6;Q01804-3;Q01804-2;D6RI06;Q7RTX8;D6RA27;Q01804-4	8;8;6;3;3;2;1;1	OTU domain-containing protein 4	OTUD4	0.116737	-0.219871	720860000	454750000	266120000	395150000	259270000	135880000
G3V117;Q9NPA8;E5RHX8;J3KNT2;E5RI00;E5RHT9;E5RJ84	4;4;2;1;1;1;1	Enhancer of yellow 2 transcription factor homolog	ENY2	0.367749	0.161044	780100000	446520000	333580000	920760000	543400000	377360000
G3V130;Q96E29-2;Q96E29;E5RIK9;E5RIY4	7;7;7;5;3	mTERF domain-containing protein 1, mitochondrial	MTERFD1	0.00166469	-0.00182162	798650000	500140000	298510000	574980000	328800000	246180000
G3V167;Q9UGN5-2;Q9UGN5;H0YH02	5;5;5;1	Poly [ADP-ribose] polymerase 2	PARP2	1.54189	-2.65659	1940700000	1714500000	226260000	1459200000	1328600000	130560000
P30260;G3V1C4;B4DL80;I3L394;F6QPS0;I3L3H6;K7EMA6;I3L2Z8;E9PRZ6	10;10;9;4;3;2;1;1;1	Cell division cycle protein 27 homolog	CDC27			0	0	0	0	0	0
Q07157-2;G5E9E7;Q07157;G3V1L9;H0YKB1;H0Y3R8;H0YLT6	15;15;15;15;3;2;2	Tight junction protein ZO-1	TJP1	2.02705	-2.45459	377310000	359410000	17896000	435480000	403610000	31873000
O15226;G3V1N1	5;5	NF-kappa-B-repressing factor	NKRF			0	0	0	85755000	39643000	46112000
G3V1P3;Q969J3;Q969J3-2	7;7;4	Loss of heterozygosity 12 chromosomal region 1 protein	LOH12CR1	0.145134	0.31174	1125600000	647440000	478180000	549070000	300170000	248900000
G3V1R7;O14975-2;O14975	2;2;2	Very long-chain acyl-CoA synthetase	SLC27A2	0.168712	-0.832027	27260000	25018000	2241400	77095000	49771000	27324000
G3V1S1;P19447;H7C309	12;12;3	TFIIH basal transcription factor complex helicase XPB subunit	ERCC3	0.42366	-0.41839	681430000	460350000	221080000	478770000	303740000	175040000
Q6ZUT9;Q6ZUT9-2;G3V1S3;Q6ZUT9-3;H0YGE5;Q6ZUT9-4	3;3;3;1;1;1	DENN domain-containing protein 5B	DENND5B			0	0	0	73007000	73007000	0
H0YJ92;G3V1U8;P51948;H0YJF2	2;2;2;1	CDK-activating kinase assembly factor MAT1	MNAT1	0.320062	-0.332577	222140000	164570000	57564000	208380000	117130000	91249000
G3V1X9;P45973;F8VNY3	8;8;3	Chromobox protein homolog 5	CBX5	0.545921	-0.758248	4127900000	2836600000	1291300000	2629800000	1884100000	745710000
Q6PJT7-4;G3V256;Q6PJT7-5;Q6PJT7;G3V5I6;G3V3Y4;G3V3R9;G3V473;H0YJ87;G3V240;G3V572;Q6PJT7-8;G3V411	11;11;11;11;8;5;3;2;2;2;2;1;1	Zinc finger CCCH domain-containing protein 14	ZC3H14	0.782521	-0.225406	874140000	574790000	299360000	992110000	671430000	320680000
G3V279;P84090	2;2	Enhancer of rudimentary homolog	ERH	1.72157	-0.425033	4012800000	2622100000	1390700000	3905600000	2610300000	1295300000
G3V2M6;P52630;B4DLC8;G3V268	2;2;1;1	Signal transducer and activator of transcription 2	STAT2			0	0	0	69836000	69836000	0
P07311;G3V2U7;G3V3F8;P07311-2;G3V597	6;6;1;1;1	Acylphosphatase-1;Acylphosphatase	ACYP1	0.848884	0.257588	4713600000	2362100000	2351500000	4586600000	2519200000	2067300000
G3V2W9;Q56P03	3;3	E2F-associated phosphoprotein	EAPP	0.986964	-0.647911	290590000	226500000	64086000	238090000	174870000	63216000
G3V325;O75127;C9J8H9;C9JJT5;P56134-2;F5H4H2;C9JU26;C9JGL8	8;6;2;2;2;2;2;1	Pentatricopeptide repeat-containing protein 1, mitochondrial	ATP5J2-PTCD1;PTCD1	0.00286943	-0.00286232	2368900000	1916500000	452390000	2472800000	1944000000	528770000
Q8NHV4;G3V3F1;Q8NHV4-2;G3V2M9;G3V4I9;G3V4L2;G3V2V3	11;11;10;1;1;1;1	Protein NEDD1	NEDD1	0.746316	0.236665	2016200000	1144600000	871560000	1870900000	999650000	871270000
G3V3G9;Q5TAQ9;Q5TAQ9-2;Q5TAQ8	9;6;3;1	DDB1- and CUL4-associated factor 8	DCAF8	0.24317	0.86417	130610000	61099000	69511000	439140000	208450000	230690000
G3V3I4;P25963;G3V2A2;G3V3K1	3;3;2;1	NF-kappa-B inhibitor alpha	NFKBIA	0.237971	0.596268	369080000	190480000	178600000	155620000	92349000	63269000
Q9Y6Q3;G3V3L7;Q9Y6Q3-2;Q9UNY5-2;Q9UNY5;I3L4J6;Q8N9F8	2;2;2;1;1;1;1	Zinc finger protein 37 homolog;Zinc finger protein 232;Zinc finger protein 454	ZFP37;ZNF232;ZNF454	0.839431	-1.62144	47655000	41356000	6299100	90598000	78470000	12128000
G3V5H8;G3V4S9;Q9UN36-4;G3V3N4;Q9UN36-2;Q9UN36-3;Q9UN36;G3V2I9;Q9UN36-5;B4DE86;G3V5B5;G3V239;G3V5P9;G3V5D7;G3V2S0;G3V3C3;G3V2Y3;G3V5G7;G3V596;G3V552;G3V3X3;G3V3P6;G3V4T9;G3V2T2;G3V5A6;G3V280;G3V3P1;G3V5V9;G3V3D5;G3V3X2;G3V285;G3V4S2;G3V271;G3V358;G3V5B7;H7C0X0;G3V383;G3V5L7;G3V5S0;G3V392;G3V5G0;G3V578;H0YJT9;G3V4X3;H0YJS7;G3V420;G3V237;H0YJ56;G3V3L1;G3V2A6	4;4;4;4;4;4;4;3;3;3;2;2;2;2;2;2;2;2;2;2;2;2;2;2;2;2;2;2;2;2;2;2;2;2;2;2;2;2;2;2;2;2;2;1;1;1;1;1;1;1	Protein NDRG2	NDRG2	0.309659	-0.31187	474510000	345000000	129500000	649870000	430480000	219400000
G3V3U8;Q9Y2U9;Q9Y2U9-2;G3V2H2	3;3;2;2	Kelch domain-containing protein 2	KLHDC2	1.67698	-0.625345	127220000	97133000	30090000	128340000	92607000	35737000
O75586;G3V4A5;B4DU17;B4E2P0	4;4;3;1	Mediator of RNA polymerase II transcription subunit 6	MED6	0.015433	-0.215575	367540000	301400000	66140000	3963800	2502000	1461800
G3V5X3;H0YJW4;G3V4C4;Q96IU6;O43405	1;1;1;1;1	Cochlin	COCH			0	0	0	0	0	0
G3V4I5;Q9P0R6	1;1	GSK3-beta interaction protein	GSKIP	0.311839	0.280933	128690000	66893000	61796000	103760000	64198000	39561000
Q8TBB7;G3V4J7;Q96JK2;G3V3S1;Q96JK2-2	5;5;5;2;2	DDB1- and CUL4-associated factor 5	WDR22;DCAF5	0.241381	-0.327429	101260000	70117000	31146000	159310000	103010000	56308000
Q9H9C1;G3V4K3;Q9H9C1-2	7;7;6	Spermatogenesis-defective protein 39 homolog	VIPAS39	0.817816	0.363604	609500000	302990000	306510000	545620000	307430000	238190000
G3V5T0;G3V4T6;A6NED0;G3V267;O43708-2;G3V3B9;G3V5U6	7;7;6;6;4;3;1		GSTZ1	0.280631	-0.347925	83357000	64698000	18659000	55975000	38784000	17191000
G3V4W4;Q96EK6;G3V5E4	5;5;2	Glucosamine 6-phosphate N-acetyltransferase	GNPNAT1	0.698663	0.566684	3297800000	1879200000	1418600000	2548100000	1301300000	1246800000
G3V529;Q9GZR7;F5GYL3	13;13;11	ATP-dependent RNA helicase DDX24	DDX24	0.0655261	0.0106462	2493300000	1464100000	1029200000	2422900000	1536900000	886070000
G3V5D0;Q9NWQ4-1;G3V553;Q9NWQ4-4;Q9NWQ4	1;1;1;1;1	G patch domain-containing protein 2-like	GPATCH2L			72990000	69226000	3764100	0	0	0
G3V599;O15320-8;O15320-6;O15320-4;O15320-3;G3XAC5;O15320;O15320-5;O15320-7;O15320-2;Q96RT6;G3V5K6;Q86UF2;A4FU28;G3V3C4;Q96PC5;Q96PC5-2;Q8IX94;P0CG41	12;11;11;11;11;11;11;11;10;10;3;2;2;2;1;1;1;1;1	cTAGE family member 5	CTAGE5	1.4521	0.698357	931330000	421740000	509600000	1037400000	510910000	526450000
G3V5L1;P61244-2;P61244;G3V570;G3V302	2;2;2;1;1	Protein max	MAX			0	0	0	0	0	0
G3V5T5;Q86T03;Q86T03-2	1;1;1	Transmembrane protein 55B	TMEM55B			0	0	0	0	0	0
P24941;G3V5T9;P24941-2;E7ESI2;G3V317;K7EJ83	15;15;14;11;3;3	Cyclin-dependent kinase 2	CDK2	1.21652	-0.617222	3045800000	2158700000	887080000	2879900000	2126600000	753330000
G3V5X4;Q8WXH0;Q8WXH0-2;Q8WXH0-9;Q8WXH0-8;G3V4T3;Q8WXH0-7	4;4;4;1;1;1;1	Nesprin-2	SYNE2	0.394508	-0.14895	657890000	402930000	254960000	624710000	414450000	210270000
P60900;G3V5Z7;G3V295;B4DXJ9;G3V3I1;G3V3U4;B4DQR4;H0YJC4;G3V4S5;G3V2S7	15;15;13;12;11;7;7;3;2;2	Proteasome subunit alpha type-6;Proteasome subunit alpha type	PSMA6	0.511338	-0.1656	53690000000	30646000000	23044000000	48439000000	27559000000	20880000000
Q5VWQ8-3;Q5VWQ8-4;Q5VWQ8-2;H0Y3A3;G3XA90;Q5VWQ8;F6R503;F8WA47	8;8;8;8;8;8;2;2	Disabled homolog 2-interacting protein	DAB2IP	0.882315	1.24277	128260000	56051000	72205000	227730000	88600000	139130000
G3XAA0;Q8NFD5;Q8NFD5-2;Q8NFD5-3;H0Y7H8;Q8NFD5-4;H0Y3S9;H0Y2R3	14;14;14;14;13;12;2;2	AT-rich interactive domain-containing protein 1B	ARID1B	0.268176	-0.73983	770180000	635320000	134860000	1385600000	842100000	543460000
Q9HCJ0;G3XAB8;Q9HCJ0-2	12;12;12	Trinucleotide repeat-containing gene 6C protein	TNRC6C	0.557109	-0.186607	590570000	400590000	189970000	683310000	421880000	261430000
G3XAE6;Q8IWU5-2;Q8IWU5;H0Y872;B1AMP9	11;11;11;3;1	Extracellular sulfatase Sulf-2	SULF2	1.40239	-1.63484	835800000	708980000	126810000	586890000	471310000	115580000
P07942;G3XAI2;E7EPA6	16;16;8	Laminin subunit beta-1	LAMB1	1.65693	0.698676	1926600000	880990000	1045600000	1833500000	860270000	973240000
G3XAI9;Q5BKY9;Q8N9E0;Q5BKY9-2	2;2;2;1	Protein FAM133B;Protein FAM133A	FAM133B;FAM133A	0.419545	-0.316713	138930000	83749000	55177000	153640000	114920000	38717000
G3XAJ6;Q14699;C9JRN3;C9JHG2	3;3;1;1	Raftlin	RFTN1	3.00073	0.607242	2885200000	1448100000	1437000000	2918600000	1443800000	1474900000
Q96M27;G3XAL7;Q96M27-3;Q96M27-2;Q96M27-5;Q96M27-4	7;7;7;7;4;2	Protein PRRC1	PRRC1	0.488961	0.29199	3576100000	1845800000	1730400000	4545300000	2443600000	2101700000
G3XAL9;P55011-3;P55011	5;5;5	Solute carrier family 12 member 2	SLC12A2	0.398618	0.990628	87256000	68001000	19254000	127570000	40431000	87138000
G3XAN1;Q9NV88-2;Q9NV88;Q9NV88-3;H7BYQ6;E5RK47;E5RG70;E5RJ88;H0YBH8	6;6;6;5;4;2;2;1;1	Integrator complex subunit 9	INTS9			0	0	0	91357000	58679000	32678000
Q9Y5J9;G3XAN8	3;3	Mitochondrial import inner membrane translocase subunit Tim8 B	TIMM8B	0.657847	0.763861	514740000	244780000	269950000	349970000	152820000	197150000
O43822-2;G5E952;O43822;Q8N5X6	1;1;1;1	Protein C21orf2	C21orf2			82033000	73073000	8960500	0	0	0
G5E953;Q13615-3;Q13615-2;Q13615;J3QR65;Q9NYA4	6;6;6;6;1;1	Myotubularin-related protein 3	MTMR3			98836000	55437000	43400000	0	0	0
G5E972	16		TMPO			51430000	46320000	5110400	0	0	0
Q5VW38-2;G5E994;Q5VW38;Q5VW38-3	2;2;2;1	Protein GPR107	GPR107	0.181301	0.538917	38850000	22025000	16825000	13650000	9418600	4231300
G5E9A6;P51784;Q5JXD3	24;24;3	Ubiquitin carboxyl-terminal hydrolase;Ubiquitin carboxyl-terminal hydrolase 11	USP11	0.615908	-0.28154	5049500000	3053500000	1996000000	5953000000	3873900000	2079100000
I3L1A4;I3L4X3;G5E9C2;Q15653-2;Q15653	1;1;1;1;1	NF-kappa-B inhibitor beta	NFKBIB			0	0	0	170250000	90941000	79308000
G5E9C8;Q07889;B4DXG2;C9K0N6	31;31;7;2	Son of sevenless homolog 1	SOS1	0.276014	-0.207503	2772400000	1679100000	1093300000	3611400000	2191500000	1419900000
Q96G74-4;H7BZQ3;Q96G74-2;Q96G74-3;G5E9D7;Q96G74	2;2;2;2;2;2	OTU domain-containing protein 5	OTUD5			0	0	0	0	0	0
G5E9E2;Q5J9I4;P29372-2;P29372;A2IDA3	2;2;2;2;1	DNA-3-methyladenine glycosylase	MPG;PIG16			91861000	62625000	29236000	0	0	0
G5E9I3;Q7Z3J2;F5H7K1;E7EWW0;Q7Z3J2-2;C9J7I2;H3BV68;H3BVG8;H3BRV8;F6S1J4;H3BNX2;H3BTI5;I3L1U5	21;21;20;20;16;16;13;11;3;3;2;1;1	UPF0505 protein C16orf62	C16orf62	0.186265	-0.102282	1954900000	1138700000	816200000	1698900000	1092100000	606780000
Q15555-4;G5E9I6;Q15555-3;Q15555;K7EL66;K7ERD8;Q15555-2;M0QX52	10;10;10;10;5;5;5;3	Microtubule-associated protein RP/EB family member 2	MAPRE2	0.317581	-0.290886	1602300000	975300000	626990000	1208400000	787630000	420820000
Q9H8V3-2;Q9H8V3-4;Q9H8V3;G5E9L8;Q9H8V3-3;H7C3G1;C9J0L6;C9JDV9;C9JTI2;C9J1C4;C9JDB4;H7C103;C9JB41	11;11;11;11;11;4;3;3;3;3;3;2;1	Protein ECT2	ECT2	0.424637	-0.479921	634340000	459070000	175260000	415320000	278570000	136760000
Q12906;G5E9M5;Q12906-5;Q12906-4;Q12906-2;Q12906-6;Q12906-3;K7EKJ9;K7EQR9;K7ER69;K7EKY0;K7EJ09;K7ERM6;K7ENK6;K7EM82;K7EPG3;K7EQ75;K7ELV3	38;38;37;37;37;37;37;13;10;8;7;4;3;3;3;2;1;1	Interleukin enhancer-binding factor 3	ILF3	1.92179	-0.372004	115060000000	70552000000	44504000000	117010000000	72716000000	44291000000
Q9NYS0;G5E9P3	2;2	NF-kappa-B inhibitor-interacting Ras-like protein 1	NKIRAS1			1475600000	1370700000	104910000	0	0	0
O75534;G5E9Q2;O75534-2;O75534-3;E9PLT0;E9PNG3;E9PLD4;E9PKN4;E9PJK7	38;38;37;37;32;6;4;2;1	Cold shock domain-containing protein E1	CSDE1	0.997203	0.408332	33533000000	15754000000	17779000000	30426000000	14567000000	15859000000
G5E9S8;Q07866-8;F8W6L3;H0YJU9;H0YJL0	27;27;26;8;7		KLC1	1.6977	-0.43092	44287000000	24960000000	19328000000	46591000000	27590000000	19001000000
G5E9V1;Q92734;C9JJP5;C9JUE0;C9JTY3	14;14;12;10;8	Protein TFG	TFG	0.306279	0.0567681	15732000000	8881700000	6850000000	17062000000	9853100000	7208600000
G5E9V4;Q969F9-2;Q969F9;H7C5G2	4;4;4;3	Hermansky-Pudlak syndrome 3 protein	HPS3	0.148732	0.483829	31064000	31064000	0	109710000	53615000	56096000
G5E9W7;G5E9V5;P82650;H7C5L9;H7C5F2;Q9H3I1;H7C5H3	12;12;12;6;5;5;5	28S ribosomal protein S22, mitochondrial	MRPS22	0.410043	0.160718	2845000000	1562900000	1282200000	2622200000	1563000000	1059200000
G5E9Y3;Q8WWN8;B4DIT1;E5RJU5;Q05CH1	7;7;4;3;3	Arf-GAP with Rho-GAP domain, ANK repeat and PH domain-containing protein 3	ARAP3	0.324891	2.49927	443620000	237670000	205940000	77709000	0	77709000
G5E9Z3;Q96PY6-3;Q96PY6-4;Q96PY6-2;Q96PY6;Q96PY6-5;H0Y8M6	11;11;10;10;10;5;3	Serine/threonine-protein kinase Nek1	NEK1	0.991087	0.817525	823440000	329530000	493900000	964110000	482450000	481660000
Q8WUR7;G5EA00;H3BQZ5;H0Y996;H3BMR1;F5GX92;F8WD31	2;2;1;1;1;1;1	UPF0235 protein C15orf40	C15orf40	0.040392	0.0346631	482010000	280950000	201060000	396350000	261960000	134390000
Q92879-2;Q92879-3;Q92879;Q92879-4;G5EA30;Q92879-5;E9PSH0;E9PQK4;E9PKU1;E9PKA1;F5H4Y5;F5H0D8	12;12;12;12;12;11;6;5;5;3;3;3	CUGBP Elav-like family member 1	CELF1	1.31908	-0.278745	2997200000	1910600000	1086500000	3291500000	2125100000	1166500000
G5EA36;I3L328	10;3		CDC27	0.452128	-0.634782	697420000	461370000	236050000	734070000	495480000	238590000
G5EA52;P30101	43;43	Protein disulfide-isomerase A3	PDIA3	2.46565	-0.32621	270920000000	164040000000	106880000000	282270000000	170830000000	111440000000
P31943;G8JLB6;E9PCY7;D6RBM0;D6RIT2;D6RIU0;D6RAM1;E5RGV0;D6R9T0;D6RFM3;E7EN40;D6RDU3;D6RJ04;D6RIH9;H0YB39;E7EQJ0;H0YBD7;D6RDL0;H0YBG7;D6RF17;E5RGH4;H0YAQ2;F5GZT4;D6R9D3;E5RJ94;H0YBK1	18;18;17;12;10;10;9;9;9;9;9;9;9;9;9;8;7;6;5;4;4;4;4;3;2;1	Heterogeneous nuclear ribonucleoprotein H;Heterogeneous nuclear ribonucleoprotein H, N-terminally processed	HNRNPH1	1.88178	-0.337284	37504000000	23367000000	14137000000	40155000000	25311000000	14844000000
Q5EBL4-3;G8JLD1;Q5EBL4;F5H6W5;Q5EBL4-2	2;2;2;1;1	RILP-like protein 1	RILPL1	1.80552	1.54177	144520000	58207000	86315000	161480000	50311000	111170000
G8JLE5;Q9BVW5;H3BU04	2;2;1	TIMELESS-interacting protein	TIPIN	0.526552	-0.554095	308010000	187470000	120540000	278670000	208940000	69733000
G8JLE8;P34947	2;2	G protein-coupled receptor kinase 5	GRK5			0	0	0	0	0	0
G8JLI5;Q9Y484;Q9Y484-3;Q9Y484-2;C9JE01;C9JUS5;C9JBX7;C9J471;C9J5L0;H0Y329;C9JYH8;C9JVT3;C9J0A8;C9J7Q8;H7C4N7	5;5;5;5;4;4;4;4;3;3;3;2;2;1;1	WD repeat domain phosphoinositide-interacting protein 4	WDR45	0.51701	0.395941	108710000	69689000	39024000	297630000	175320000	122310000
G8JLI6;Q8IVL6;Q8IVL6-2;G3V1P9;E7ESD0	6;6;5;3;1	Prolyl 3-hydroxylase 3	LEPREL2	0.99796	0.887363	193910000	84668000	109250000	236090000	125000000	111090000
Q9NZ43;G8JLK1;M0QZE0;Q9NZ43-3;Q9NZ43-2;F8W6G7;M0QYT5;M0QZZ6	3;3;2;2;2;2;2;1	Vesicle transport protein USE1	USE1			10131000	3905600	6224900	0	0	0
Q9H7P6-2;G8JLL7;Q9H7P6;F8W922;B7Z4X0	5;5;5;4;3	Multivesicular body subunit 12B	MVB12B	0.0224032	-0.0691171	394430000	279620000	114810000	164070000	84034000	80037000
G8JLQ3;P78537-2;P78537;F8W099;F8W606;F8W036;F8VP73	5;5;5;2;2;2;2	Biogenesis of lysosome-related organelles complex 1 subunit 1	BLOC1S1	0.056798	0.24804	1224900000	537830000	687110000	340680000	219080000	121600000
H0Y2S9;H0Y7E2	17;11		MPRIP			197890000	110640000	87242000	0	0	0
H0Y362;Q8NEW0	2;2	Zinc transporter 7	SLC30A7			0	0	0	48291000	22467000	25824000
O60762;Q5QPK2;H0Y368;E9PHH5;Q5QPJ9	6;6;6;4;2	Dolichol-phosphate mannosyltransferase	DPM1	0.485363	-0.555743	1170800000	808620000	362190000	1856100000	1289500000	566600000
O14639-4;O14639-3;O14639-5;Q5JVV3;H0Y3K7;Q5T6N2;O14639-2;O14639;Q5T6N4;J3QSX6;F8W8M4;H0Y7N6;F6XFR5	12;12;12;12;12;12;12;12;12;11;11;3;3	Actin-binding LIM protein 1	ABLIM1	1.59837	1.28488	2051900000	842370000	1209600000	1775500000	671720000	1103800000
H0Y3N9;Q9UPP1-2;Q9UPP1;H0Y589;Q9UPP1-4;Q9UPP1-3;H0Y7M8;H7BZB7;E7ET14	5;5;5;4;3;3;1;1;1	Histone lysine demethylase PHF8	PHF8	0.882392	-0.682739	230170000	165200000	64968000	295310000	213350000	81962000
Q99836;J3KPU4;H0Y4G9;J3KQJ6;Q99836-2;J3KQ87;Q99836-3;Q99836-4	6;6;6;6;4;4;3;2	Myeloid differentiation primary response protein MyD88	MYD88	1.38964	0.827628	493380000	228620000	264760000	417890000	212450000	205440000
Q9HAC7-4;H0Y4N1;Q9HAC7-2;Q9HAC7;Q9HAC7-3;H7C0H3;B7Z568	2;2;2;2;2;1;1	CaiB/baiF CoA-transferase family protein C7orf10	C7orf10			43671000	22030000	21640000	0	0	0
H0Y4R1;P12268;E7ETK5	27;27;12	Inosine-5-monophosphate dehydrogenase 2	IMPDH2	2.54186	0.414843	67207000000	32427000000	34780000000	68654000000	32254000000	36400000000
Q8N1I0;Q8N1I0-3;H0Y599;Q8N1I0-2;H0Y7H7;F5GXW1;C9J7D9;Q8N1I0-4;C9JDB3;C9J637	12;12;12;11;7;6;2;2;1;1	Dedicator of cytokinesis protein 4	DOCK4	0.455366	0.67024	813810000	431330000	382480000	486080000	230000000	256080000
H0Y6C3;B5MD87	7;5		PYCRL			0	0	0	92211000	42338000	49873000
H0Y6F5;Q9H4I2	1;1	Zinc fingers and homeoboxes protein 3	ZHX3	0.0232198	0.064906	73494000	46938000	26556000	173600000	112040000	61566000
H0Y6I0;Q13439-3;Q13439-4;Q13439;Q13439-5;C9JHJ5	6;6;6;6;6;2	Golgin subfamily A member 4	GOLGA4	0.227231	0.474019	170870000	76367000	94500000	90618000	57323000	33295000
Q02447-4;Q02447-3;Q02447-5;H0Y6K5;Q02447-6;H0Y7L6;Q02447-2;Q02447	2;2;2;2;2;2;2;2	Transcription factor Sp3	SP3	1.57872	2.37767	1565700000	442700000	1123000000	1213100000	277030000	936120000
H0Y6R6;Q8N0Z6;H9KV81	11;11;4	Tetratricopeptide repeat protein 5	TTC5	0.0537958	0.0344524	3201900000	1736400000	1465500000	3940300000	2289700000	1650500000
H0Y6Y5;Q13505-3;Q13505;Q13505-2	4;4;4;3	Metaxin-1	MTX1	0.0472843	0.205369	204990000	147170000	57819000	729100000	304040000	425060000
H0Y714;Q96G21;F8WCN0;B9A008;E7ENR5;B8ZZ47	2;2;1;1;1;1	U3 small nucleolar ribonucleoprotein protein IMP4	IMP4	0.383944	0.788176	154550000	84303000	70249000	77591000	39790000	37801000
H0Y720;Q9UPQ9-1;Q9UPQ9;Q9UPQ9-2	9;9;8;6	Trinucleotide repeat-containing gene 6B protein	TNRC6B	0.0348737	-0.0673667	478410000	307710000	170700000	262300000	179910000	82392000
H0Y760;Q9Y4B4;E7EU19	5;5;3	Helicase ARIP4	RAD54L2	0.145183	-0.256312	159000000	106270000	52728000	305290000	212620000	92670000
H0Y770;O75140-7;O75140-5;O75140;O75140-4;O75140-9;O75140-8;O75140-3;B4DGG3;H7C1T0;O75140-6;C9JIN9	3;3;3;3;3;3;2;2;1;1;1;1	DEP domain-containing protein 5	DEPDC5			48871000	38684000	10187000	0	0	0
P62158;H0Y7A7;E7ETZ0;E7EMB3;Q96HY3;M0QZ52;G3V361;F8WBR5;G3V479;G3V226;P27482;C9J7T9;P02585	10;10;9;9;6;5;5;4;4;3;2;1;1	Calmodulin	CALM1;CALM2;CALM3	2.73449	0.198471	116670000000	57183000000	59488000000	120460000000	58949000000	61513000000
H0Y7U1	9		HUWE1			0	0	0	470900000	409370000	61533000
H0Y8G5;Q14103-3;Q14103;H0YA96;Q14103-4;B4DTC3;Q14103-2;D6RAF8;F5H6R6;D6RF44;D6RD83;D6RBQ9	21;21;21;19;19;19;19;14;12;10;7;7	Heterogeneous nuclear ribonucleoprotein D0	HNRNPD	2.38688	-0.497659	113480000000	72078000000	41404000000	120800000000	76575000000	44224000000
O43598;H0Y8X4;O43598-2	7;7;4	2-deoxynucleoside 5-phosphate N-hydrolase 1	DNPH1	1.54366	-0.510707	7809500000	5161400000	2648100000	7255800000	4812700000	2443100000
H0Y919;Q9BVS4-2;Q9BVS4	1;1;1	Serine/threonine-protein kinase RIO2	RIOK2			0	0	0	0	0	0
H0Y931;H0Y933	17;1		ANK2			0	0	0	0	0	0
H0Y990	8		ABCE1	0.959991	1.10965	270770000	119790000	150980000	190440000	85030000	105410000
H0YA80;H0Y9V2;P63146	1;1;1	Ubiquitin-conjugating enzyme E2 B	UBE2B	0.365168	0.388229	453570000	300630000	152930000	312750000	184270000	128480000
Q96EY4;H0Y9X1;D6RA57;D6RE67;D6RC31	6;6;4;3;3	Translation machinery-associated protein 16	TMA16	0.619781	0.300363	4209000000	2144000000	2065000000	3677900000	1971700000	1706200000
H0YA52;Q9H0N5	5;5	Pterin-4-alpha-carbinolamine dehydratase 2	PCBD2	1.02673	0.554703	716090000	338130000	377950000	825270000	436590000	388680000
Q9H204;H0YAA8	2;2	Mediator of RNA polymerase II transcription subunit 28	MED28			0	0	0	257110000	189380000	67736000
H0YAN8;O15013-7;O15013-4;O15013-5;O15013-6;O15013;E9PB39;B4DTE2	10;10;10;10;10;10;2;1	Rho guanine nucleotide exchange factor 10	ARHGEF10	0.0804426	0.209322	1032200000	610150000	422040000	439060000	245390000	193660000
H0YAR2	20		PABPC1	1.18435	1.52467	58090000	29060000	29029000	84803000	32433000	52370000
Q7LG56-2;Q7LG56;H0YAV1	2;2;2	Ribonucleoside-diphosphate reductase subunit M2 B	RRM2B			0	0	0	0	0	0
H0YB88;Q49AP4;Q56NI9	1;1;1	N-acetyltransferase ESCO2	ESCO2			0	0	0	106490000	96109000	10384000
H0YB91;O60597;P22304-3;P22304-2;P22304	1;1;1;1;1	Iduronate 2-sulfatase;Iduronate 2-sulfatase 42 kDa chain;Iduronate 2-sulfatase 14 kDa chain	IDS			0	0	0	0	0	0
H0YBI6;Q86VQ6;H0YBQ0	2;2;2	Thioredoxin reductase 3	TXNRD3	0.171179	0.591297	216040000	126760000	89275000	74690000	35039000	39651000
H0YBR0;Q96Q05-3;Q96Q05;Q96Q05-2	2;2;2;2	Trafficking protein particle complex subunit 9	TRAPPC9			0	0	0	82355000	42297000	40058000
Q8N573-6;H0YC07;Q8N573-2;Q8N573-5;Q8N573-8;Q8N573;Q8N573-7;Q8N573-4	2;2;2;2;2;2;1;1	Oxidation resistance protein 1	OXR1			0	0	0	156590000	96036000	60558000
H0YE97;H0YEY8;H0YD48;H0YEF7;H0YEH1	3;3;3;3;3		PICALM	0.38352	0.536239	165280000	105050000	60228000	263590000	136750000	126840000
H0YDM4	4		HOOK3	0.0135284	0.0129509	272400000	157750000	114650000	378420000	228320000	150100000
H0YDP6;H0YEL0;O14893-3;O14893-2;O14893;G5EA29	2;2;2;2;2;1	Gem-associated protein 2	GEMIN2	0.953485	0.616172	306500000	167870000	138630000	260110000	129190000	130920000
H0YDQ8;Q53ET0;Q5T4K5	2;2;1	CREB-regulated transcription coactivator 2	CRTC2			0	0	0	37615000	37615000	0
H0YEB6;O60232;G3V1B8;H0YEK1;E9PN57;E9PK41	4;4;3;2;1;1	Sjoegren syndrome/scleroderma autoantigen 1	SSSCA1	1.11118	0.349796	2945700000	1524300000	1421300000	3330800000	1823900000	1506900000
H0YEE6;Q5T2R2-3;Q5T2R2	1;1;1	Decaprenyl-diphosphate synthase subunit 1	PDSS1			0	0	0	119570000	80073000	39498000
H0YEH2;Q14671;B4DG92;E9PR38;H0YDC5;E9PMX1;H0YDQ6;E9PM68;E9PL65	24;24;21;19;3;2;1;1;1	Pumilio homolog 1	PUM1			19104000	0	19104000	243280000	101110000	142170000
Q6P1X6-2;Q6P1X6;H0YF29	2;2;2	UPF0598 protein C8orf82	C8orf82	0.2746	0.403736	596860000	322660000	274210000	398420000	255750000	142660000
H0YG27;Q6PJ69;H0YGS7	2;2;1	Tripartite motif-containing protein 65	TRIM65	0.874335	0.677968	234960000	103340000	131620000	221210000	122860000	98347000
H0YGR4;Q9Y3B8;H0YG54;Q9Y3B8-2;F5GYG5;F5GX07;H0YG83;H0YH58;F5H784;F5H7P1;H0YF66;Q9BTR4;F5H6P8;H0YG37	8;8;7;7;7;6;6;4;2;1;1;1;1;1	Oligoribonuclease, mitochondrial	REXO2	2.44055	1.83172	3071600000	952850000	2118700000	3552400000	955040000	2597300000
H0YH69;Q9HBU6;H0YGP7;G5E969;H0YFP7	6;6;3;2;1	Ethanolamine kinase 1	ETNK1	0.895515	0.836834	1001300000	421230000	580040000	764480000	384230000	380250000
H0YI46;Q9BY43;Q14D22;E9PQI5;E9PQ80	4;4;4;3;3	Charged multivesicular body protein 4a	CHMP4A	0.169798	0.78191	0	0	0	76872000	47298000	29574000
H0YIE9;O94952-1;O94952;H0YHF6	4;4;4;1	F-box only protein 21	FBXO21	0.00881073	-0.0108078	658490000	385900000	272580000	527660000	350410000	177240000
H0YIV9;O43716;F8VRU3;J3KMY1	7;6;3;1	Glutamyl-tRNA(Gln) amidotransferase subunit C, mitochondrial	GATC	0.256712	0.257048	569850000	365150000	204700000	1286600000	909330000	377300000
H0YIZ4	1		TTC7B			0	0	0	0	0	0
H0YIZ9;Q6ZU80-3;Q6ZU80-1;Q6ZU80	1;1;1;1	Centrosomal protein of 128 kDa	CEP128			0	0	0	0	0	0
H0YJ10	5					75573000	68883000	6689700	0	0	0
H0YJX0;G3V2Z9;G3V324;Q8TAM2-6;H0YJQ3	4;2;2;1;1		TTC8	0.672427	0.739585	150140000	70962000	79175000	108420000	62959000	45457000
H0YK61;H0YNK0;H0YNK8;Q5J8M3-3;Q5J8M3-2;Q5J8M3;H0YMH5;H0YLG4;H0YLP8	2;2;2;2;2;2;1;1;1	ER membrane protein complex subunit 4	EMC4			93304000	60528000	32775000	0	0	0
H0YNG3;H0YK72;P67812;H0YK83;H0YNX5;H0YNA5;B4DUL4;H0YKT4	4;4;4;4;3;3;3;1	Signal peptidase complex catalytic subunit SEC11A	SEC11A;SEC11L1	0.0413943	0.0134341	1731900000	989570000	742330000	1643900000	981200000	662700000
H0YKL0;Q9NP66	1;1	High mobility group protein 20A	HMG20A	0.0423188	-0.0335075	186720000	117380000	69332000	150160000	90265000	59891000
H0YKX0;Q96EP0-3;Q96EP0;Q96EP0-2;H0YNK5;H0YKI4	6;6;6;2;1;1	E3 ubiquitin-protein ligase RNF31	RNF31	0.130932	-0.43857	113400000	78398000	35006000	367970000	292720000	75245000
H0YKX3;Q15004;H0YMA4	2;2;2	PCNA-associated factor	KIAA0101			0	0	0	53364000	39183000	14181000
H0YL22;Q9Y375;H0YNN4;H0YNB7	10;10;8;8	Complex I intermediate-associated protein 30, mitochondrial	NDUFAF1	0.288285	-1.06201	134440000	101310000	33138000	565280000	455290000	109990000
H0YLB5;P14859-4;P14859-5;P14859-3;P14859;P14859-2;J3KP77;E9PIN6;Q9UKI9-3;Q9UKI9;Q9UKI9-2;H0YLC5;E9PQI0;H0YNL2;P09086-4;H0YNW1;P09086-3;P09086-2;P09086;H0YLL6;E9PNC9;P09086-5;B5ME60;H0YKT2	7;7;7;7;7;7;7;4;4;4;4;3;3;3;3;3;3;3;3;3;3;3;3;3	POU domain, class 2, transcription factor 1;POU domain, class 2, transcription factor 3	POU2F1;POU2F3	1.28842	-0.802356	2797500000	2106100000	691410000	3208600000	2266600000	941980000
H0YLF5;P40424-2;P40424-3;P40424;F8WA05;H0YKH1;H0YKN0;B7Z774;H0YLB0;H0YNB6	7;7;7;7;5;4;4;3;3;1	Pre-B-cell leukemia transcription factor 1	PBX1	1.45608	-1.29118	1459300000	1160200000	299060000	1562600000	1257200000	305420000
H0YLN5;H0YN78;Q9BV29;Q9BV29-2	2;2;2;2	Uncharacterized protein C15orf57	C15orf57	0.789186	-0.410224	479930000	329980000	149950000	531880000	329470000	202410000
H0YMB3;H0YLV5;Q9P2T1;Q9P2T1-2;Q6PKC0;H0YNJ6;Q86T14;H0YK13;H0YK71;H0YLB8;H0YN22;H0YMW6;H0YNS9;H0YL68;H0YMR9;H0YMV5;H0YNH0	6;6;6;6;6;6;5;4;4;3;2;2;2;1;1;1;1	GMP reductase 2;GMP reductase	GMPR2	1.43994	0.393955	1888300000	1010000000	878320000	1805300000	940000000	865300000
H0YMM7;H0YLW6;H0YKA8;F8W6V4;H0YLD8;Q7M4L6-2;H0YLM1;F8W6K9	2;2;1;1;1;1;1;1		SHF			49761000	27680000	22081000	0	0	0
H0YM92;P01130-2;P01130-3;H0YNT7;P01130-4;P01130-5;P01130;J3KMZ9;H0YMD1;H0YMQ3	2;2;2;2;2;2;2;2;2;1	Low-density lipoprotein receptor	LDLR			0	0	0	0	0	0
Q6JHV3;H0YMI4;Q9Y6I4;H0YLB7;H0YKU8;Q9Y6I4-2;H0YL81;H0YMP6;B4DV65;B4DWJ6	3;3;3;2;2;2;1;1;1;1	Ubiquitin carboxyl-terminal hydrolase;Ubiquitin carboxyl-terminal hydrolase 3	USP3	0.507819	0.393431	110700000	64831000	45868000	147740000	76639000	71101000
Q71UM5;H0YMV8;C9JLI6;C9J1C5	4;4;3;1	40S ribosomal protein S27-like;40S ribosomal protein S27	RPS27L	1.18584	0.479928	2059900000	1105500000	954450000	1879900000	965220000	914700000
H0YN11;Q6ZNW5	2;2	GDP-D-glucose phosphorylase 1	GDPGP1			68058000	23040000	45018000	0	0	0
H0YN26;P39687;H7BZ09;O95626;O43423	15;15;5;3;2	Acidic leucine-rich nuclear phosphoprotein 32 family member A	ANP32A	1.19539	0.106861	72829000000	38982000000	33847000000	74919000000	39559000000	35360000000
Q9BW66;H0YN33;Q9BW66-3;H0YKY0;Q9BW66-2	2;2;2;1;1	Cyclin-dependent kinase 2-interacting protein	CINP			0	0	0	0	0	0
H0YN65;Q8NCH0	4;4	Carbohydrate sulfotransferase 14	CHST14			51061000	37907000	13154000	0	0	0
H0YNA7;Q8TCT8	1;1	Signal peptide peptidase-like 2A	SPPL2A			0	0	0	158490000	104310000	54189000
H0YNE9;Q92930;F5GY21	5;5;4	Ras-related protein Rab-8B	RAB8B	0.350615	-0.163149	1024100000	617290000	406800000	887040000	541130000	345910000
H0YNH5;Q7L8W6;H0YND7	2;2;1	Diphthine--ammonia ligase	ATPBD4	0.182633	0.198338	108300000	73507000	34797000	145430000	80974000	64457000
H0YNU5;P54132	3;3	Bloom syndrome protein	BLM	0.200748	-0.0631627	1821900000	1112600000	709240000	2079800000	1297800000	781950000
Q5SZE1;H0YNU7;Q96G23;H0YLQ6;Q5SZE6;Q5SZE2;Q5SZE3;H0YKH6;Q5SZE4	3;3;3;2;2;1;1;1;1	Ceramide synthase 2	CERS2	0.128336	-0.0633766	873660000	539780000	333880000	810920000	549400000	261520000
H0YNW7;Q96F32;O14775-3;O14775-2;O14775	2;2;2;2;1	Guanine nucleotide-binding protein subunit beta-5	GNB5			0	0	0	119220000	70484000	48737000
H3BLU7;O43488;Q8NHP1;H7C5H7;O95154	11;11;4;3;1	Aflatoxin B1 aldehyde reductase member 2	AKR7A2	1.30907	0.513696	8232800000	4003500000	4229300000	9313800000	4663800000	4650000000
H3BLW6;Q5T3F8	1;1	Transmembrane protein 63B	TMEM63B	0.614681	-0.628747	150370000	116850000	33516000	192230000	131850000	60384000
Q9H9R9;H3BLZ2;Q9H9R9-2;Q9H9R9-3	1;1;1;1	Dysbindin domain-containing protein 1	DBNDD1			0	0	0	0	0	0
Q92841;H3BLZ8;Q92841-1;Q92841-3;Q92841-2;C9JMU5;G5E9L5	37;37;35;35;34;34;3	Probable ATP-dependent RNA helicase DDX17	DDX17	1.65371	-0.416234	99627000000	62249000000	37378000000	101610000000	63509000000	38102000000
Q9Y5A7-2;Q9Y5A7;H3BM14;H3BM74;C9JRT6;F8WDB6;H7C5E1;C9J7X7;H7C5N1	4;4;4;4;2;2;1;1;1	NEDD8 ultimate buster 1	NUB1	0.343785	0.0791487	1448600000	846700000	601920000	1381500000	773730000	607790000
Q5SYU3;H3BM30;Q9BV79-2;Q9BV79	1;1;1;1	Trans-2-enoyl-CoA reductase, mitochondrial	MECR	1.10991	0.425301	329780000	165080000	164710000	377890000	202370000	175530000
H3BM50;H3BPU5;H3BPT1;H3BN58;Q9BVC4-4;Q9BVC4;H3BR25;H3BSZ4;Q9BVC4-3;H3BR38	5;5;5;5;5;5;4;4;3;1	Target of rapamycin complex subunit LST8	MLST8	1.33626	0.530803	439320000	226500000	212820000	425080000	214770000	210320000
H3BMA1;Q13421-4;Q13421-3;Q13421;Q13421-2;H3BV92;H3BR90;H3BUX1	2;2;2;2;2;1;1;1	Mesothelin;Megakaryocyte-potentiating factor;Mesothelin, cleaved form	MSLN			87884000	87884000	0	110880000	65056000	45820000
H3BME1;H7C112;Q6PCT2-2;Q6PCT2-3;H3BPZ0;Q6PCT2;H3BPI8;H3BVB1	2;2;2;2;2;2;1;1	F-box/LRR-repeat protein 19	FBXL19			0	0	0	79049000	58805000	20245000
Q9H2V7-3;Q9H2V7-2;Q9H2V7;H3BMF4;H3BT44;H3BPT8;Q9H2V7-5;H3BPQ9;Q9H2V7-4;H3BR82	2;2;2;2;1;1;1;1;1;1	Protein spinster homolog 1	SPNS1			0	0	0	202330000	161210000	41115000
H3BV80;Q15287-3;Q15287-2;H3BMM9;H3BTC0;Q15287;H3BR57;H3BPG5;H3BMS0	5;5;5;5;5;5;4;4;4	RNA-binding protein with serine-rich domain 1	RNPS1	1.0429	-0.283096	1565500000	1075000000	490490000	1581900000	1033700000	548160000
H3BMV2;Q8N6N6	1;1	Protein GTLF3B	C17orf103;GTLF3B			0	0	0	0	0	0
H3BN98;H3BPJ2;Q15041;F5GXP4;H3BTX6;H3BS91	7;3;3;2;1;1			0.104064	0.0735967	1159800000	716150000	443640000	1089200000	553330000	535830000
P80404;H3BRN4;H3BNQ7;H3BPW8;H3BMJ9;H3BRJ1;H3BRT1	18;18;18;3;2;1;1	4-aminobutyrate aminotransferase, mitochondrial	ABAT	0.233392	0.0851109	5240200000	2907000000	2333200000	4604200000	2661700000	1942500000
Q9BY12;H3BNR7;H3BS25;Q9BY12-2;H3BPM0;H3BQF3;F5H7X8;H3BTY2;H3BR40;H3BQ61;H3BPB0;H3BT27	6;6;5;5;4;3;3;2;2;1;1;1	S phase cyclin A-associated protein in the endoplasmic reticulum	SCAPER	0.512788	-0.247207	376070000	230910000	145160000	388090000	263900000	124190000
H3BNT2;O75208;H3BPY0;H3BPC6;H3BSJ5;H3BPW3;O75208-2;H3BVA5;H3BRC0	4;4;3;2;2;1;1;1;1	Ubiquinone biosynthesis protein COQ9, mitochondrial	COQ9	1.33317	-0.29717	3341300000	2232600000	1108600000	3211200000	2164300000	1046900000
H3BNT4;Q99547;H3BNK8;H3BU96;H3BSB3	2;2;1;1;1	M-phase phosphoprotein 6	MPHOSPH6	0.580613	-0.90637	170500000	130020000	40475000	321600000	244000000	77594000
Q9UL33-2;Q9UL33;H3BP13;H3BUK6;H3BQQ8;H3BPS1;H3BPN3	3;3;3;2;2;1;1	Trafficking protein particle complex subunit 2-like protein	TRAPPC2L	0.208458	0.203334	567330000	319640000	247690000	413810000	239830000	173980000
H3BS10;P06865;H3BP20;E9PGL4;H3BU85;H3BTD4;B4DKE7	10;10;10;5;5;5;2	Beta-hexosaminidase;Beta-hexosaminidase subunit alpha	HEXA	0.213004	0.19083	1718100000	1004300000	713830000	1281600000	704400000	577170000
H3BP28;Q99807;Q99807-2;H3BTN8;I3L1T0;H3BSZ3;H3BS11	7;7;6;4;4;3;2	Ubiquinone biosynthesis protein COQ7 homolog	COQ7	0.9316	-0.663858	1230900000	827640000	403220000	1604500000	1164600000	439950000
H3BP91;P42126;Q96DC0;P42126-2;H3BS70	9;9;8;8;7	Enoyl-CoA delta isomerase 1, mitochondrial	ECI1;DCI	0.0883224	0.0128923	18927000000	10187000000	8739600000	19068000000	10676000000	8392000000
H3BPE1;H3BQK9;E9PNZ4;E9PLY0;B4E2T3;E9PS75	129;129;36;11;4;2		MACF1			459010000	172440000	286560000	0	0	0
P35637-2;P35637;H3BPE7	9;9;9	RNA-binding protein FUS	FUS	0.135582	-0.0381638	47768000000	29632000000	18136000000	45274000000	28326000000	16948000000
H3BPK3;Q16775-2;Q16775;H3BPQ4;H3BQW8;E7EN93;H3BV79	8;8;8;7;4;2;1	Hydroxyacylglutathione hydrolase, mitochondrial	HAGH	0.208855	-0.033285	9564900000	5486900000	4078000000	10220000000	5843300000	4376500000
H3BQF6;M0QZ67;Q5JPI9	2;1;1	Methyltransferase-like protein 10	METTL10			282320000	141730000	140580000	0	0	0
H3BQV3;Q96MW5;H3BMQ9;J3QRV3;H3BUN2;H3BSH5	7;7;3;2;2;2	Conserved oligomeric Golgi complex subunit 8	COG8	0.00154451	-0.00203388	373730000	250990000	122740000	517560000	293180000	224370000
H3BQZ4;H3BSL9;H3BSL4;H3BUJ7;Q66K89	1;1;1;1;1	Transcription factor E4F1	E4F1			0	0	0	43129000	34912000	8217400
H3BR29;H3BSM7;Q96GQ5;Q96GQ5-2;B4DJP2;I3L2V0	6;6;6;4;2;1	UPF0420 protein C16orf58	C16orf58	2.65196	0.430126	642940000	363120000	279820000	645580000	364450000	281130000
Q14807-2;H3BRB3;Q14807;H3BTH5	4;4;4;1	Kinesin-like protein KIF22	KIF22	0.178703	-1.26038	33338000	26141000	7196800	427120000	373170000	53949000
H3BTB7;Q5JPH6;H3BRF5	10;10;10	Probable glutamate--tRNA ligase, mitochondrial	EARS2	0.588815	0.444826	1605500000	868020000	737500000	2102000000	1053700000	1048200000
Q96K21-4;H3BRF9;Q96K21-2;Q96K21;H3BN64;H3BRM1;Q96K21-3;H3BUW6	3;3;3;3;2;2;2;1	Zinc finger FYVE domain-containing protein 19	ZFYVE19	0.0254561	-0.0735729	109510000	84038000	25469000	273780000	181710000	92068000
H3BRL0;Q9BXC9	1;1	Bardet-Biedl syndrome 2 protein	BBS2			0	0	0	0	0	0
H3BRL3;O14562;H3BUM8	9;9;4	Ubiquitin domain-containing protein UBFD1	UBFD1	2.40636	0.776106	4733400000	2188200000	2545200000	4843000000	2138200000	2704700000
H3BRM8;Q969X6-3;Q969X6;H3BSH7	1;1;1;1	Cirhin	CIRH1A			0	0	0	0	0	0
Q96CD2-2;H3BRQ0;Q96CD2;H3BU63;H3BSE3;H3BQB0;H3BPW5	3;3;3;2;2;2;1	Phosphopantothenoylcysteine decarboxylase	PPCDC	1.95042	-0.448836	201240000	141620000	59622000	204830000	139520000	65317000
H3BS42;Q9H5H4	3;3	Zinc finger protein 768	ZNF768	0.514522	0.163978	421200000	247700000	173500000	393950000	215950000	178000000
H3BUN0;Q7Z6E9-4;H3BSK8;Q7Z6E9-2;Q7Z6E9	1;1;1;1;1	E3 ubiquitin-protein ligase RBBP6	RBBP6	1.84618	-1.97769	58812000	58812000	0	81615000	81615000	0
H3BSW0;Q8N9N7	9;9	Leucine-rich repeat-containing protein 57	LRRC57	0.0561759	-0.0797332	2744700000	1640800000	1103900000	1822500000	1137100000	685480000
Q2VPK5-3;Q2VPK5-5;Q2VPK5;H3BSW6	4;4;4;4	Cytoplasmic tRNA 2-thiolation protein 2	CTU2	1.09081	1.77591	379930000	132720000	247220000	664490000	233980000	430510000
H3BT58;Q14019	3;3	Coactosin-like protein	COTL1	1.10914	3.86605	73637000	6161000	67476000	148390000	25484000	122900000
P0CG35;P0CG34;H3BU88;H3BUE5	2;2;2;2	Thymosin beta-15B;Thymosin beta-15A	TMSB15B;TMSB15A	2.46598	-0.762987	14114000000	9876900000	4237300000	13792000000	9648000000	4144400000
H3BUD6;Q6DHV7-2;Q6DHV7-3;Q6DHV7	1;1;1;1	Adenosine deaminase-like protein	ADAL			0	0	0	0	0	0
H3BUQ2;Q8N543;H3BR79;H3BUA6;Q8N543-2;H3BR02;H3BP48	14;14;9;9;6;3;1	2-oxoglutarate and iron-dependent oxygenase domain-containing protein 1	OGFOD1	0.391232	0.364101	1653900000	863910000	789950000	2371800000	1235700000	1136100000
Q9NTJ4-3;Q9NTJ4-2;Q9NTJ4;H3BUT6;H3BMJ3;H3BRI3;H3BUW3;H3BQH9;B4DH23;H3BRV3;H3BQJ2;H3BSE5	9;9;9;9;4;4;4;4;4;3;3;1	Alpha-mannosidase 2C1	MAN2C1	0.0131344	0.0355248	1595100000	989210000	605850000	704000000	421190000	282810000
H3BV23;Q96S82;H3BSQ2;H3BUV9	2;2;1;1	Ubiquitin-like protein 7	UBL7	0.568472	1.25429	315070000	125120000	189960000	147470000	56389000	91086000
H3BV55;O15305;F5H0W0;B7Z419;H3BPH4;H3BRM0;B7Z6R0;H3BR08;H3BM92;H3BV34;H3BT06;H3BNY9	10;10;8;6;6;5;2;1;1;1;1;1	Phosphomannomutase 2	PMM2	1.00041	0.344031	2994800000	1610900000	1383900000	2673700000	1403400000	1270300000
H6UMI1;O95166;I3L3J4	3;3;1	Gamma-aminobutyric acid receptor-associated protein	GABARAP	0.0318284	0.0176016	624780000	380470000	244310000	748810000	465660000	283150000
H7BXD4;Q9BST9-2;Q9BST9;Q9BST9-3	2;2;2;2	Rhotekin	RTKN	0.0540593	-0.114998	62929000	50433000	12496000	73631000	38224000	35406000
H7C2Z6;H7BXD5;P28676;C9JIZ3;C9JV47;C9JWQ8	5;5;5;2;1;1	Grancalcin	GCA	0.404211	0.860944	707580000	348220000	359370000	336840000	138220000	198620000
Q9H0E3;H7BXF5;Q9H0E3-3;C9JTJ5;C9J683;Q9H0E3-2	3;3;3;1;1;1	Histone deacetylase complex subunit SAP130	SAP130	0.414449	0.261415	190870000	108480000	82388000	194740000	130260000	64476000
Q14CB8-7;Q14CB8-3;H7C5Z9;Q14CB8;H7BXR8;Q14CB8-2;Q14CB8-5;Q14CB8-6;C9IZI4	2;2;2;2;2;2;1;1;1	Rho GTPase-activating protein 19	ARHGAP19	2.04861	-1.8639	71570000	71570000	0	93656000	86105000	7550800
Q9UNF1-2;H7BXW3;Q9UNF1;Q5H907;Q5H909;G5E999;B1AKF1;G5E9N2;Q12816-2;F5GY27;B1AKE9;Q12816	16;16;16;14;14;1;1;1;1;1;1;1	Melanoma-associated antigen D2	MAGED2	1.72915	-0.535718	4459300000	3048700000	1410700000	4533000000	3156400000	1376600000
Q7L2E3-3;H7BXY3;Q7L2E3;Q7L2E3-2	36;36;36;36	Putative ATP-dependent RNA helicase DHX30	DHX30	0.173548	-0.0388227	5250200000	3164800000	2085400000	5723800000	3318700000	2405100000
H7BXZ5;O60229;J3QSW6;C9IZQ6;O60229-2;O60229-3;O60229-5;O60229-6;O60229-4;C9JQ37;E7EUZ8	9;9;9;7;7;5;2;2;2;2;1	Kalirin	KALRN	0.530886	-1.22642	119650000	74549000	45101000	160950000	146480000	14477000
H7C3J6;H7BY14;Q96NU1-1;Q96NU1;Q96NU1-2	1;1;1;1;1	Sterile alpha motif domain-containing protein 11	SAMD11	0.787369	-2.88005	57655000	54196000	3459000	39466000	39466000	0
H7BY54;Q96IY1;Q5SY74;Q96IY1-2;Q5SY76	4;4;3;3;1	Kinetochore-associated protein NSL1 homolog	NSL1	0.150693	-0.473268	62106000	46548000	15558000	194450000	155450000	39002000
P22061;P22061-2;J3KP72;H7BY58;B7Z972;C9J0F2;F8WDT3;F8WAV5;F8WAX2;H7C4X2	17;17;17;17;14;4;4;4;4;1	Protein-L-isoaspartate(D-aspartate) O-methyltransferase;Protein-L-isoaspartate O-methyltransferase	PCMT1	0.305482	0.149408	44550000000	23550000000	21000000000	38426000000	20692000000	17734000000
Q9Y5Q8-2;H7BY84;Q9Y5Q8;Q9Y5Q8-3;Q5T7U1;Q5T7U4;H9KV68;Q5T7U0;H0Y5D2;H0Y3Y0	13;13;13;13;12;7;7;5;3;3	General transcription factor 3C polypeptide 5	GTF3C5	0.473738	-0.410416	1598900000	1089600000	509320000	2154500000	1447100000	707380000
Q5JRG1;Q9BVL2-2;H7BYF2;Q9BVL2-3;Q9BVL2	7;7;7;7;7	Nucleoporin p58/p45	NUPL1	0.588779	-0.405005	1189200000	771780000	417430000	1135100000	811500000	323610000
J3KTI4;H7BYU6;Q96K83;J3QQI2	2;2;2;1	Zinc finger protein 521	ZNF521			16009000	16009000	0	0	0	0
Q9ULK4-4;Q9ULK4-5;Q9ULK4-3;Q9ULK4;Q5JWT2;H7BYY3;Q9ULK4-2;F5H685;F5H4T7;B9TX55	13;13;13;13;13;13;12;12;7;6	Mediator of RNA polymerase II transcription subunit 23	MED23	0.125737	0.120797	1311700000	687700000	623960000	1165900000	746070000	419830000
H7BZJ3	7	Thioredoxin	PDIA3	0.232546	-0.136525	12495000000	7033000000	5462200000	15849000000	8961000000	6888200000
P61956-2;P61956;H7BZT4;Q6EEV6	3;3;3;1	Small ubiquitin-related modifier 2	SUMO2	0.152284	-0.205321	35392000000	21035000000	14357000000	32329000000	19134000000	13195000000
H7C0D5;Q9BSR8	2;2	Protein YIPF4	YIPF4	0.665509	0.428925	757690000	392690000	364990000	599000000	302430000	296570000
H7C0G1;Q9H330-2;Q9H330;Q9H330-3;F8WBJ7;Q9H330-4	4;4;4;3;1;1	Transmembrane protein 245	TMEM245	0.197355	-0.15824	198570000	123960000	74605000	162420000	106610000	55811000
H7C0G7;Q9H9Q4;C9JWV4;G5E9Q8;Q9H9Q4-2	3;3;2;2;2	Non-homologous end-joining factor 1	NHEJ1	0.865968	0.743934	454830000	248630000	206200000	590360000	262630000	327730000
H7C0Q6;Q9C037-3;Q9C037-2;Q9C037	3;3;3;3	Tripartite motif-containing protein 4	TRIM4	0.523769	0.375458	9149700000	4406400000	4743300000	12098000000	5943200000	6155300000
H7C131;P09110-2;P09110;H0Y4D4;C9JDE9;B4E072;B4DVF4	4;4;4;3;3;1;1	3-ketoacyl-CoA thiolase, peroxisomal	ACAA1	0.561943	0.686256	102440000	49343000	53097000	133710000	88096000	45616000
H7C144	18		ACTN4			0	0	0	105350000	76415000	28935000
H7C1J4;Q6BDS2	10;10	UHRF1-binding protein 1	UHRF1BP1	0.340021	-0.263983	637920000	472350000	165560000	633850000	378690000	255160000
H7C1U7	1		ATP13A3			0	0	0	0	0	0
Q99848;H7C2Q8	7;7	Probable rRNA-processing protein EBP2	EBNA1BP2	0.513663	0.823943	321140000	151560000	169580000	608980000	292060000	316920000
H7C3C7;Q5SQN1-2;Q5SQN1;Q5SQN1-3;Q5SQN1-4;H0Y627	4;4;4;2;2;2	Synaptosomal-associated protein 47	SNAP47			0	0	0	145870000	104880000	40987000
H7C3Q6;Q8WV92;B8ZZL5	3;3;1	MIT domain-containing protein 1	MITD1			92464000	68806000	23658000	0	0	0
H7C4F5	1		LYST			0	0	0	54970000	0	54970000
H7C5T8;H7C4U7;H7C535;Q96QZ7-3;Q96QZ7-5;Q96QZ7-6;Q96QZ7-2;Q96QZ7;Q96QZ7-4;Q96QZ7-7	6;6;6;6;6;6;6;6;5;5	Membrane-associated guanylate kinase, WW and PDZ domain-containing protein 1	MAGI1	0.0356569	-0.0659601	208180000	125000000	83175000	381860000	259380000	122470000
H7C4Z8;Q6P1Q9-2;Q6P1Q9	1;1;1	Methyltransferase-like protein 2B	METTL2B	0.632384	-0.437951	430270000	304530000	125750000	354230000	261010000	93219000
H7C562;O00400	1;1	Acetyl-coenzyme A transporter 1	SLC33A1			90091000	57994000	32097000	0	0	0
H7C5A7;O14734	1;1	Acyl-coenzyme A thioesterase 8	ACOT8			0	0	0	0	0	0
H7C5G1;Q2TAA2;C9JE02;B4DMV3;C9JDY4;C9J5J2	6;6;5;2;1;1	Isoamyl acetate-hydrolyzing esterase 1 homolog	IAH1	0.706822	0.133349	7003300000	3897400000	3105900000	6837100000	3947500000	2889600000
H7C5R7;Q9BV10	1;1	Dol-P-Man:Man(7)GlcNAc(2)-PP-Dol alpha-1,6-mannosyltransferase	ALG12			50999000	25358000	25641000	0	0	0
H9KV47;Q8WWI5-3;Q8WWI5-2;Q8WWI5	1;1;1;1	Choline transporter-like protein 1	SLC44A1			74630000	41985000	32645000	0	0	0
H9ZYI9;Q06547-4;Q06547-3;Q06547-2;Q06547;F5H7I4;H0YNZ0	5;5;5;5;5;3;1	GA-binding protein subunit beta-1	GABPB1	0.229942	-0.196152	1222200000	752250000	469910000	1709800000	1074200000	635580000
I3L072;Q9BSJ5-2;Q9BSJ5-3;Q9BSJ5;J3KT60;J3KTJ7	5;5;5;5;2;2	Uncharacterized protein C17orf80	C17orf80	0.0287096	0.0509119	359750000	210810000	148940000	256010000	177190000	78823000
Q6ZSR9;I3L097	6;6	Uncharacterized protein FLJ45252		0.467913	0.399691	581930000	363090000	218840000	855950000	498510000	357450000
Q9NQA3;I3L0A4	5;5	WAS protein family homolog 6	WASH6P			110380000	104280000	6101700	53939000	53939000	0
J3KRA9;Q96Q15;I3L0C1;Q96Q15-2;Q96Q15-3;Q96Q15-4;H3BQN7;I3L400;I3L0W2;Q5BKU6;Q6P435;H3BPS6;I3L144;E9PNP6	36;36;36;35;34;29;7;2;2;2;1;1;1;1	Serine/threonine-protein kinase SMG1	SMG1	0.138477	0.272901	5433400000	2844500000	2589000000	2779800000	1498900000	1280900000
I3L0E3;Q9Y2R5;E9PE17;E7ENB8;M0QZA4;M0R099;M0R1T0;F8WEN0;C9JUE3;C9J3R7;M0R1K6;I3L137;K7ENX6;M0R1N1;Q7L2R6-2;A6NH61;E5RGC2;M0R0I7;M0QYU5;M0R183;M0R079;M0QZ38;M0QX59;M0R2R1;M0R0C2;M0QXZ4;F8WBQ5;M0QYA4;F5H490;E9PPF8;E9PIN4;M0R1V2;E9PLW9;C9K0H2;M0QYA6;M0QYM6;J3KQN0;P17039-3;M0QZA2;Q8IW36-3;F6W2C3;O14628-8;M0QYV6;M0QZG9;E9PLF5;M0R3A5;K7ENW2;K7EIP5;M0R2P3;K7ERS7;K7EL03;L0R8M2;M0QZA6;M0QXZ2;J3KRF9;K7ENQ3…	6;5;4;1;1;1;1;1;1;1;1;1;1;1;1;1;1;1;1;1;1;1;1;1;1;1;1;1;1;1;1;1;1;1;1;1;1;1;1;1;1;1;1;1;1;1;1;1;1;1;1;1;1;1;1;1;1;1;1;1;1;1;1;1;1;1;1;1;1;1;1;1;1;1;1;1;1;1;1;1;1;1;1;1;1;1;1;1;1;1;1;1;1;1;1;1;1;1;1;1;1;1;1;1;1;1;1;1;1;1;1;1;1;1;1;1;1;1;1;1;1;1;1;1;1;1;1;1;1;1;1;1;1;1;1;1;1;1;1;1;1;1;1;1;1;1;1;1;1;1;1	28S ribosomal protein S17, mitochondrial	MRPS17	2.42943	-1.22816	1600500000	1307100000	293370000	1351100000	1062500000	288640000
I3L0H8;Q9NUU7;Q9UMR2-2;Q9UMR2-4;Q9UMR2;H3BQK0;B4DRZ7;I3L352;Q9UMR2-3;H3BN59;H3BTB3;H3BMQ5;J3QRH0;H3BSL8;H3BP36;H3BP50	19;19;16;16;16;16;15;15;14;5;4;4;2;2;1;1	ATP-dependent RNA helicase DDX19A;ATP-dependent RNA helicase DDX19B	DDX19A;DDX19B	0.492746	0.283831	16306000000	8063400000	8242400000	13604000000	7089100000	6515100000
I3L0N3;P46459;B4DFA2;I3L2G1;I3L0L3;K7EQD6;I3L338;I3L4Q9	30;30;28;6;4;4;1;1	Vesicle-fusing ATPase	NSF	1.55051	-0.281567	18313000000	11096000000	7217300000	19342000000	11550000000	7792600000
Q6PK04;I3L0U5	3;3	Coiled-coil domain-containing protein 137	CCDC137	0.84482	-0.67821	314590000	226260000	88329000	285010000	228330000	56681000
I3L112;P52429	1;1	Diacylglycerol kinase epsilon	DGKE	1.64631	1.31195	109490000	44021000	65467000	111380000	52951000	58425000
I3L476;Q9BSJ6-2;I3L1U3;I3L419;Q9BSJ6;I3L156	1;1;1;1;1;1	Protein FAM64A	FAM64A			97308000	72828000	24480000	0	0	0
I3L226;I3L1H5;Q9BZG8	2;2;2	Diphthamide biosynthesis protein 1	DPH1	2.06311	1.75515	254360000	91361000	163000000	225910000	82100000	143810000
I3L1I3;Q8WV22;H3BSL0;H3BR73;H3BR31;H3BN81;H3BV05	5;5;4;4;2;2;1	Non-structural maintenance of chromosomes element 1 homolog	NSMCE1	0.186064	0.285157	408930000	191370000	217560000	647640000	406490000	241150000
I3L1L6;Q9H6R0	1;1	Putative ATP-dependent RNA helicase DHX33	DHX33			0	0	0	18183000	18183000	0
I3L1N3	1		PHKB	1.96829	-3.50099	1548600000	1476400000	72207000	2074500000	1956100000	118380000
I3L1P8;Q02978;F5GY65	12;12;10	Mitochondrial 2-oxoglutarate/malate carrier protein	SLC25A11	3.2696	-1.59394	7715800000	6236900000	1478900000	8165200000	6587300000	1577900000
I3L1Q3;Q8TE02;Q8TE02-4;I3L2A9;Q8TE02-3;I3L2T0;I3L3N8;I3L437;Q8TE02-2;I3L1A8;I3L200	3;3;3;2;2;2;2;2;2;1;1	Elongator complex protein 5	ELP5			356430000	185010000	171420000	0	0	0
I3L1T3;Q9GZP9	1;1	Derlin-2	DERL2			0	0	0	140120000	140120000	0
I3L1Y8;Q9HBL8;I3L3Z0;I3L543;I3L3I6;I3L0Y6	5;5;4;3;3;1	NmrA-like family domain-containing protein 1	NMRAL1	0.255118	0.628829	161300000	83209000	78087000	391410000	188440000	202980000
Q96CP2;I3L1Y9;I3L4I0;I3L0R3;I3L231;Q4VC44-2;Q4VC44;Q4VC44-3	5;5;4;1;1;1;1;1	FLYWCH family member 2	FLYWCH2	0.968213	0.450625	6566700000	3513700000	3053000000	5786800000	3034600000	2752200000
I3L209;O43294	1;1	Transforming growth factor beta-1-induced transcript 1 protein	TGFB1I1			101770000	58336000	43434000	0	0	0
I3L2B0;I3L3E5;I3L4B5;I3L0P4;I3L318	18;3;2;2;1		CLUH	0.0416564	-0.126529	408180000	261270000	146910000	173720000	125420000	48304000
I3L2C5;Q9P2R3;Q9P2R3-4;Q9P2R3-2;I3L3P8;K7EPT2	22;22;22;21;1;1	Ankyrin repeat and FYVE domain-containing protein 1	ANKFY1	1.01356	-0.40618	3441500000	2224700000	1216800000	3086100000	1978000000	1108200000
I3L2C7;P57678;I3L399;I3L4A4;I3L4M4;E7EN12;I3L1J7	20;20;7;6;4;3;2	Gem-associated protein 4	GEMIN4	0.731528	0.424677	3769300000	2063000000	1706300000	4746400000	2664500000	2081800000
I3L2J0;Q96RK0;I3L190	5;3;1	Protein capicua homolog	CIC			551530000	297450000	254080000	0	0	0
Q9UPN4-3;I3L2J8;Q9UPN4-2;Q9UPN4;I3L316;I3L4M5;I3L2X7	3;3;3;3;1;1;1	5-azacytidine-induced protein 1	AZI1			81165000	64195000	16970000	0	0	0
I3L2N2;O14641;I3L2W9;I3L0M7;I3L0Z8	5;5;4;2;1	Segment polarity protein dishevelled homolog DVL-2	DVL2	1.1229	-0.37067	362850000	275090000	87757000	369160000	244820000	124340000
I3L383;P31273;I3L3R1;P17481;P13378-3;F8VSA3;P13378-2;P13378	2;2;2;2;1;1;1;1	Homeobox protein Hox-C8;Homeobox protein Hox-B8;Homeobox protein Hox-D8	HOXB8;HOXC8;HOXD8			78402000	21230000	57173000	0	0	0
Q8IZL8;I3L3A8;C9JFV4;Q8IZL8-2;E7EV54;F8WDZ1;I3L445;I3L4P1;I3L4I3;I3L1P4;I3L4M7	11;11;10;10;9;8;3;2;1;1;1	Proline-, glutamic acid- and leucine-rich protein 1	PELP1	1.86955	-1.32566	1595500000	1343600000	251950000	1363400000	1132400000	231040000
I3L3E4;I3L4G8;Q96FZ7;I3L4A1	2;2;2;2	Charged multivesicular body protein 6	CHMP6			0	0	0	364390000	243010000	121370000
I3L3N0;I3L4B4;Q9GZT4;I3L4W4	2;2;2;1	Serine racemase	SRR			158590000	129360000	29225000	32845000	32845000	0
I3L4S1;I3L3T2;Q96CW6	1;1;1	Probable RNA polymerase II nuclear localization protein SLC7A6OS	SLC7A6OS			0	0	0	0	0	0
I3L430;P30519;I3L159;I3L1F5;I3L276;I3L4P8;I3L463;I3L1Y2	7;7;6;6;3;3;3;2	Heme oxygenase 2	HMOX2	2.06318	0.285179	2028800000	1141700000	887130000	2129000000	1189800000	939210000
Q5TC12;I3L448;I3L1W9;A8MRA7	6;6;5;5	ATP synthase mitochondrial F1 complex assembly factor 1	ATPAF1	1.68572	1.09229	662980000	260990000	401990000	773550000	326020000	447530000
I3L4U4;Q8TBP0;I3L235;I3L0U9;I3L4T6;I3L1E0;I3L0V9;I3L4U2;Q8N3Z4	2;2;1;1;1;1;1;1;1	TBC1 domain family member 16	TBC1D16			0	0	0	0	0	0
P33527-7;I3L4X2;P33527-4;P33527-3;P33527;P33527-9;P33527-8;P33527-6;P33527-5;P33527-2	4;4;4;4;4;4;3;3;3;3	Multidrug resistance-associated protein 1	ABCC1			0	0	0	143910000	90615000	53294000
J3KMW7;O95071;E7EMW7;E7ET84;E5RFK7;H0YBB4	37;37;36;8;1;1	E3 ubiquitin-protein ligase UBR5	UBR5	1.01565	-0.408843	2869900000	1891800000	978130000	2876900000	1951800000	925070000
J3KMX2;Q92925-3;Q92925-2;Q92925;J3QWB6	12;12;12;12;7	SWI/SNF-related matrix-associated actin-dependent regulator of chromatin subfamily D member 2	SMARCD2	1.55294	-0.800891	1679100000	1207100000	472010000	1964000000	1444100000	519910000
J3KMY7;Q9GZT3;H0YJ40;G3V4X6;G3V2S9;H0YJW7;H0YJ07;H0YJU7;H0YJI1	9;9;8;8;8;7;3;3;1	SRA stem-loop-interacting RNA-binding protein, mitochondrial	SLIRP	2.28206	-0.61849	32372000000	21198000000	11174000000	31152000000	19995000000	11157000000
J3KMZ7;Q9H0H0	3;3	Integrator complex subunit 2	INTS2	1.31356	-1.15671	239150000	191240000	47916000	184760000	138080000	46689000
Q9P0J0;J3KN00;B4DF76;B4DEZ3;K7EJE1;E7ENQ6	5;5;4;3;3;3	NADH dehydrogenase [ubiquinone] 1 alpha subcomplex subunit 13	NDUFA13;YJEFN3	0.984568	-0.791963	2041800000	1554800000	487010000	2204100000	1472900000	731190000
P42356;J3KN10;P42356-2;A4QPH2-3;A4QPH2;A8MTF1;A4QPH2-2;Q8N8J0	22;22;8;6;6;5;4;2	Phosphatidylinositol 4-kinase alpha	PI4KA	0.0561194	-0.0899057	581200000	357010000	224190000	973610000	611930000	361680000
P54803-4;P54803;J3KN25;G3V5E8;P54803-5;P54803-3;E7EPA4;G3V4M2	3;3;3;2;2;2;2;1	Galactocerebrosidase	GALC	0.418163	-0.610657	118360000	91097000	27265000	217600000	167130000	50464000
J3KN27;Q9HCM7	2;2	Fibrosin-1-like protein	FBRSL1	0.116922	0.159054	211370000	148740000	62638000	158350000	84809000	73541000
J3KN29;O00233;F5H5V4;F5GX23;F8W7V8;O00233-2;F5H7X1;F5H169;O00233-3;F5H182	6;6;5;5;5;5;3;3;2;2	26S proteasome non-ATPase regulatory subunit 9	PSMD9	2.24291	0.630603	3698900000	1662600000	2036200000	3671500000	1726200000	1945400000
Q9UKL0;J3KN32	10;10	REST corepressor 1	RCOR1	0.000604009	-0.000799929	1757200000	1086600000	670620000	1973100000	1340300000	632760000
Q5JPE7-2;P69849;Q5JPE7;J3KN36;Q4G177;F5H826;H3BPS9	23;23;23;23;22;22;3	Nodal modulator 3;Nodal modulator 2	NOMO3;NOMO2	0.416625	-0.157597	3437400000	2142000000	1295400000	4326300000	2706800000	1619500000
J3KN67	16		TPM3			0	0	0	0	0	0
J3KN76;J3KQ24;Q7Z5G4	2;2;2	Golgin subfamily A member 7	GOLGA7	0.43977	-1.38824	57726000	53545000	4181200	105400000	80475000	24925000
Q96GX9;J3KN82;Q96GX9-3	7;7;5	Methylthioribulose-1-phosphate dehydratase	APIP	3.14079	0.423677	4740300000	2504900000	2235400000	4774700000	2500000000	2274700000
J3KN87;O14757;O14757-2;O14757-3;E7EPP6;E9PPA5;E9PKQ3;E9PJI4;E9PM65;E9PQW7;E9PRU7	13;13;12;12;12;7;4;3;1;1;1	Serine/threonine-protein kinase Chk1	CHEK1	0.326089	0.167009	2607700000	1526000000	1081700000	3038000000	1619800000	1418200000
J3KN93;Q8N8A2;Q8N8A2-2;H7C209;Q8N8A2-4;H7BXV4;F5H682;Q8N8A2-3;H7C4A0;Q8N8A2-5;H7C3P1;C9JY51	13;13;13;11;11;11;7;7;5;4;2;1	Serine/threonine-protein phosphatase 6 regulatory ankyrin repeat subunit B	ANKRD44	1.01437	0.459367	1448500000	705200000	743310000	1604400000	853500000	750900000
Q15070-2;Q15070;J3KNA0;E7EVY0;C9JC63;Q15070-3	3;3;3;2;1;1	Mitochondrial inner membrane protein OXA1L	OXA1L	0.306409	-0.364803	764320000	541820000	222500000	475920000	324180000	151740000
J3KNC1;Q05BV3;Q05BV3-5;Q05BV3-2;Q05BV3-4;H0YJS1;Q6ZMW3-2;Q6ZMW3;K7ERR2;K7EIM1;K7EQR0;K7ERY9;K7EKU5	17;17;17;11;7;2;2;2;1;1;1;1;1	Echinoderm microtubule-associated protein-like 5	EML5	1.1576	0.644453	960280000	442210000	518070000	1309800000	692640000	617170000
J3KNF4;O14618;E9PP76;E9PK03	6;6;5;1	Copper chaperone for superoxide dismutase;Superoxide dismutase [Cu-Zn]	CCS	1.11233	1.09123	1262600000	492350000	770260000	1779500000	748230000	1031300000
J3KNF8;H3BUX2;O43169;D6RFH4;J3QR91	5;4;4;3;1	Cytochrome b5 type B	CYB5B	1.41314	-0.878113	8352500000	5922800000	2429700000	9993000000	7519800000	2473200000
J3KNH7;Q9H4L4;J3QL36	2;2;1	Sentrin-specific protease 3	SENP3			0	0	0	0	0	0
Q9H9E3;J3KNI1;Q9H9E3-3;Q9H9E3-2;J3KRB5;H3BMV9;H3BSD2;J3QLW1;E9PRT5;H3BQB2	19;19;17;11;6;5;3;2;2;1	Conserved oligomeric Golgi complex subunit 4	COG4	0.448146	-0.131756	2945600000	1711100000	1234600000	2805700000	1751300000	1054400000
Q9Y587;J3KNK4	1;1	AP-4 complex subunit sigma-1	AP4S1	0.327943	-0.137749	87023000	60362000	26662000	98246000	64218000	34028000
Q9BWS9-3;Q9BWS9;J3KNL3;Q9BWS9-2;E9PPA0;E9PI70;E9PIP0;E9PRL3;E9PPH0;E9PKF1;H0YDL6;H0YEA3;H0YCC4;H0YC89	7;7;7;6;5;4;4;4;4;3;1;1;1;1	Chitinase domain-containing protein 1	CHID1	1.54538	0.911604	1769700000	814610000	955100000	2103000000	913520000	1189500000
J3KNL6;O15027-2;O15027-4;O15027-3;O15027;O15027-5;H0Y5S1;Q8N9G1	24;22;22;22;22;22;8;3	Protein transport protein Sec16A	SEC16A	0.0247409	0.0509595	4010600000	1887900000	2122700000	2504800000	1817200000	687640000
P15735-2;P15735;J3KNN3;H3BP07;H3BTW6;H3BTI9	6;6;6;4;4;2	Phosphorylase b kinase gamma catalytic chain, liver/testis isoform	PHKG2	0.925978	1.09057	656370000	340150000	316220000	870460000	300530000	569930000
Q9UJV9;J3KNN5;H0Y8L8;H0YA06;D6RGI7	22;22;4;2;2	Probable ATP-dependent RNA helicase DDX41	DDX41	0.399252	-0.332061	1357600000	841230000	516370000	1902500000	1279600000	622910000
J3KNN7;Q7Z569;F8VZK5;B4DRM1	8;8;5;5	BRCA1-associated protein	BRAP	0.573135	0.556692	921320000	514720000	406600000	1146800000	470460000	676330000
Q6WKZ4-3;Q6WKZ4;J3KNP0;Q6WKZ4-2;E7EX40;Q6WKZ4-5;Q7L804;Q3I768	3;3;3;2;2;1;1;1	Rab11 family-interacting protein 1	RAB11FIP1	0.0647273	0.0904712	3447200000	1927800000	1519400000	2250500000	1223700000	1026800000
O75094-2;O75094-3;O75094;J3KNP3	3;3;3;3	Slit homolog 3 protein	SLIT3			0	0	0	0	0	0
J3KNU8;Q02252;G3V4Z4	23;23;10	Methylmalonate-semialdehyde dehydrogenase [acylating], mitochondrial	ALDH6A1	1.88026	-1.26712	12855000000	9825000000	3030000000	15489000000	12132000000	3356200000
Q14192;J3KNW4;C9J3S8;F8WDA8;Q5TM15	9;9;1;1;1	Four and a half LIM domains protein 2	FHL2	0.232715	0.650195	1583600000	772420000	811130000	617900000	302510000	315390000
Q92614-4;Q92614;J3KNX9;Q92614-3;Q92614-2;Q92614-5;H0YEV9	27;27;27;26;24;23;1	Unconventional myosin-XVIIIa	MYO18A	0.345653	0.10247	3167300000	1812500000	1354800000	2986200000	1594800000	1391300000
Q14393-5;Q14393-4;Q14393-3;Q14393-2;Q14393;J3KP07	2;2;2;2;2;2	Growth arrest-specific protein 6	GAS6	0.199638	-1.17367	85607000	46614000	38993000	47575000	47575000	0
J3KP15;Q01130;J3QL05;B4DN89;Q9BRL6-2;Q9BRL6	7;7;6;6;2;2	Serine/arginine-rich splicing factor 2	SRSF2;SFRS2	2.82172	-0.363613	27136000000	17051000000	10085000000	27611000000	17475000000	10136000000
Q8N5J2-2;Q8N5J2-4;Q8N5J2;Q8N5J2-3;J3KP53	1;1;1;1;1	Protein FAM63A	FAM63A			0	0	0	0	0	0
J3QKK8;Q8TBF2-4;Q8TBF2-2;Q8TBF2-5;J3KRV9;Q8TBF2;Q8TBF2-7;J3KPF6;Q8TBF2-3;Q8TBF2-6;J3KQD0;J3KPF5	2;2;2;2;2;2;2;2;2;2;2;2	Prostamide/prostaglandin F synthase	FAM213B	0.581139	2.16966	111340000	30869000	80472000	390950000	122840000	268110000
Q8WUI4-3;Q8WUI4-4;Q8WUI4;Q8WUI4-7;Q8WUI4-6;Q8WUI4-5;Q8WUI4-8;J3KPH8;Q8WUI4-10;F8VWY3;H0YH91;Q8WUI4-9;Q8WUI4-2;C9J102;C9JS90;C9JNI4;H0YIE2;C9JF80;C9JAH2;C9JEB6;H0YI15;C9JBC2;C9JVZ1;H0YI41	10;10;10;10;10;10;10;10;6;4;4;4;4;3;3;3;3;2;2;2;1;1;1;1	Histone deacetylase 7	HDAC7	0.426681	0.436644	662150000	360430000	301720000	457330000	245770000	211560000
Q6IPR1;J3KPI7	1;1	LYR motif-containing protein 5	LYRM5	0.84002	-0.859581	86552000	62621000	23931000	70837000	57870000	12967000
Q14596-2;Q14596;J3KPL5;B7Z5R6	3;3;3;2	Next to BRCA1 gene 1 protein	NBR1	1.01741	-1.20651	117780000	93106000	24674000	111490000	94467000	17021000
O00213-2;O00213;J3KPL8;H7BYH3;O00213-3;E9PNW7;H0YAJ5;Q92870-2;G5E9Y1;Q92870;Q92870-4	10;10;10;8;7;6;1;1;1;1;1	Amyloid beta A4 precursor protein-binding family B member 1	APBB1	0.868325	-0.581184	1451800000	1115900000	335860000	1567200000	1089100000	478090000
Q96B36-2;Q96B36;J3KPM3	1;1;1	Proline-rich AKT1 substrate 1	AKT1S1	0.485029	0.228645	295210000	178210000	117010000	262280000	167600000	94679000
O95232;J3KPP4;B4DJ96;D6RDI2;D6RHH0;O95232-2;C9JL41;H7C5U7;E7EN55	11;11;8;6;2;2;2;1;1	Luc7-like protein 3	LUC7L3	1.48967	-0.475918	19051000000	11881000000	7170800000	20886000000	12832000000	8053900000
Q9H4I3;J3KPT4;Q9H4I3-2	4;4;3	TraB domain-containing protein	TRABD	1.03359	1.11031	654130000	245660000	408470000	926590000	378080000	548510000
Q9P0J1;J3KPU0;E5RIV4;E5RIE5;E5RI96	12;12;3;2;2	[Pyruvate dehydrogenase [acetyl-transferring]]-phosphatase 1, mitochondrial	PDP1	0.998123	-0.202273	1846600000	1193600000	653040000	1894100000	1214700000	679400000
O60830;J3KPV3	2;2	Mitochondrial import inner membrane translocase subunit Tim17-B	TIMM17B	0.229701	-0.451037	381940000	311770000	70171000	409160000	206010000	203150000
J3KPV4;P33991;E7ER43;E5RG31;E5RHP5;E5RK04;E5RFJ8;E5RFR3;E5RG53	55;55;19;16;15;14;7;3;2	DNA replication licensing factor MCM4	MCM4	2.13169	-1.0757	110880000000	78883000000	31993000000	122250000000	86420000000	35827000000
Q9H7L9;J3KPW1	2;2	Sin3 histone deacetylase corepressor complex component SDS3	SUDS3	0.0181467	0.0114382	159640000	98285000	61355000	142530000	95422000	47112000
Q92769;J3KPW7;B3KRS5;H3BM24;E5RFI6;E5RJ04;E5RGV4;E5RHE7;E5RH52;E5RG37;E5RFP9;E5RK19	13;13;12;5;3;3;3;3;3;3;3;2	Histone deacetylase 2;Histone deacetylase	HDAC2	1.58822	-0.504512	23369000000	15092000000	8276700000	22758000000	14586000000	8172400000
P51530-4;P51530;J3KPX5;H0Y455;P51530-2;F8VR31;P51530-3	3;3;3;2;1;1;1	DNA replication ATP-dependent helicase/nuclease DNA2;DNA replication nuclease DNA2;DNA replication ATP-dependent helicase DNA2	DNA2			0	0	0	103890000	36374000	67512000
Q99623;J3KPX7;F5GY37;Q99623-2;B4DW05;F5GWA7;F5H3X6;F5H0C5;F5H2D2;F5H0S4	21;21;19;17;14;14;11;4;3;3	Prohibitin-2	PHB2	1.86437	-0.997791	61387000000	42812000000	18576000000	56830000000	40076000000	16754000000
P29973;J3KPZ2	1;1	cGMP-gated cation channel alpha-1	CNGA1			231430000	206680000	24746000	0	0	0
O75592-2;O75592;J3KPZ3;H7C3U4;F8WA13	41;41;41;14;1	Probable E3 ubiquitin-protein ligase MYCBP2	MYCBP2	0.20396	0.279449	3111600000	1603900000	1507700000	1984200000	1119800000	864360000
Q9NTK5;J3KQ32;Q9NTK5-3;Q9NTK5-2;C9JCJ9;C9JTK6	26;26;18;16;8;6	Obg-like ATPase 1	OLA1	2.02145	0.625543	48971000000	22356000000	26615000000	47211000000	21071000000	26141000000
Q9Y3E5;J3KQ48	5;5	Peptidyl-tRNA hydrolase 2, mitochondrial	PTRH2	0.556509	-0.575441	3424800000	2347400000	1077400000	5343300000	3748700000	1594600000
P78509-3;P78509-2;P78509;J3KQ66	8;8;8;8	Reelin	RELN			175170000	88481000	86691000	0	0	0
Q9P0P8;J3KQ88	4;4	Uncharacterized protein C6orf203	C6orf203	0.00732786	-0.00885942	878980000	522170000	356810000	610580000	352280000	258300000
J3KQA0;P21579;H0YIH4;Q8N9I0;O00445;K7EJS7	16;16;9;6;3;1	Synaptotagmin-1	SYT1	0.0189254	0.0115491	9785600000	5519100000	4266500000	8286800000	4781100000	3505700000
Q99418-2;Q99418;J3KQA6;M0R2J0;F8W8E2;G5E9B7;B7Z2V9;O43739-2;O43739	3;3;3;2;2;2;2;2;2	Cytohesin-2;Cytohesin-3	CYTH2;CYTH3	2.56223	1.76623	256480000	91486000	164990000	269950000	85446000	184500000
J3KQG4;P04062-2;P04062;F5H241;J3KQK9;P04062-3	9;9;9;8;8;6	Glucosylceramidase	GBA	0.123061	0.127607	2127500000	1174900000	952580000	3100800000	1802800000	1298000000
P15170-2;J3KQG6;P15170;H3BR35;H3BSV8	26;26;23;22;5	Eukaryotic peptide chain release factor GTP-binding subunit ERF3A	GSPT1	1.48342	0.535249	37035000000	17583000000	19452000000	38354000000	18044000000	20310000000
Q9H3H3;Q9H3H3-2;Q9H3H3-3;J3KQG9	6;6;6;6	UPF0696 protein C11orf68	C11orf68	1.61487	0.343293	2413800000	1243900000	1169900000	2465100000	1311400000	1153700000
P83881;J3KQN4;H7BZ11;H0Y5B4;H7BY91;H0Y3V9	6;6;5;5;2;2	60S ribosomal protein L36a	RPL36A	0.871033	0.621854	248200000	123280000	124920000	199870000	98008000	101860000
J3KQS2;O00311;B1AMW7	6;6;1	Cell division cycle 7-related protein kinase	CDC7	0.0231759	-0.121239	102330000	65070000	37263000	543250000	369100000	174150000
Q9NWV8;J3KQS6;M0QX07;M0R0I0;Q9NWV8-3;M0R3F4;Q9NWV8-2;M0QXG9;M0R2A4;M0R2K3;M0R193;M0R2I2;M0QYV1;M0QY17	6;6;5;3;2;2;2;2;2;2;2;2;1;1	BRISC and BRCA1-A complex member 1	BABAM1	2.41358	0.538044	3023300000	1484700000	1538600000	3032600000	1540000000	1492600000
J3KSG1;Q719H9;J3QRK1;J3KQT5	4;4;4;4	BTB/POZ domain-containing protein KCTD1	KCTD1	1.49872	-1.7538	403260000	331770000	71489000	384980000	338860000	46115000
Q92546;J3KQV2	1;1	Retrograde Golgi transport protein RGP1 homolog	RGP1			0	0	0	0	0	0
Q8WUD4;J3KR35;C9JUN5	4;4;1	Coiled-coil domain-containing protein 12	CCDC12	0.565896	-0.528796	586740000	420210000	166530000	847950000	596980000	250970000
J3KR36;Q9BPX7;C9JF90;C9JGY4;C9K0L6	3;2;1;1;1	UPF0415 protein C7orf25	C7orf25			0	0	0	36909000	20926000	15983000
Q96FW1;J3KR44;F5GYN4;F5H6Q1;F5GYJ8;F5H3F0;Q96FW1-2	13;13;12;12;10;7;7	Ubiquitin thioesterase OTUB1	OTUB1	1.59003	0.151861	34694000000	18414000000	16279000000	35875000000	18866000000	17009000000
P26440;J3KR54;P26440-2;H0YLC3;H7C4G6;H0YKV0;H0YN10	14;14;13;10;8;5;3	Isovaleryl-CoA dehydrogenase, mitochondrial	IVD	1.13171	-0.616459	9174000000	6222400000	2951600000	11055000000	7272000000	3782900000
Q99611;J3KR58;F5H8F9	4;4;1	Selenide, water dikinase 2	SEPHS2	0.313744	0.326694	370840000	181330000	189510000	486850000	307530000	179320000
Q9H974;J3KR78;Q9H974-2;Q9H974-3;C9JJ71;C9K0B6	10;10;8;8;3;1	Queuine tRNA-ribosyltransferase subunit QTRTD1	QTRTD1	0.201939	-0.0983343	3682200000	2242800000	1439300000	3209800000	2036900000	1172900000
Q9BTW9;J3KR97;Q9BTW9-4;Q9BTW9-5;I3L439;I3L163;I3L131;I3L143;I3L500;C9J1U4;I3L3H4;I3L0V3;I3L1S3;I3L4D2;Q9BTW9-3;Q9BTW9-2;I3L120;I3L1L0	35;35;34;24;12;11;9;9;9;9;7;7;6;5;4;3;3;1	Tubulin-specific chaperone D	TBCD	1.51741	-0.536545	24011000000	15305000000	8705700000	27533000000	17986000000	9547300000
J3KSS7;J3KRN0;Q9NZ52;Q9NZ52-3;B7Z456;Q9NZ52-2;J3KSG3	5;5;5;4;4;4;3	ADP-ribosylation factor-binding protein GGA3	GGA3	0.0643159	0.155371	124030000	75465000	48570000	250190000	150990000	99207000
J3KRP6;J3QS72;J3QQM2;J3KT74;J3QQW2;Q15532-2;Q15532;F5GWN1;J3QSB3;J3QSG1;J3QQW6;J3QLJ7;J3QQX5;J3KT22;B4DLD3	3;3;3;3;3;3;3;2;1;1;1;1;1;1;1	Protein SSXT	SS18	1.77253	-1.91798	794920000	704980000	89939000	913570000	755380000	158190000
J3QQP1;J3KS66;J3QLB2;J3KRX2;J3QS49;Q8N1S5-2;Q8N1S5	1;1;1;1;1;1;1	Zinc transporter ZIP11	SLC39A11			67095000	67095000	0	0	0	0
J3QQT2;J3KRX5;P18621;J3QL51;P18621-2;J3QLC8;J3QS96;J3KRB3;J3KSJ0	10;10;10;10;9;9;7;6;2	60S ribosomal protein L17	RPL17	0.687422	0.213415	80963000000	42109000000	38854000000	74768000000	38510000000	36258000000
J3KRZ8;Q8IWB9;Q8IWB9-2	2;2;2	Testis-expressed sequence 2 protein	TEX2	0.356041	0.962902	62365000	45960000	16406000	84434000	23177000	61256000
J3KS15;Q14197;J3QRF8	7;7;1	Peptidyl-tRNA hydrolase ICT1, mitochondrial	ICT1	0.61872	-0.372015	846680000	589420000	257260000	827250000	516680000	310560000
J3KTF4;J3QRG5;Q9BQA9-2;Q9BQA9;J3KSJ5;J3QQQ4;H0Y2X1;J3QRZ2;J3QLB7;J3QKS6	2;2;2;2;2;1;1;1;1;1	Uncharacterized protein C17orf62	C17orf62	0.309846	-0.419187	217880000	154010000	63874000	137150000	96036000	41110000
J3QQY0;J3KSZ8;Q68DK7	1;1;1	Male-specific lethal 1 homolog	MSL1			0	0	0	72058000	63436000	8622000
P17844;J3KTA4;B4DLW8;J3QSF1;J3KRZ1;J3QRQ7;J3KRX8;J3QR02;J3QRN5	31;31;29;11;11;9;5;4;1	Probable ATP-dependent RNA helicase DDX5	DDX5	1.15724	-0.383437	29886000000	18346000000	11540000000	27600000000	16510000000	11090000000
J3QR09;J3KTE4;P84098;J3QL15	9;9;9;5	Ribosomal protein L19;60S ribosomal protein L19	RPL19	0.855408	0.296392	66288000000	32041000000	34247000000	75947000000	36709000000	39238000000
Q9BRT3;J3KTI2	2;2	Migration and invasion enhancer 1	MIEN1	0.842261	0.682939	695050000	391550000	303500000	815610000	353610000	461990000
Q07955;J3KTL2;Q07955-3;Q07955-2;J3QQV5;J3KSW7;J3KSR8	13;13;12;12;5;5;5	Serine/arginine-rich splicing factor 1	SRSF1	2.89338	-0.921538	12055000000	8499300000	3555400000	12283000000	8824700000	3458500000
Q8IWX8;J3QK89	11;11	Calcium homeostasis endoplasmic reticulum protein	CHERP	0.00280164	-0.00540309	1899300000	1163300000	736040000	1133300000	711000000	422290000
Q9UNZ2;Q9UNZ2-5;J3QK90;Q9UNZ2-6;Q9UNZ2-4;F2Z2K0;G3V4V8	21;21;21;17;17;16;1	NSFL1 cofactor p47	NSFL1C	2.18947	-1.51582	14736000000	11833000000	2902800000	13071000000	10236000000	2834800000
J3QKK3;O43502;Q7KZJ0;O43502-2;H7C1R0;J3QLB5;E9PI66;J3QR58;H7C2Q5	7;7;4;4;3;2;2;2;2	DNA repair protein RAD51 homolog 3	RAD51C	0.736016	-0.726692	1035700000	759840000	275830000	722220000	505740000	216480000
Q8WVB3;J3QKL0;Q8WVB3-2;J3KT84;J3KRH3;K7EIV9	2;2;2;1;1;1	Hexosaminidase D	HEXDC			0	0	0	78715000	78715000	0
Q9UQ88-4;P21127-8;J3QR29;Q9UQ88-3;Q5QPR3;Q9UQ88-2;P21127-3;P21127-2;Q9UQ88;J3QKR5;J3QR44;P21127;J3QL65;P21127-6;J3KTL7;Q5QPR4;P21127-9;Q9UQ88-10;P21127-12;P21127-4;P21127-5;P21127-10;Q9UQ88-5;Q9UQ88-9;Q9UQ88-8;J3KS35;E7ESP2;Q5QPQ9;E9PFJ2;G8JLH1	12;12;12;12;12;12;12;12;12;12;12;12;10;10;10;10;10;9;9;9;9;9;8;6;3;3;3;2;2;2	Cyclin-dependent kinase 11A;Cyclin-dependent kinase 11B	CDK11B;CDK11A	0.00930441	-0.015856	1075700000	630810000	444910000	653760000	401690000	252070000
J3QL56;O75880;J3QR42	6;6;1	Protein SCO1 homolog, mitochondrial	SCO1	0.291804	0.130832	14537000000	8128400000	6408800000	17300000000	9369600000	7929900000
Q96FV2-2;Q96FV2;J3QL71;J3QR84;J3QQM9;J3QRJ1;J3KT79;J3KS57	6;6;6;3;3;3;2;1	Secernin-2	SCRN2	0.201013	-0.113723	1234100000	863140000	370920000	1067500000	670740000	396710000
J3QLE4;Q6P1R4;H0YGW8;J3QKP9;J3QQZ0;J3QQL9	5;5;4;3;2;1	tRNA-dihydrouridine(16/17) synthase [NAD(P)(+)]-like	DUS1L	0.400402	0.482107	264800000	137240000	127560000	420100000	223650000	196450000
J3QRM3;Q14849-2;Q14849-3;Q14849;J3QLM1	1;1;1;1;1	StAR-related lipid transfer protein 3	STARD3			0	0	0	0	0	0
Q9Y2R9;J3QLS3;J3QQS1;J3KSI8;J3QKW2	11;11;9;8;8	28S ribosomal protein S7, mitochondrial	MRPS7	1.06735	-0.564079	2947800000	2019700000	928080000	2531900000	1768700000	763120000
J3QLW7;Q9Y221-2;Q9Y221	1;1;1	60S ribosome subunit biogenesis protein NIP7 homolog	NIP7			72434000	53037000	19398000	0	0	0
Q07020;J3QQ67;F8VWC5;G3V203;H0YHA7;F8VYV2;F8VUA6;F8VXR6	10;10;9;9;9;8;6;1	60S ribosomal protein L18	RPL18	1.12616	0.283756	86331000000	43315000000	43016000000	82717000000	41279000000	41438000000
Q9UHR5-2;Q9UHR5;J3QQJ0;J3QLH3;F5H478;J3KRU5;J3KS14;J3KRR6;J3QLM2	6;6;6;5;4;4;3;2;1	SAP30-binding protein	SAP30BP	1.38934	-0.924774	994210000	681670000	312540000	1018000000	779370000	238670000
J3QQM5;Q9BT23;J3KRR0;J3QL69	4;4;3;1	LIM domain-containing protein 2	LIMD2	1.02575	-0.905563	988520000	738340000	250180000	748590000	550210000	198370000
J3QRI7;J3QQQ9;J3QQV1;J3QRC4;P61254;J3KTJ8;J3KSS0;J3KS10	9;9;9;9;9;7;4;4	60S ribosomal protein L26	RPL26;KRBA2	0.590655	0.668081	1963000000	926860000	1036100000	1320600000	684010000	636570000
J3QRH2;Q8IY31-4;Q8IY31;J3QR43;J3QRC6;Q8IY31-3;Q8IY31-2;J3KRU2	2;2;2;2;2;2;2;1	Intraflagellar transport protein 20 homolog	IFT20			0	0	0	36358000	36358000	0
J3QRE1;J3QQS2;Q96HE9	2;1;1	Proline-rich protein 11	PRR11			0	0	0	0	0	0
J3QRG1;Q6PK18;K7ENS7;Q6PK18-2	2;2;1;1	2-oxoglutarate and iron-dependent oxygenase domain-containing protein 3	OGFOD3	0.284239	0.189724	315570000	183940000	131630000	258110000	139150000	118960000
K7ES20;P42771-2;K7ENC6;J3QRG6;P42771;P42771-4	1;1;1;1;1;1	Cyclin-dependent kinase inhibitor 2A, isoforms 1/2/3	CDKN2A			0	0	0	0	0	0
P19105;O14950;J3QRS3;P24844;J3KTJ1;P24844-2	10;10;10;7;5;4	Myosin regulatory light chain 12A;Myosin regulatory light chain 12B;Myosin regulatory light polypeptide 9	MYL12A;MYL12B;MYL9	2.19937	-0.470295	25536000000	15931000000	9605700000	25919000000	15623000000	10296000000
O43670-2;O43670;J3QRS9;O43670-4;O43670-3;J3KS31;J3QS27;J3KTL1;J3KRB6;J3KRW6;H0Y3M2	11;11;11;11;6;4;3;3;3;3;3	Zinc finger protein 207	ZNF207	0.855753	-0.760809	8849500000	6382300000	2467200000	12144000000	8576800000	3567000000
P07947;J3QRU1	9;9	Tyrosine-protein kinase Yes	YES1			0	0	0	45780000	38155000	7625500
J3QRX9;J3QRX4;Q9NQ92	1;1;1	Coordinator of PRMT5 and differentiation stimulator	COPRS			0	0	0	0	0	0
J3QRZ5;P54578;A6NJA2;B7Z4N8;J3QQT6;J3KS55	28;28;26;26;1;1	Ubiquitin carboxyl-terminal hydrolase;Ubiquitin carboxyl-terminal hydrolase 14	USP14	2.23378	-1.49041	29887000000	23440000000	6446900000	34043000000	26826000000	7217600000
P42694;J3QS41;I6L9H4;J3KT20	9;9;8;1	Probable helicase with zinc finger domain	HELZ	0.2772	-0.607052	207390000	169470000	37922000	481070000	312760000	168310000
J3QSH4;Q14119;J9JIC7	2;2;1	Vascular endothelial zinc finger 1	VEZF1	0.686233	-1.88811	64105000	64105000	0	56679000	43079000	13600000
Q9HCM3-3;Q9HCM3-4;J3QSR7;Q9HCM3-2;Q9HCM3	2;2;2;2;2	UPF0606 protein KIAA1549	KIAA1549			122480000	98838000	23638000	0	0	0
Q5T0N5-3;Q5T0N5-4;Q5T0N5-2;Q5T0N5-5;Q5T0N5;J3QSS4	15;15;15;15;15;15	Formin-binding protein 1-like	FNBP1L	1.30205	0.586695	2924300000	1354400000	1569900000	2611100000	1312900000	1298100000
J3QSV6;O76021;I3L3C4;I3L3U9;I3L234;I3L1A3;B4DJ58	7;7;6;5;3;2;1	Ribosomal L1 domain-containing protein 1	RSL1D1	0.28843	-0.1587	1690600000	1043300000	647290000	2098700000	1258900000	839770000
J3QSX0;Q6ZTA4;Q6ZTA4-2	25;25;24	Tripartite motif-containing protein 67	TRIM67	1.66135	2.09578	4046700000	1486300000	2560300000	4070000000	1505800000	2564200000
J3QT10;Q8TBK2-2;Q8TBK2;C9JCR1	2;2;2;1	N-lysine methyltransferase SETD6	SETD6			48883000	35156000	13727000	0	0	0
Q9Y570;J3QT22;Q9Y570-2;Q9Y570-3;F5H2D4	17;17;13;8;2	Protein phosphatase methylesterase 1	PPME1	1.43304	0.672311	15320000000	7008500000	8311100000	18092000000	8084700000	10007000000
J3QT87;Q96SW2-2;Q96SW2	1;1;1	Protein cereblon	CRBN			0	0	0	0	0	0
Q9BRQ6;J3QTA6;H0Y922;J3QTB2	6;6;5;3	Coiled-coil-helix-coiled-coil-helix domain-containing protein 6, mitochondrial	CHCHD6	1.53716	-1.09346	746360000	581750000	164620000	638610000	551850000	86754000
Q5CZC0;J3QTJ6;H7BZL6;Q5CZC0-2	3;3;1;1	Fibrous sheath-interacting protein 2	FSIP2	0.139213	1.25564	45798000	20143000	25655000	867520000	366280000	501240000
Q9HAS0;J9JIC5;J3KRR1;K7ERX0;K7EIQ2;K7EII1	7;7;4;1;1;1	Protein Njmu-R1	C17orf75	0.343477	0.345021	572350000	289820000	282530000	828150000	448470000	379680000
Q96GD4;J9JID1;J3KT86;B4DNM4;Q96GD4-2;J3KTD6;J3QLN8;J3QR41;Q96GD4-3;J3KRJ2;B4DXA6;J3KRF8;A3KFJ1;Q9UQB9-2;Q9UQB9-3;Q5Y191;Q9UQB9	6;6;5;5;5;4;4;3;2;1;1;1;1;1;1;1;1	Aurora kinase B	AURKB	0.191213	0.164507	494860000	260680000	234180000	645680000	354430000	291250000
Q03252;J9JID7	13;13	Lamin-B2	LMNB2	0.701793	-0.679582	971860000	684930000	286930000	1352000000	904770000	447180000
Q9UM00-2;Q9UM00;J9JIE6;J3KS45;J3KTQ7;J3QQY2	3;3;3;2;2;1	Transmembrane and coiled-coil domain-containing protein 1	TMCO1	0.293378	0.0848876	349180000	225490000	123690000	340490000	203760000	136740000
Q8IXI2-5;J9JIH9;Q8IXI2-3;Q8IXI2-4;Q8IXI2;Q8IXI2-2;H7BXZ6;Q8IXI2-6;J3KSX7;K7EP86;J3QLG2;K7EIQ7;J3KSR5;J3KRG7	9;9;9;8;8;8;7;5;4;3;2;2;1;1	Mitochondrial Rho GTPase;Mitochondrial Rho GTPase 1	RHOT1	0.606313	-0.949952	1093200000	854860000	238340000	589940000	437630000	152320000
K4DI92;Q6NW29;D6RCM5;D6RDH6;D6R9C7;B4DDP2;E7EV43	4;4;3;3;2;1;1	RWD domain-containing protein 4	RWDD4	1.95907	0.985076	1024700000	436890000	587770000	956270000	410390000	545880000
Q13620-1;K4DI93;Q13620;Q13620-3;A6NE76	30;30;30;28;7	Cullin-4B	CUL4B	0.0437122	-0.0456197	6092000000	3452900000	2639000000	5801500000	3555400000	2246000000
Q9UH92-2;Q9UH92-3;K7EID0;Q9UH92	2;2;2;2	Max-like protein X	MLX	0.307735	0.475194	174710000	98346000	76368000	314630000	170830000	143810000
K7EIG1;Q9Y5I4-2	30;1	Clustered mitochondria protein homolog	CLUH			5508800000	3300000000	2208800000	3867500000	2290700000	1576800000
K7EM02;K7EIJ8;Q8IYT4-2;Q8IYT4	1;1;1;1	Katanin p60 ATPase-containing subunit A-like 2	KATNAL2	1.77932	0.397302	5953100000	3280900000	2672200000	5970300000	3407500000	2562800000
K7EIN2;Q9BRJ7;K7ENA3;Q9BRJ7-2	6;6;4;3	Protein syndesmos	NUDT16L1	0.26984	-0.753587	483820000	335870000	147950000	186370000	143730000	42642000
K7EIU4;Q63ZY3-3;Q63ZY3;Q63ZY3-2	1;1;1;1	KN motif and ankyrin repeat domain-containing protein 2	KANK2			0	0	0	0	0	0
K7EIU8;Q13485;K7ES96;K7EL18;K7EIJ2;K7ENG8;L7N2F7;K7EL15;K7ENG1;K7ELK2;Q12772	15;15;8;6;6;6;6;5;3;1;1	Mothers against decapentaplegic homolog 4	SMAD4	2.25608	-1.61934	5811100000	4745400000	1065700000	6715800000	5563600000	1152200000
K7EIV0;P04632;K7ELJ7;K7ES82;K7EP80;K7EM73;K7EKD8;K7EK10;Q96L46	6;6;5;4;4;4;4;2;2	Calpain small subunit 1	CAPNS1	1.0753	-0.273929	7484500000	4566300000	2918200000	6945900000	4199900000	2746000000
K7EIY1;Q9Y421;Q9Y421-2;K7ENN5;K7ELZ8;Q9Y421-3	4;4;3;3;2;2	Protein FAM32A	FAM32A	0.775462	0.989709	1184300000	495160000	689150000	744820000	319030000	425790000
K7ELY2;K7EIY4;Q5U8S2;O60499;K7EJ05;F6RTM7;K7EK75;K7EPP9;O60499-2	3;3;3;3;1;1;1;1;1	Syntaxin-10	STX10	0.34648	0.722526	321230000	168210000	153020000	155430000	73385000	82047000
K7ERP4;P36969-2;P36969;K7EJ20;K7ENB4;K7EKX7;K7EQM8	7;7;7;7;6;6;5	Glutathione peroxidase;Phospholipid hydroperoxide glutathione peroxidase, mitochondrial	GPX4	2.05081	0.925019	2163800000	903310000	1260400000	2198200000	1010600000	1187500000
K7EJH8	10		ACTN4	1.35459	-0.755168	1744800000	1309200000	435560000	1853400000	1291200000	562110000
K7EPX2;K7EQ97;K7EJK3;B4DFI3	3;3;3;1		CELF4			0	0	0	320490000	219890000	100590000
K7EK07;P84243;K7EMV3;B4DEB1;K7ES00;K7EP01;Q6NXT2	7;7;5;5;5;3;3	Histone H3;Histone H3.3	H3F3B;H3F3A	0.818254	-0.770522	64643000000	41425000000	23218000000	69095000000	43772000000	25324000000
K7EKE6;K7EJE8;Q8N8K8;P36776;F5GZ27;K7ER27;K7ERR6;K7ER56;K7EQF8	35;34;34;34;32;12;6;3;2	Lon protease homolog, mitochondrial	LONP1	2.12384	-0.459237	26798000000	16826000000	9971400000	26728000000	17005000000	9722300000
K7EQI0;K7EKL3;K7EQ05;P28799	1;1;1;1	Granulins;Acrogranin;Paragranulin;Granulin-1;Granulin-2;Granulin-3;Granulin-4;Granulin-5;Granulin-6;Granulin-7	GRN			64543000	45381000	19162000	0	0	0
O00411;K7EKS3;K7EMH3;K7ESD1	11;11;2;1	DNA-directed RNA polymerase, mitochondrial;DNA-directed RNA polymerase	POLRMT	0.60352	-0.448665	667240000	467510000	199730000	893760000	597190000	296570000
K7EKT4;O15090	2;2	Zinc finger protein 536	ZNF536	0.577327	0.923782	58211000	24189000	34022000	59256000	40287000	18969000
P62841;K7ELC2;K7EQJ5;K7EM56;K7EJ78	8;8;7;7;5	40S ribosomal protein S15	RPS15	2.64534	0.384955	32933000000	18158000000	14776000000	34307000000	18828000000	15480000000
K7ELH8;Q6ZPD9	1;1	Probable C-mannosyltransferase DPY19L3	DPY19L3			0	0	0	48605000	48605000	0
P14314-2;P14314;K7ELL7;K7EPW7;K7EKX1;K7EJ70;K7EIP3	24;24;24;12;6;6;1	Glucosidase 2 subunit beta	PRKCSH	0.114737	-0.0384711	62429000000	34260000000	28169000000	71026000000	39691000000	31335000000
K7EM09;K7EPR0;K7ELQ9;Q6UW68	2;2;2;2	Transmembrane protein 205	TMEM205	0.205798	0.173247	2591000000	1535300000	1055700000	1874800000	1185000000	689770000
P41567;K7EM18;O60739;K7EQP2	8;8;5;1	Eukaryotic translation initiation factor 1;Eukaryotic translation initiation factor 1b	EIF1;EIF1B	0.168102	0.0261411	17759000000	9760300000	7998800000	17415000000	9776600000	7638100000
Q49A26-5;K7EMM8;Q49A26-2;Q49A26-3;Q49A26;K7EQB2;Q49A26-4	2;2;2;2;2;1;1	Putative oxidoreductase GLYR1	GLYR1			73281000	60360000	12921000	0	0	0
K7EN05;P60002;K7EPC8;K7EQ44;K7EMV4	1;1;1;1;1	Transcription elongation factor 1 homolog	ELOF1	0.918608	0.906908	666610000	291470000	375140000	921720000	448300000	473420000
K7EN06;O95057	3;3	GTP-binding protein Di-Ras1	DIRAS1	0.414005	2.43726	67783000	18315000	49467000	493430000	140920000	352510000
K7ENL3;P40763;P40763-2;G8JLH9;K7EP08	17;17;16;13;1	Signal transducer and activator of transcription 3	STAT3	1.0367	0.809993	6141900000	2739000000	3402900000	4798600000	2140600000	2658000000
K7ENL9;Q96DM3;K7EL80;K7EQJ3;K7EQ65;K7EKN1;K7EIS6	4;4;1;1;1;1;1	Uncharacterized protein C18orf8	C18orf8	0.0854859	-0.0902827	307120000	184600000	122520000	225510000	139170000	86334000
K7ENP0	1		MMP28	1.52552	-4.59988	5605400000	5347400000	258010000	5501700000	5418800000	82921000
K7EP32;Q9BZV1;Q9BZV1-2;K7EJ02;K7ELN1	6;6;5;2;2	UBX domain-containing protein 6	UBXN6	1.05	1.26431	720400000	302880000	417530000	487820000	199150000	288660000
K7EQ03;Q9BTD8-4;Q9BTD8-2;Q9BTD8-3;K7EP90;Q9BTD8;K7ER08;K7EML2	5;5;5;5;5;5;3;1	RNA-binding protein 42	RBM42	1.64629	-1.83263	534870000	487080000	47788000	476450000	389650000	86795000
K7EPS3;Q9GZN7;K7EJ96;K7ERP1;K7EID1;K7EL91;K7ERN3;K7EMJ5;K7EPN1	4;4;3;3;2;1;1;1;1	Protein rogdi homolog	ROGDI			0	0	0	266650000	115690000	150960000
K7EPT6;Q92804-2;Q92804;K7EKB2	4;4;4;1	TATA-binding protein-associated factor 2N	TAF15	1.68776	-1.46122	287000000	235350000	51651000	365790000	313510000	52283000
K7EQ21;Q9P0U4;Q9P0U4-2;K7EJR0;K7EQZ1	4;4;4;2;2	CpG-binding protein	CXXC1	0.486205	-1.05215	137730000	117000000	20722000	300560000	229160000	71398000
K7EQF4;O60664;O60664-3;K7ERZ3;K7EL96;K7ER39;O60664-2	13;13;12;9;8;5;4	Perilipin-3	PLIN3	1.84762	2.963	3175600000	565760000	2609800000	2642200000	360930000	2281300000
K7ERD7;O95707;A8MYC1;K7EQV2	3;3;2;1	Ribonuclease P protein subunit p29	POP4	0.201775	0.163699	62278000	38666000	23612000	48423000	32968000	15455000
K7ERQ8	6					0	0	0	0	0	0
O75928-3;K7ERV6;Q2TA77;O75928-2;O75928;B4DGW0;K7ER97;K7EJT4	3;3;3;3;3;2;1;1	E3 SUMO-protein ligase PIAS2	PIAS2			0	0	0	149930000	91592000	58343000
K7ES61;Q9BYD3;K7ELQ0;Q9BYD3-2;K7EKI4;K7ELF1;K7EJ73	9;9;7;7;5;5;2	39S ribosomal protein L4, mitochondrial	MRPL4	1.65902	-0.518969	3274900000	2295400000	979490000	3072900000	2113500000	959340000
K7ESE3;P54725;K7ENJ0;K7ELW1;B4DDJ7;K7ELU6;K7EQ16	10;10;7;7;2;1;1	UV excision repair protein RAD23 homolog A	RAD23A	3.16233	0.815854	5992100000	2716900000	3275200000	6257800000	2824200000	3433600000
K7ESE6;Q9BUM1	1;1	Glucose-6-phosphatase 3	G6PC3			0	0	0	0	0	0
K7ESF4	4			0.1481	0.147741	133080000	93269000	39816000	132140000	70930000	61213000
K7ESI9;P50570;E9PEQ4;F5H4R9;K7ELR1;K7EPK9	36;36;35;34;10;3	Dynamin-2	DNM2	2.46285	1.13366	34197000000	13264000000	20933000000	30927000000	12414000000	18513000000
K7ESN2;Q9C0B9;K7EKB8;B2RPG6	2;2;1;1	Zinc finger CCHC domain-containing protein 2	ZCCHC2			0	0	0	364690000	202260000	162430000
K7ESP4;Q8WVC6;Q8WVC6-2	10;10;4	Dephospho-CoA kinase domain-containing protein	DCAKD	0.176405	-0.296424	4433800000	2711100000	1722700000	2707200000	1816800000	890330000
Q8IYR6-2;L7N486;Q8IYR6	1;1;1	Tomoregulin-1	MSANTD3-TMEFF1;TMEFF1			0	0	0	78554000	61625000	16930000
Q9NP81;M0QWZ7;E7EX87;Q9NP81-2;M0R2C6;M0R259;M0QX29;B4DJM9;M0R2H5;M0R1C0	16;16;14;14;14;9;6;6;3;2	Serine--tRNA ligase, mitochondrial	SARS2	1.90611	-0.609907	5802600000	4141400000	1661300000	6011900000	4208900000	1803000000
M0QX35;Q8N7H5;B4DGJ5;F8W9Q2;Q8N7H5-2	5;5;4;4;4	RNA polymerase II-associated factor 1 homolog	PAF1			53564000	53564000	0	404090000	264080000	140010000
M0QXN9;M0R0B4;M0R2G3;M0R228;M0QX74;M0QXP3;Q9BQD3;M0QY77	1;1;1;1;1;1;1;1	KxDL motif-containing protein 1	KXD1			0	0	0	110130000	49005000	61126000
O15382;M0QXF9;B3KSI3;M0QZ10;O15382-2;M0QZP4;M0R2K7	11;11;10;10;8;7;4	Branched-chain-amino-acid aminotransferase, mitochondrial;Branched-chain-amino-acid aminotransferase	BCAT2	1.73447	-0.493987	1876400000	1256300000	620080000	1978200000	1400100000	578130000
M0R299;M0QXL5;P22087;M0R0P1;M0R2Q4;M0R2U2;M0R1H0;M0R2B0	7;7;7;6;6;3;3;3	rRNA 2-O-methyltransferase fibrillarin	FBL	1.33544	-0.922152	2187200000	1584100000	603130000	2090700000	1610400000	480320000
M0QXX4;Q9Y664;M0R238;M0QZ83;B4DQ76	3;3;1;1;1	Kaptin	KPTN			0	0	0	80483000	10146000	70337000
Q96B54;M0QXZ5	3;3	Zinc finger protein 428	ZNF428	0.353116	-0.109492	588400000	447740000	140650000	624130000	426270000	197860000
M0QY01	1		EPS15L1			189710000	68551000	121160000	0	0	0
M0QYH6;Q86YD1-3;M0QY25;Q86YD1	1;1;1;1	Prostate tumor-overexpressed gene 1 protein	PTOV1			0	0	0	0	0	0
M0QYM7	7		TUBB4A			0	0	0	0	0	0
P53680;M0R0N4;M0QYZ2;P53680-2;M0QZ21;M0R1S0	5;5;5;4;2;1	AP-2 complex subunit sigma	AP2S1	2.15781	0.62606	1734200000	815390000	918860000	1858300000	866820000	991500000
M0QZ22;Q5PRF9;M0R0X3;M0QY61;M0QX45	8;8;4;3;1	Protein Smaug homolog 2	SAMD4B	1.41328	0.479037	288930000	143760000	145180000	272010000	142500000	129520000
M0QZH0;Q96D15	2;2	Reticulocalbin-3	RCN3	2.47466	5.29417	248470000	12584000	235880000	274470000	16622000	257840000
M0QZM1	27		HNRNPM	1.30697	0.971726	129360000	69176000	60182000	119910000	52573000	67342000
Q92888;Q92888-3;M0QZR4;Q92888-2;Q6NX52;M0QYC1;M0R2C7;M0QZH8;M0QYS3;M0QXV6;M0R3H5	22;22;22;21;19;14;9;5;5;1;1	Rho guanine nucleotide exchange factor 1	ARHGEF1	0.00733687	0.0124947	4032700000	1992900000	2039900000	2855800000	1847100000	1008700000
Q9BZL6;M0QZW1;M0R2R2;M0R2Z8;M0QXC6	6;6;4;3;1	Serine/threonine-protein kinase D2;Serine/threonine-protein kinase D	PRKD2	0.036728	0.0762483	457240000	346370000	110860000	259370000	145150000	114220000
M0R0F0;P46782;M0R0R2;M0QZN2	15;15;14;10	40S ribosomal protein S5;40S ribosomal protein S5, N-terminally processed	RPS5	0.605641	0.318738	42788000000	20616000000	22172000000	52071000000	26208000000	25864000000
Q13459-2;M0R300;Q13459;M0R0P8;M0R2J3;M0QZY4;M0R332;M0QXP0	14;14;14;14;2;1;1;1	Unconventional myosin-IXb	MYO9B	0.181387	0.0630012	649420000	396470000	252950000	742030000	471910000	270120000
Q6ZSZ5-2;M0R150;Q6ZSZ5;M0QZS0	4;4;4;2	Rho guanine nucleotide exchange factor 18	ARHGEF18	0.698049	0.580919	102370000	62658000	39712000	128220000	63009000	65216000
M0R176;Q4U2R6	2;2	39S ribosomal protein L51, mitochondrial	MRPL51	1.21562	-0.591137	394620000	258900000	135720000	391150000	278200000	112950000
M0R189;M0QXC4;Q8N594-2;M0R0F2;Q8N594	2;1;1;1;1	MPN domain-containing protein	MPND	0.190264	0.668911	80662000	47038000	33624000	24428000	14119000	10308000
M0R3D6;M0R1A7;Q02543;M0R0P7;M0R117;B4DM74	9;9;9;8;8;8	60S ribosomal protein L18a	RPL18A	1.97085	0.3996	40487000000	19849000000	20638000000	42720000000	20541000000	22179000000
M0R1B0;O43402	2;2	ER membrane protein complex subunit 8	EMC8	0.475014	-0.370331	563030000	391380000	171650000	439380000	264450000	174930000
Q9BQ48;M0R226	2;2	39S ribosomal protein L34, mitochondrial;Ribosomal protein L34	MRPL34	0.0827635	-0.341181	677670000	450170000	227500000	183000000	126210000	56790000
P28340;M0R2B7;M0QZR8;M0QXE6;M0QXQ2;M0QZB4;M0R3H8;M0R2I8	41;41;31;12;9;5;5;3	DNA polymerase delta catalytic subunit;DNA polymerase	POLD1	0.900312	-0.296986	13421000000	8165800000	5255100000	12411000000	7709900000	4700600000
M0R2G0;Q9NT99	2;2	Leucine-rich repeat-containing protein 4B	LRRC4B			20942000	20942000	0	0	0	0
M0R3F6;Q8IX01-4;Q8IX01-3;Q8IX01;M0R2Z9;E7ETX7	5;5;5;5;5;2	SURP and G-patch domain-containing protein 2	SUGP2	0.0311923	-0.042081	128530000	85285000	43248000	87543000	53796000	33746000
O00116;B8ZZ81	17;6	Alkyldihydroxyacetonephosphate synthase, peroxisomal	AGPS	2.32811	0.236941	4720600000	2619300000	2101300000	4780700000	2651600000	2129100000
O00139;O00139-4	22;22	Kinesin-like protein KIF2A	KIF2A			15145000000	7367900000	7777200000	15816000000	6977200000	8838900000
O00139-2;O00139-1;E9PB70;H0Y8H2	22;21;21;3		KIF2A	0.812416	0.471077	227780000	132030000	95743000	192550000	114670000	77881000
O00148;Q8N5M0;B1Q2N1;K7EQN7;K7EPJ3	18;14;11;10;7	ATP-dependent RNA helicase DDX39A	DDX39A;DDX39	1.55652	-0.376897	11028000000	7089400000	3938400000	11885000000	7582800000	4301800000
O00154-4;O00154-6;O00154;O00154-5;B4DUX0;K7EKP8;O00154-2;O00154-3;F5GWE2;Q6ZUV0	17;16;16;15;14;10;8;8;4;1	Cytosolic acyl coenzyme A thioester hydrolase	ACOT7	2.3089	1.1704	54373000000	19228000000	35145000000	60785000000	21840000000	38946000000
O00161-2;O00161;H3BNE1;H3BR18;H3BM38;H3BPJ0;H3BR99;H3BV99;H3BP15;H3BQY9	3;3;2;2;2;2;1;1;1;1	Synaptosomal-associated protein 23;Synaptosomal-associated protein	SNAP23	1.24457	2.96075	191870000	36143000	155730000	95583000	18985000	76598000
O00165;O00165-2;O00165-5;O00165-4;O00165-3;Q5VYD6;E9PIQ7;O00165-6	7;7;6;4;4;4;3;3	HCLS1-associated protein X-1	HAX1	0.13744	-0.161958	2158900000	1500300000	658550000	1519200000	883580000	635620000
O00170;E9PMH2;E9PPD7	14;9;8	AH receptor-interacting protein;Peptidyl-prolyl cis-trans isomerase	AIP	2.2061	0.360168	16968000000	8817400000	8150300000	17460000000	8750900000	8709600000
O00178;B0QY59;F5H716;F5H257;F8WAZ4	23;11;5;2;1	GTP-binding protein 1	GTPBP1	0.541563	0.126189	17890000000	9700700000	8189200000	19865000000	10399000000	9466400000
O00186	1	Syntaxin-binding protein 3	STXBP3	0.791676	0.172806	57103000	37827000	19276000	54934000	34725000	20208000
O00203;E5RJ68;H0YBD0	31;30;3	AP-3 complex subunit beta-1	AP3B1	2.28737	0.686688	5572300000	2573500000	2998700000	5937300000	2772300000	3165000000
O00221	1	NF-kappa-B inhibitor epsilon	NFKBIE			0	0	0	78024000	50866000	27157000
O00231;O00231-2;J3QRY4;J3QS13;J3KSW3	29;29;8;5;1	26S proteasome non-ATPase regulatory subunit 11	PSMD11	1.05001	-0.186311	39177000000	22369000000	16809000000	38912000000	22860000000	16052000000
O00232;O00232-2	23;21	26S proteasome non-ATPase regulatory subunit 12	PSMD12	0.01394	-0.0150561	10573000000	5962700000	4610700000	15006000000	8330700000	6675600000
O00264;B7Z1L3	8;5	Membrane-associated progesterone receptor component 1	PGRMC1	0.827991	-0.973848	6090900000	4405300000	1685700000	9616600000	7550200000	2066400000
O00267-2;O00267;M0QYL9	28;28;2	Transcription elongation factor SPT5	SUPT5H	1.70343	-0.605722	8052900000	5731100000	2321800000	7549300000	5156600000	2392600000
O00273	12	DNA fragmentation factor subunit alpha	DFFA	0.110377	0.0935252	12370000000	5141500000	7228900000	14113000000	6118000000	7994600000
O00273-2;K7ERT1	9;5		DFFA			0	0	0	0	0	0
O00287	2	Regulatory factor X-associated protein	RFXAP			73467000	48274000	25193000	0	0	0
O00291-3;O00291	6;6	Huntingtin-interacting protein 1	HIP1	0.0912093	-0.392438	481630000	330730000	150890000	119970000	78607000	41366000
O00299	15	Chloride intracellular channel protein 1	CLIC1	2.33678	0.781273	34523000000	14602000000	19921000000	36783000000	15305000000	21477000000
O00399;E5RK00;E5RIK5;E5RGW9;E5RFU3	4;2;1;1;1	Dynactin subunit 6	DCTN6	0.498543	0.245498	2556500000	1435500000	1121000000	3121500000	1850600000	1270900000
O00401;F8WAS5	9;1	Neural Wiskott-Aldrich syndrome protein	WASL	0.953539	0.865633	2212800000	974880000	1237900000	3073800000	1268100000	1805700000
O00410;O00410-3;H0Y8C6;O00410-2;B4E0R6;E7ETV3;E7EQT5;H0Y3V4;E7EV12;C9JMV5;C9JZ53;E7EWK4;E7EX05;C9JZD8;C9JQT6;E7ESA1;E7ESZ1;E7ETV8;C9JXE0;C9J5I6;C9J875	48;47;45;44;42;10;8;8;7;7;5;5;5;4;3;3;3;3;2;2;2	Importin-5	IPO5	0.260007	-0.0395229	83547000000	45873000000	37675000000	80710000000	43999000000	36711000000
O00418;H3BRH4	13;6	Eukaryotic elongation factor 2 kinase	EEF2K	1.1364	1.15195	1568800000	601340000	967410000	2195500000	877760000	1317800000
O00425;O00425-2;F8WD15	22;8;4	Insulin-like growth factor 2 mRNA-binding protein 3	IGF2BP3	1.86713	0.328145	16976000000	9058100000	7918000000	17904000000	9217400000	8686600000
O00429;O00429-3;O00429-6;B4DGC9	41;40;40;26	Dynamin-1-like protein	DNM1L	0.944488	1.38237	47039000000	20090000000	26949000000	46608000000	20591000000	26017000000
O00429-2;J3KPI2	41;40		DNM1L	1.42436	0.354798	492920000	286730000	206200000	495180000	272450000	222730000
O00442;O00442-2;A6NIC1	10;9;1	RNA 3-terminal phosphate cyclase	RTCA	2.39778	0.744901	5988100000	2826300000	3161900000	6270200000	3062500000	3207700000
O00443;F5H2B0;B4E2G4;E9PPP3	19;13;7;3	Phosphatidylinositol 4-phosphate 3-kinase C2 domain-containing subunit alpha	PIK3C2A	0.665153	0.950483	1322700000	524460000	798220000	2217100000	1017600000	1199500000
O00451;E5RGR6;O00451-3;O00451-2;E5RGW2;E5RJ44	10;8;8;7;5;1	GDNF family receptor alpha-2	GFRA2	1.53019	-1.8467	1917500000	1687700000	229760000	1425900000	1162900000	263010000
O00458;O00458-2;C9JA65;C9JLG5;C9JFH1;H0YEE3;E9PMY4;C9JNM6	4;3;2;1;1;1;1;1	Interferon-related developmental regulator 1	IFRD1	0.584708	1.34665	268650000	105290000	163360000	124200000	46463000	77737000
O00459;E9PFP1;E5RJY0;Q92569-3;E7EMU8;Q92569-2	8;3;1;1;1;1	Phosphatidylinositol 3-kinase regulatory subunit beta	PIK3R2	0.633819	2.10377	500460000	203450000	297010000	587020000	208030000	378990000
O00461;F8W785	16;14	Golgi integral membrane protein 4	GOLIM4	1.82542	-0.466964	5489500000	3656300000	1833200000	5448300000	3503400000	1945000000
O00471;F8W9B8;G3V4Z7	20;18;1	Exocyst complex component 5	EXOC5	0.718051	0.114037	3413900000	1878500000	1535400000	3356200000	1916900000	1439300000
O00483	4	NADH dehydrogenase [ubiquinone] 1 alpha subcomplex subunit 4	NDUFA4	1.52362	-0.899221	1866300000	1385000000	481270000	1630600000	1189700000	440960000
O00487;C9JW37	12;1	26S proteasome non-ATPase regulatory subunit 14	PSMD14	0.765531	-0.121803	10516000000	6165700000	4350300000	11361000000	6692800000	4667900000
O00499-9;O00499-10;O00499-7;O00499-8;O00499-4;O00499-6;O00499-11;O00499-3;O00499-2;O00499-5;O00499;Q9UBW5-2;F5H0W4;Q9UBW5;P49418-2;F5H533;P49418	7;7;7;7;7;7;7;7;7;7;7;1;1;1;1;1;1	Myc box-dependent-interacting protein 1	BIN1	1.86633	1.50184	2052300000	676410000	1375900000	1727900000	618910000	1109000000
O00505;H0Y4S9	14;3	Importin subunit alpha-3	KPNA3	1.004	-0.358438	7921300000	4957800000	2963500000	8078900000	5480000000	2598900000
O00506;H7C279;B7Z9K1;A8K6Z3;C9J6L2;C9JCC0;C9J232;C9JDH9;C9JJV0;C9JFA1;C9JN58;E7EM58	8;7;7;7;6;6;6;3;2;1;1;1	Serine/threonine-protein kinase 25	STK25	0.156963	0.444502	250660000	117600000	133060000	109950000	67759000	42187000
O00512	13	B-cell CLL/lymphoma 9 protein	BCL9	0.127079	-0.159843	544450000	407010000	137440000	517310000	356320000	160990000
O00560;O00560-3	7;6	Syntenin-1	SDCBP	0.340763	0.335264	1805900000	1062300000	743660000	1728100000	984780000	743340000
O00560-2;G5EA09;B4DHN5;E9PBU7	7;6;5;5		SDCBP	1.62714	0.88984	173290000	82538000	90756000	158090000	79673000	78413000
O00567;Q5JXT2;H0Y653;H0YDU4	12;6;5;5	Nucleolar protein 56	NOP56	1.03929	-0.853328	976620000	703000000	273620000	1306900000	953390000	353520000
O00571;O00571-2;B4E3C4;B4DLA0	37;36;7;4	ATP-dependent RNA helicase DDX3X	DDX3X	1.4512	0.137068	51629000000	28965000000	22664000000	57316000000	32744000000	24572000000
O00625	11	Pirin	PIR	0.491139	0.362625	7421900000	3778900000	3643000000	9786700000	5197800000	4588900000
O00629;H7C4F6	12;5	Importin subunit alpha-4	KPNA4	1.40454	-0.830766	4748000000	3568300000	1179700000	4556300000	3135200000	1421100000
O00712;O00712-4;Q5VW27;O00712-5;Q5VW30;Q5VW26;Q5VW31;O00712-2;Q5W0Y9;G3V1P1;B1AKN6;B1AKN7;B1AKN5;Q12857-2;F5H0R0;Q12857;B1AKN8;F8W8W3;K7ESG9;K7EKH0;K7EJB0;Q14938-5;Q14938-3;K7EN08;Q14938-2;C9JWJ8;Q14938-4;Q14938	9;9;9;9;9;9;3;3;3;3;2;2;2;2;2;2;2;2;1;1;1;1;1;1;1;1;1;1	Nuclear factor 1 B-type;Nuclear factor 1	NFIB	1.10519	0.608344	1721200000	915910000	805260000	2117600000	1089600000	1028000000
O00743;O00743-2;O00743-3;B7Z3E2;Q5T1S7	14;13;13;7;2	Serine/threonine-protein phosphatase 6 catalytic subunit	PPP6C	2.17125	0.291117	9050000000	4699900000	4350100000	8927600000	4647900000	4279700000
O00754;G5E928;M0QZ24;M0R2P5;M0R174;M0QZG6	16;15;5;2;1;1	Lysosomal alpha-mannosidase;Lysosomal alpha-mannosidase A peptide;Lysosomal alpha-mannosidase B peptide;Lysosomal alpha-mannosidase C peptide;Lysosomal alpha-mannosidase D peptide;Lysosomal alpha-mannosidase E peptide	MAN2B1	1.53049	-0.423251	1754200000	1129900000	624260000	1916100000	1271400000	644690000
O00762;O00762-3;O00762-2;O00762-4;K4DI81	9;7;6;5;3	Ubiquitin-conjugating enzyme E2 C	UBE2C	0.0770532	0.0636031	7274100000	4255400000	3018700000	5635900000	3237100000	2398700000
O00764;F2Z2Y4;O00764-3;O00764-2;A8MV33	12;11;10;9;1	Pyridoxal kinase	PDXK	0.277428	0.033285	7754800000	4543700000	3211100000	7688700000	4316700000	3372100000
O00767	1	Acyl-CoA desaturase	SCD			0	0	0	291410000	151430000	139980000
O14497;O14497-3;O14497-2;H0Y488;Q96SM7;H0YCU6	21;20;18;16;11;1	AT-rich interactive domain-containing protein 1A	ARID1A	0.616047	-0.441303	2491800000	1646500000	845290000	2064000000	1480000000	584050000
O14524-2;O14524	2;2	Transmembrane protein 194A	TMEM194A			0	0	0	107640000	65629000	42008000
O14530	8	Thioredoxin domain-containing protein 9	TXNDC9	1.03952	0.523908	5131700000	2420600000	2711000000	6214600000	2997200000	3217500000
O14531;Q5T0Q6	27;14	Dihydropyrimidinase-related protein 4	DPYSL4	1.45402	-0.463904	43139000000	27732000000	15406000000	40508000000	25967000000	14540000000
O14545;F8VNX8;F8VVF3;B4DI89;F8VWK2	7;6;5;5;4	TRAF-type zinc finger domain-containing protein 1	TRAFD1	1.34325	0.262283	1928700000	1015600000	913080000	1943800000	1057400000	886370000
O14561;I3L505;H3BNK3	4;2;2	Acyl carrier protein, mitochondrial;Acyl carrier protein	NDUFAB1	0.202667	-0.0717988	6108700000	3684000000	2424800000	5442000000	3165700000	2276300000
O14578-4;O14578;O14578-3;H7BYJ3;H0YGG8;O14578-2	23;21;19;19;2;2	Citron Rho-interacting kinase	CIT	2.87936	-0.969405	669370000	512160000	157210000	698110000	511780000	186330000
O14579;M0QXB4;O14579-2;O14579-3;M0R061	13;12;10;9;5	Coatomer subunit epsilon	COPE	0.870924	0.17953	17128000000	9447300000	7680700000	17185000000	8866700000	8318200000
O14602;A6NJH9	7;5	Eukaryotic translation initiation factor 1A, Y-chromosomal	EIF1AY	0.159089	0.0982757	1097500000	627540000	470000000	907930000	504300000	403630000
O14617;O14617-5;O14617-4;O14617-2;G5E988;O14617-3;E7EMM2;K7ELX8;K7ERW8	34;34;31;31;31;30;30;3;2	AP-3 complex subunit delta-1	AP3D1	0.967636	0.488264	24046000000	11222000000	12824000000	21029000000	10052000000	10977000000
O14646-2;O14646;O14647-2;O14647	3;3;2;2	Chromodomain-helicase-DNA-binding protein 1;Chromodomain-helicase-DNA-binding protein 2	CHD1;CHD2	0.0608802	-0.266691	44200000	35502000	8698100	145760000	98110000	47646000
O14656;O14656-2	4;1	Torsin-1A	TOR1A	0.272941	-0.235545	725250000	419320000	305930000	993160000	661100000	332060000
O14657;H0Y7C8	5;2	Torsin-1B	TOR1B			0	0	0	0	0	0
O14672;B4DU28;H3BS53;H0YNC5	6;4;1;1	Disintegrin and metalloproteinase domain-containing protein 10	ADAM10	0.11708	0.0773413	321550000	223880000	97663000	273840000	172950000	100890000
O14686;O14686-3	1;1	Histone-lysine N-methyltransferase MLL2	MLL2			43065000	43065000	0	0	0	0
O14732-2;O14732	1;1	Inositol monophosphatase 2	IMPA2	0.125968	-0.175397	56690000	36061000	20629000	76962000	60192000	16770000
O14733;O14733-4;O14733-3;F6WCX7;O14733-2	15;15;14;14;14	Dual specificity mitogen-activated protein kinase kinase 7	MAP2K7	1.69789	0.372103	2957800000	1660400000	1297300000	3220300000	1844600000	1375700000
O14737;K7EQA1;K7EL31;B4DE64;K7ESJ4;Q3HM38;K7EPG2	8;6;6;5;3;2;2	Programmed cell death protein 5	PDCD5	0.369868	-0.198981	21750000000	12728000000	9022000000	18132000000	10352000000	7780400000
O14744;G3V5W5;O14744-2;B4DX49;B4DV00;A8MTP3;H0YJX6;G3V580;G3V5L5;H7BZ44;G3V2L6;G3V2X6;C9JSX3;H0YJD3;H0YJ77;G3V507;G3V2F5;G3V5T6;H0YJY6	30;28;28;26;23;19;12;11;8;8;8;8;8;7;4;2;2;2;1	Protein arginine N-methyltransferase 5;Protein arginine N-methyltransferase 5, N-terminally processed	PRMT5	0.347381	-0.0478532	27060000000	15761000000	11299000000	28983000000	16749000000	12234000000
O14745;B3KY21;J3QRP6;J3QRA3	12;7;6;2	Na(+)/H(+) exchange regulatory cofactor NHE-RF1	SLC9A3R1	1.21135	0.121475	3216500000	1900500000	1316000000	3200600000	1896200000	1304400000
Q8NG38;O14746-2;O14746-3;O14746	1;1;1;1	Telomerase reverse transcriptase	TERT			0	0	0	34689000	34689000	0
O14770-3;O14770-2;O14770-4;O14770;O14770-6;O14770-7;O14770-8;B3KP81;O14770-5;H0YK79;H0YKE5;H0YKN2;H0YM65	8;8;8;8;7;7;7;6;6;5;4;4;1	Homeobox protein Meis2	MEIS2	0.090986	-0.39877	729540000	520640000	208900000	2063500000	1379600000	683870000
O14773-2;O14773	5;5	Tripeptidyl-peptidase 1	TPP1	0.437522	-0.369865	2512100000	1575700000	936400000	3485500000	2271200000	1214300000
O14776-2;O14776;G3V220;Q5VWI1	37;37;30;1	Transcription elongation regulator 1	TCERG1	2.2697	-0.42958	34161000000	21531000000	12630000000	35471000000	22221000000	13250000000
O14777;I3L4G3	27;3	Kinetochore protein NDC80 homolog	NDC80	1.28303	-0.896498	8037400000	5993200000	2044200000	8054000000	5352400000	2701600000
O14782;F8WAR6;F8WER6;H3BTL6;B7Z896;Q9BVG8-5;F5H3M2;F5H4I9;Q9BVG8-2;Q9BVG8;B7Z484	15;14;14;1;1;1;1;1;1;1;1	Kinesin-like protein KIF3C	KIF3C	0.0860855	0.168582	1469500000	840800000	628710000	1876000000	1097000000	778990000
O14787-2;O14787;K7ESC1;K7ENW1;K7EMA3;K7ELC3	21;20;4;2;1;1	Transportin-2	TNPO2	0.667595	0.337516	6237100000	3337400000	2899700000	5413200000	3094700000	2318500000
O14802	17	DNA-directed RNA polymerase III subunit RPC1	POLR3A	0.31116	-0.246087	1103700000	763240000	340500000	1310500000	812180000	498310000
O14813;H0YGU5;H0YAD2	10;4;3	Paired mesoderm homeobox protein 2A	PHOX2A	2.40736	0.821928	8460600000	4643800000	3816900000	11913000000	6530100000	5382500000
O14818;Q5JXJ2;O14818-2;H0Y586;Q8TAA3-2;Q8TAA3-5;Q8TAA3;F5GY34	18;11;10;9;5;5;5;2	Proteasome subunit alpha type-7	PSMA7	0.945072	-0.169064	72516000000	41132000000	31384000000	78192000000	44418000000	33774000000
O14828;O14828-2	9;7	Secretory carrier-associated membrane protein 3	SCAMP3	0.0205422	0.00549655	13285000000	7280800000	6004000000	12560000000	7050500000	5509600000
O14880;Q5VV89;Q5VV87	5;5;2	Microsomal glutathione S-transferase 3	MGST3	0.64988	-0.318746	2684000000	1820200000	863840000	2304600000	1556400000	748220000
O14907	3	Tax1-binding protein 3	TAX1BP3	0.451677	-0.726271	578340000	438580000	139760000	1107700000	797700000	309970000
O14908;O14908-2;K7EM11;K7ESN1;K7ELJ2;Q8TF64	11;7;6;2;1;1	PDZ domain-containing protein GIPC1	GIPC1	0.884118	0.505098	3832800000	2079600000	1753200000	3312700000	1643600000	1669100000
O14920-4;O14920-2;O14920;G3V105;E5RGW5;B3KRB7;O14920-3;J3KNS5	5;5;5;4;3;3;2;1	Inhibitor of nuclear factor kappa-B kinase subunit beta	IKBKB	0.292569	1.06532	113800000	52491000	61311000	31499000	16086000	15413000
O14924-4;O14924;B7Z764;Q8WX95;E9PBG5;E9PCG5;O14924-2;O14924-3	2;2;1;1;1;1;1;1	Regulator of G-protein signaling 12	RGS12			38947000	23076000	15872000	0	0	0
O14929;O14929-2;F8W9G7;F8WEW1	11;7;3;2	Histone acetyltransferase type B catalytic subunit	HAT1	1.61418	0.627392	10297000000	4725300000	5571500000	9798800000	4574900000	5223900000
O14933;O14933-2;E9PQT7	2;1;1	Ubiquitin/ISG15-conjugating enzyme E2 L6	UBE2L6	0.225024	-0.476116	257270000	200480000	56789000	448240000	294380000	153860000
O14949	4	Cytochrome b-c1 complex subunit 8	UQCRQ	0.0656432	0.104121	1094500000	638640000	455890000	679660000	417700000	261960000
O14964;O14964-2;I3L1P5;I3L165;I3L1E3;I3L2H4	21;19;13;5;5;4	Hepatocyte growth factor-regulated tyrosine kinase substrate	HGS	0.812203	-0.269373	8302100000	5144000000	3158100000	7504000000	4575300000	2928700000
O14966	2	Ras-related protein Rab-7L1	RAB7L1	0.0526788	0.666753	57091000	31196000	25895000	3015000000	1437300000	1577700000
O14967;D6RAZ4	9;2	Calmegin	CLGN	1.02503	-1.28001	614510000	458340000	156180000	925060000	821990000	103070000
O14974;O14974-5;O14974-4;O14974-3;O14974-2;F8VZN8;H0YIS4;H0YHI8;H0YIM2;H0YHL8;F8VW28;H0YIS3	28;27;27;26;26;19;11;11;5;5;4;4	Protein phosphatase 1 regulatory subunit 12A	PPP1R12A	0.435972	-0.0636791	4600000000	2761400000	1838700000	4918400000	2901600000	2016800000
O14976;E9PGR2;D6RAW3;H0Y9M4;D6RC24	19;18;3;1;1	Cyclin-G-associated kinase	GAK	0.840488	-0.394273	2669900000	1719800000	950100000	3236300000	2129700000	1106700000
O14979	12	Heterogeneous nuclear ribonucleoprotein D-like	HNRPDL			0	0	0	0	0	0
O14979-3;O14979-2	12;12			1.16987	-0.844033	4863100000	3177700000	1685400000	4401200000	2955900000	1445400000
O14980;C9JKM9;C9J673;C9IZS4;C9JQ02;C9JV99;F8WF71;C9JF49;C9IYM2;H7BZC5	38;13;11;6;6;6;5;4;4;3	Exportin-1	XPO1	0.188723	-0.0220084	57984000000	31917000000	26068000000	61012000000	33402000000	27610000000
O14981;B4E0W6	33;11	TATA-binding protein-associated factor 172	BTAF1	0.0641809	-0.129826	2902000000	1759200000	1142800000	5538700000	3371600000	2167100000
O15014;E7ERY8	5;2	Zinc finger protein 609	ZNF609	0.839171	-0.945578	361840000	300080000	61761000	580650000	471930000	108720000
O15020-2;O15020;E9PJZ2	83;83;4	Spectrin beta chain, non-erythrocytic 2	SPTBN2	0.365898	0.251694	19321000000	10824000000	8497100000	23180000000	10432000000	12748000000
O15031;E2PU09;A6QRG9	13;4;1	Plexin-B2	PLXNB2	0.835904	0.846859	978630000	436050000	542580000	703350000	314210000	389140000
O15034-2;O15034	4;4	RIMS-binding protein 2	RIMBP2	0.836021	0.0816482	522150000	322790000	199360000	536610000	338030000	198580000
O15042-2;O15042;E7ET15;O15042-3;C9JB80;H0Y8D9;H7C4V2;E7EW00	16;16;15;12;11;4;3;3	U2 snRNP-associated SURP motif-containing protein	U2SURP	0.734809	-0.591371	1913000000	1360100000	552940000	2542400000	1677000000	865420000
O15047;C9J2Z9	5;2	Histone-lysine N-methyltransferase SETD1A	SETD1A	0.909074	-1.07705	266700000	211810000	54884000	184400000	150160000	34235000
O15063	1	Uncharacterized protein KIAA0355	KIAA0355			39926000	39926000	0	0	0	0
O15066;B4DSR5	8;2	Kinesin-like protein KIF3B	KIF3B			0	0	0	45044000	0	45044000
O15067;F5GWT9;H0YGH1;J3QSG0;J3QSH6;J3KT98;J3KTL4;J3KTQ5;J3QL39	46;27;6;4;4;3;2;1;1	Phosphoribosylformylglycinamidine synthase	PFAS	2.25178	-0.571725	59655000000	40217000000	19438000000	58226000000	38198000000	20027000000
O15069	6	NAC-alpha domain-containing protein 1	NACAD	1.02743	-0.76348	729550000	579420000	150140000	919600000	701160000	218440000
O15075;O15075-2;Q5VZY9;O15075-4;O15075-3	21;19;11;10;8	Serine/threonine-protein kinase DCLK1	DCLK1	0.483397	-0.125123	17114000000	9766000000	7348300000	15671000000	8831100000	6839900000
O15083;H7C4G9	8;5	ERC protein 2	ERC2			0	0	0	0	0	0
O15084;O15084-4;O15084-1;O15084-2;B4DIW9	8;8;8;7;6	Serine/threonine-protein phosphatase 6 regulatory ankyrin repeat subunit A	ANKRD28	0.0397981	0.158746	1242500000	679690000	562780000	384740000	234650000	150090000
O15085-2;O15085;F8W8P9	21;19;10	Rho guanine nucleotide exchange factor 11	ARHGEF11	0.0247237	0.0114667	1389300000	873000000	516320000	1662400000	1013000000	649360000
O15091-2;O15091;O15091-4;O15091-3;G3V2W2	12;12;11;3;2	Mitochondrial ribonuclease P protein 3	KIAA0391	0.363823	0.111797	1024200000	594090000	430110000	942860000	555110000	387750000
O15111	14	Inhibitor of nuclear factor kappa-B kinase subunit alpha	CHUK	0.384478	0.72874	961530000	453950000	507580000	1829700000	855680000	974020000
O15116;E5RJ47;E5RH18	5;2;2	U6 snRNA-associated Sm-like protein LSm1	LSM1	0.681161	-0.250585	3264600000	1907300000	1357300000	3140900000	2018500000	1122400000
O15118;B4DET3;K7EQ23	4;2;2	Niemann-Pick C1 protein	NPC1			53539000	39669000	13870000	0	0	0
O15119-2;O15119;O15119-3	9;8;7	T-box transcription factor TBX3	TBX3	1.54199	-1.52606	1050800000	858780000	192010000	858830000	717740000	141090000
O15121	3	Sphingolipid delta(4)-desaturase DES1	DEGS1	0.1513	-0.544103	853750000	577120000	276630000	269680000	197000000	72688000
O15126;O15126-2	7;5	Secretory carrier-associated membrane protein 1	SCAMP1	0.601681	0.144988	5906200000	3526300000	2379900000	5846200000	3151900000	2694300000
O15127;H3BV04;H3BN93;H3BUB6;H3BPL9	2;1;1;1;1	Secretory carrier-associated membrane protein 2	SCAMP2	0.402147	0.21594	1164400000	641930000	522440000	974880000	519920000	454960000
O15143;F8WCG3;C9JBJ7;C9K057;C9J4Z7;C9JEY1;C9JQM8;C9JFG9;C9J6C8;C9JTT6;F8VXW2;C9JM51;F8WEB3	15;10;6;6;6;6;6;6;6;5;1;1;1	Actin-related protein 2/3 complex subunit 1B	ARPC1B	1.84923	0.646463	9046800000	4239300000	4807500000	8552700000	3875600000	4677100000
O15144;C9JTV5;G5E9J0;H7C3F9;G5E9S7	16;5;5;5;2	Actin-related protein 2/3 complex subunit 2	ARPC2	1.80153	0.54328	25828000000	11264000000	14564000000	24479000000	10922000000	13557000000
O15145;C9JZD1	5;1	Actin-related protein 2/3 complex subunit 3	ARPC3	0.910309	0.296565	11185000000	6289300000	4895700000	10381000000	5565700000	4814900000
O15160;E7EQB9;O15160-2;H0Y723;D6RDJ3	11;10;9;5;4	DNA-directed RNA polymerases I and III subunit RPAC1	POLR1C	0.633149	-0.686335	4221500000	2932500000	1289000000	2944400000	2066900000	877530000
O15164-2;O15164;F8WCX0;C9JPT4	2;2;1;1	Transcription intermediary factor 1-alpha	TRIM24			0	0	0	125560000	88113000	37447000
O15173	10	Membrane-associated progesterone receptor component 2	PGRMC2	0.827991	-0.719615	6472600000	4588100000	1884500000	5234100000	3634600000	1599400000
O15198-2;O15198	8;8	Mothers against decapentaplegic homolog 9	SMAD9			0	0	0	173900000	118700000	55201000
O15211;B4DG72;A2AB89	9;5;3	Ral guanine nucleotide dissociation stimulator-like 2	RGL2	0.493629	-1.37804	268970000	232380000	36586000	602810000	452710000	150110000
O15212;A2AB88	10;6	Prefoldin subunit 6	PFDN6	1.71126	0.230904	6842200000	3740700000	3101500000	7134800000	3771100000	3363700000
O15213;Q5HYZ1;H0Y6G3;A2ABB6	4;2;2;2	WD repeat-containing protein 46	WDR46			0	0	0	21686000	21686000	0
O15217;Q6P4G1	5;3	Glutathione S-transferase A4;Glutathione S-transferase	GSTA4	2.37929	-0.586751	2133600000	1498100000	635450000	2098100000	1467800000	630250000
O15228;B4DNM9;Q5TBH8;Q5TBH6	13;12;9;5	Dihydroxyacetone phosphate acyltransferase	GNPAT	0.727749	-0.369417	1153500000	804260000	349230000	1112700000	674530000	438130000
O15234	1	Protein CASC3	CASC3	0.952941	-0.762657	153650000	113230000	40412000	120590000	88607000	31982000
O15235	3	28S ribosomal protein S12, mitochondrial	MRPS12	0.452611	-0.892667	160880000	132920000	27957000	305610000	222710000	82898000
O15239	1	NADH dehydrogenase [ubiquinone] 1 alpha subcomplex subunit 1	NDUFA1			0	0	0	136010000	94986000	41020000
O15240	13	Neurosecretory protein VGF;Neuroendocrine regulatory peptide-1;Neuroendocrine regulatory peptide-2;Antimicrobial peptide VGF[554-577]	VGF	1.91316	-0.347887	9230900000	6234300000	2996500000	9316800000	6103200000	3213600000
O15254-2;O15254;D6RJ89	5;5;1	Peroxisomal acyl-coenzyme A oxidase 3	ACOX3	0.812489	-3.60473	852130000	852130000	0	117700000	104840000	12857000
O15258;Q5T092;Q5T091;Q5T093	6;5;5;3	Protein RER1	RER1	0.326298	0.333312	677500000	399580000	277930000	961730000	498520000	463210000
O15260-2;Q5T8U5;Q5T8U7;O15260;B7Z6A4	3;3;3;3;2	Surfeit locus protein 4	SURF4	0.151783	-0.371216	651780000	408950000	242830000	1538400000	1063900000	474490000
O15269;O15269-2	11;3	Serine palmitoyltransferase 1	SPTLC1	0.0565798	0.0529601	1282700000	833390000	449270000	1712600000	972720000	739860000
O15270;H0YJV2	12;7	Serine palmitoyltransferase 2	SPTLC2	0.359112	0.0813964	1573400000	946110000	627320000	1633300000	940650000	692670000
O15294;C9JZL3	29;6	UDP-N-acetylglucosamine--peptide N-acetylglucosaminyltransferase 110 kDa subunit	OGT	0.909481	-0.169519	8921700000	5580700000	3340900000	8090000000	5271000000	2819000000
O15294-3;O15294-2;O15294-4;H7C2T7	27;21;16;4			0.711685	-0.778965	134490000	105200000	29287000	163770000	110550000	53229000
O15355	21	Protein phosphatase 1G	PPM1G	0.510057	0.157718	37843000000	20469000000	17374000000	42703000000	22948000000	19755000000
O15357;O15357-2;F5GY16;F5H3D8;F5GXI6;H0Y5Q9;H7C2V3;H7C292;Q92835-3;Q92835-2;Q92835	15;13;3;3;1;1;1;1;1;1;1	Phosphatidylinositol 3,4,5-trisphosphate 5-phosphatase 2	INPPL1	1.0703	0.758463	851930000	396430000	455500000	745390000	364410000	380990000
O15379;O15379-2;E7ESJ6	6;6;2	Histone deacetylase 3	HDAC3	0.00384131	0.0298009	847520000	336610000	510910000	121930000	98081000	23851000
O15397;O15397-2;F5H2I3;F5H292;F5GXT5;F5H244;H0YH64	10;7;1;1;1;1;1	Importin-8	IPO8	0.0152163	-0.0241167	2209300000	1245000000	964350000	3664000000	2166300000	1497700000
O15400-2;O15400	2;2	Syntaxin-7	STX7			261490000	132280000	129210000	0	0	0
Q5T1M3;O15431	1;1	High affinity copper uptake protein 1	SLC31A1			0	0	0	0	0	0
O15439-2;O15439	1;1	Multidrug resistance-associated protein 4	ABCC4			0	0	0	0	0	0
O15446;O15446-2	2;2	DNA-directed RNA polymerase I subunit RPA34	CD3EAP	2.3603	3.13112	1463500000	188600000	1274900000	1367400000	245770000	1121600000
O15498;B4DR94;H7C3K7	9;7;1	Synaptobrevin homolog YKT6	YKT6	0.376657	-0.0388481	7444600000	4225400000	3219200000	7487000000	4327800000	3159100000
O15511;O15511-2;B1ALC0	4;4;3	Actin-related protein 2/3 complex subunit 5	ARPC5	2.35937	0.450989	4235600000	2172600000	2063000000	4179300000	2100700000	2078600000
O15524	2	Suppressor of cytokine signaling 1	SOCS1	0.619942	-0.518728	338330000	222140000	116190000	266240000	185000000	81238000
O15541;Q8IZP6	4;1	RING finger protein 113A	RNF113A	0.141347	0.166129	1246900000	705000000	541860000	870160000	481040000	389120000
O43143	42	Putative pre-mRNA-splicing factor ATP-dependent RNA helicase DHX15	DHX15	0.332162	0.14442	77686000000	40356000000	37330000000	67199000000	35339000000	31860000000
O43148;O43148-2;K7EP06;F5H2D9;K7EPP5;K7ERH6	13;13;9;6;1;1	mRNA cap guanine-N7 methyltransferase	RNMT	1.50229	-1.20275	4584300000	3487200000	1097100000	5900100000	4601600000	1298600000
O43149;O43149-3;I3L3Q3;O43149-2;I3L141;I3L1Q8	13;3;2;2;2;1	Zinc finger ZZ-type and EF-hand domain-containing protein 1	ZZEF1	0.0422186	-0.405796	6176100000	3338700000	2837400000	340160000	260560000	79597000
O43150-2;O43150	13;13	Arf-GAP with SH3 domain, ANK repeat and PH domain-containing protein 2	ASAP2	0.572315	-0.599594	1000700000	711190000	289470000	1449300000	978390000	470880000
O43156	11	TELO2-interacting protein 1 homolog	TTI1	1.20461	-0.582941	1017300000	700990000	316270000	896790000	621180000	275610000
O43164-2;O43164	3;3	E3 ubiquitin-protein ligase Praja-2	PJA2	1.35537	1.28771	169830000	68804000	101030000	135040000	51638000	83404000
O43172-2;O43172	20;20	U4/U6 small nuclear ribonucleoprotein Prp4	PRPF4	2.41541	-0.675237	6819200000	4762500000	2056700000	7200800000	5057900000	2142900000
O43173;K7EQB3	3;2	Sia-alpha-2,3-Gal-beta-1,4-GlcNAc-R:alpha 2,8-sialyltransferase	ST8SIA3	1.0661	-1.5396	227710000	183130000	44581000	159510000	143570000	15942000
O43175;Q5SZU1	28;21	D-3-phosphoglycerate dehydrogenase	PHGDH	2.5607	0.454731	246890000000	110730000000	136160000000	250960000000	112600000000	138360000000
O43181;H0Y9M8	5;2	NADH dehydrogenase [ubiquinone] iron-sulfur protein 4, mitochondrial	NDUFS4	1.22415	-0.713531	1485200000	1035400000	449810000	1821500000	1341000000	480480000
O43182-2;O43182;O43182-5;H7BYE6;B4DN07;O43182-4;B7Z8H7;O43182-3	5;5;4;4;4;4;3;3	Rho GTPase-activating protein 6	ARHGAP6	0.379445	0.785019	477890000	165480000	312420000	258290000	159080000	99212000
O43237;B4DZP4;J3KRI4;B4E2E0;E7EPL8;J3KRZ2;H3BUM4;J3KSD2	24;21;10;9;7;5;4;2	Cytoplasmic dynein 1 light intermediate chain 2	DYNC1LI2	0.933146	-0.477285	17358000000	11289000000	6068800000	15093000000	9913300000	5179300000
O43242;B4DT72;H0YGV8	29;19;5	26S proteasome non-ATPase regulatory subunit 3	PSMD3	1.94263	-0.173056	32764000000	18570000000	14194000000	33440000000	19160000000	14280000000
O43251-6;O43251-8;B0QYV1;O43251-5;O43251-10;O43251-2;O43251;O43251-9;O43251-4;B0QYY4;O43251-7;I3L1D4;F8VR27;F8VZY7;Q9NWB1-3;Q9NWB1-4;Q9NWB1-5;Q9NWB1;J3KNW3;Q9NWB1-2;B7Z1U7;F8VZG9;O43251-3;B0QYY7;A6NFN3;B4DF29;J3QQZ2;J3QRF4;F8VRS4;B0QYY6;F5H0M1	11;11;9;9;9;9;9;8;8;8;8;7;7;7;7;7;7;7;7;7;7;7;6;5;4;4;4;4;4;3;1	RNA binding protein fox-1 homolog;RNA binding protein fox-1 homolog 2;RNA binding protein fox-1 homolog 1	RBM9;RBFOX2;RBFOX1	0.298076	-0.39869	1487200000	945170000	542060000	2508200000	1704600000	803550000
O43252;O95340;E7ER89;O95340-2	19;1;1;1	Bifunctional 3-phosphoadenosine 5-phosphosulfate synthase 1;Sulfate adenylyltransferase;Adenylyl-sulfate kinase	PAPSS1	1.62271	0.570397	15351000000	7257400000	8093900000	14538000000	6798900000	7738700000
O43264;A1A528;F5H3C1	22;17;2	Centromere/kinetochore protein zw10 homolog	ZW10	0.472935	0.280511	4777600000	2580000000	2197600000	6085600000	3156800000	2928800000
O43290;E9PQI8	21;2	U4/U6.U5 tri-snRNP-associated protein 1	SART1	0.880368	-0.614001	6704600000	4411700000	2293000000	5756700000	4141000000	1615700000
O43299-2;O43299;O43299-3	2;2;1	AP-5 complex subunit zeta-1	AP5Z1	0.232394	0.403702	127810000	88413000	39398000	111780000	46446000	65338000
O43301;K7ENF6;K7ELE6;B4DLR4;Q5JX83;Q96MM6	17;4;2;2;2;2	Heat shock 70 kDa protein 12A	HSPA12A	2.60543	2.22905	3352600000	763050000	2589600000	3043900000	752410000	2291500000
O43303-2;O43303;I3L262;H3BMS1;H3BVH3	11;11;2;1;1	Centriolar coiled-coil protein of 110 kDa	CCP110	0.931431	0.489636	794550000	448670000	345880000	928310000	499310000	429010000
O43310-2;O43310;K7EK08;K7EPK6	13;12;3;1	CBP80/20-dependent translation initiation factor	CTIF	2.44136	-0.781587	1856900000	1351600000	505230000	1924100000	1379000000	545020000
O43314-2;O43314;D6RBU4;H0Y9S9;Q6PFW1-6;Q6PFW1-5;Q6PFW1-7;Q6PFW1-4;Q6PFW1-3;F8W9A8;B7WPL9;Q6PFW1-2;Q6PFW1;H0Y9M0;D6RFG4;H7C436;K7ENU7	15;15;8;4;4;4;4;4;4;4;4;4;4;2;1;1;1	Inositol hexakisphosphate and diphosphoinositol-pentakisphosphate kinase 2	PPIP5K2	0.171579	0.166005	1011000000	603910000	407130000	1419600000	802100000	617470000
O43318-2;O43318;O43318-4;O43318-3;Q9UG54	11;11;8;8;7	Mitogen-activated protein kinase kinase kinase 7	MAP3K7;DKFZp586F0420	0.361025	0.319075	996800000	553720000	443080000	1396200000	835000000	561160000
O43324;O43324-2;D6RBD7;C9J1V9;H0YAL7;D6RCQ0;H0YAH9	11;8;8;8;6;3;1	Eukaryotic translation elongation factor 1 epsilon-1	EEF1E1;hCG_2043275	1.67188	0.503721	14590000000	6699500000	7890900000	13751000000	6243900000	7507500000
O43347;H0YHB7	7;4	RNA-binding protein Musashi homolog 1	MSI1	0.799056	0.393622	962050000	519030000	443020000	855020000	415550000	439470000
O43390;O43390-2;Q2L7G6;E7ETM7	24;23;21;13	Heterogeneous nuclear ribonucleoprotein R	HNRNPR	0.251471	-0.0835792	18254000000	10396000000	7857900000	16407000000	9527100000	6880300000
O43395;E7EVD1;B4DSY9	18;16;8	U4/U6 small nuclear ribonucleoprotein Prp3	PRPF3	0.44377	-0.39658	3784200000	2547700000	1236500000	2787000000	1870900000	916100000
O43396;K7ER96;K7EML9;G3V1K0;K7EPB7;K7EKG2;K7EME7	13;11;7;5;3;2;1	Thioredoxin-like protein 1	TXNL1	2.09758	-1.12189	16937000000	12621000000	4316400000	16262000000	12534000000	3728100000
O43399-4;O43399-3;O43399-2;O43399-6;Q16890-2;E9PNK6;F6V707;Q16890;J3KNE7	14;12;11;9;1;1;1;1;1			0.416718	0.362921	1395900000	686410000	709500000	1053100000	568340000	484770000
O43399-5;Q5JWU6;O43399	16;14;13	Tumor protein D54	TPD52L2	0.0361152	-0.102838	9745600000	5789500000	3956100000	15145000000	9196700000	5948200000
O43422;B4DS64;E9PSI2;O43422-2	4;3;1;1	52 kDa repressor of the inhibitor of the protein kinase	PRKRIR	0.00247879	-0.0046784	149000000	78815000	70190000	244230000	171700000	72527000
O43427-2;O43427;H0YCE7;E9PSD3;E9PJW6	7;7;4;4;2	Acidic fibroblast growth factor intracellular-binding protein	FIBP	0.754134	-0.248287	2540800000	1516000000	1024800000	2409900000	1514300000	895580000
O43432;O43432-3;Q504Z1;F5H8J4;F5H564;Q5SWD0	22;22;21;19;19;3	Eukaryotic translation initiation factor 4 gamma 3	EIF4G3	2.411	1.05817	2444000000	1038400000	1405600000	2689500000	1123800000	1565700000
O43447;C9JQD4;A6NNE7;H0YEL5;A6NM32	8;7;6;5;2	Peptidyl-prolyl cis-trans isomerase H;Peptidyl-prolyl cis-trans isomerase	PPIH	2.86525	0.472882	2854400000	1513700000	1340700000	2976900000	1562100000	1414800000
O43464-3;O43464;O43464-2;O43464-4;P83110-2;P83110	7;7;6;3;1;1	Serine protease HTRA2, mitochondrial	HTRA2	0.653353	-0.289535	1517400000	1011200000	506250000	1850100000	1196400000	653720000
O43504;E9PLX3	4;3	Ragulator complex protein LAMTOR5	LAMTOR5	0.618341	0.479802	4280100000	2023200000	2256900000	5781900000	2813700000	2968100000
O43516-2;O43516;O43516-3;O43516-4;E9PB87	2;2;2;1;1	WAS/WASL-interacting protein family member 1	WIPF1			197450000	102300000	95146000	0	0	0
O43524;B4DVZ6	5;4	Forkhead box protein O3	FOXO3	1.73263	-0.69716	1052600000	740160000	312480000	1198600000	861900000	336660000
O43583;F8VVL1	7;5	Density-regulated protein	DENR	0.483959	0.363702	8324000000	3995100000	4328900000	6683600000	3804500000	2879100000
O43592;F8WDU6;F5GZM3;F5GYW6	25;8;5;2	Exportin-T	XPOT	1.05051	0.216269	23383000000	11912000000	11472000000	25414000000	12932000000	12482000000
O43602-2;O43602-4;O43602-5;O43602-3;H3BLV5;O43602;E7EU50	12;12;12;12;11;11;6	Neuronal migration protein doublecortin	DCX	3.26998	1.41803	5360600000	1812100000	3548500000	5649800000	1956600000	3693200000
O43615;M0QXU7;M0R301;M0R124;M0QXM9	21;17;6;4;2	Mitochondrial import inner membrane translocase subunit TIM44	TIMM44	1.53358	0.376252	19475000000	9390200000	10085000000	21368000000	10300000000	11068000000
O43633;M0R1L7;M0R1T5;M0QXX8	8;7;5;3	Charged multivesicular body protein 2a	CHMP2A	2.45501	-0.472237	2318700000	1530000000	788660000	2321400000	1528900000	792590000
O43639;E7EPF5;E7ERP6;E9PEE2	8;3;2;2	Cytoplasmic protein NCK2	NCK2	0.202668	0.0749447	746610000	425090000	321520000	828060000	519750000	308320000
O43657	1	Tetraspanin-6	TSPAN6			0	0	0	0	0	0
O43660;O43660-2;A8MW61;D6RA26;B7Z982;H0YA24;H0YAA2	18;17;17;10;7;3;1	Pleiotropic regulator 1	PLRG1	1.70806	-1.00475	3313900000	2601400000	712480000	3034000000	2224500000	809470000
O43665-3;O43665-2;O43665	5;4;4	Regulator of G-protein signaling 10	RGS10	0.244893	0.229938	711200000	398840000	312360000	985500000	541180000	444330000
O43676;C9JKQ2	3;2	NADH dehydrogenase [ubiquinone] 1 beta subcomplex subunit 3	NDUFB3	0.0295604	-0.255288	706440000	511260000	195180000	52007000	33773000	18234000
O43678;O43678-2	4;2	NADH dehydrogenase [ubiquinone] 1 alpha subcomplex subunit 2	NDUFA2	0.917686	-0.318624	1089800000	694010000	395760000	1102100000	759230000	342830000
O43681;K7ERW9	12;5	ATPase ASNA1	ASNA1	1.6314	0.758737	21782000000	9398200000	12384000000	24681000000	10696000000	13985000000
O43684-2;O43684;J3QT28;B4DDM6;J3QSX4	15;15;14;10;7	Mitotic checkpoint protein BUB3	BUB3	2.36849	-0.673216	26701000000	17771000000	8930300000	27779000000	18962000000	8816900000
O43707;D6PXK4;F5GXS2;K7EP19	55;38;29;7	Alpha-actinin-4	ACTN4	2.15704	-0.379018	90908000000	53305000000	37603000000	98285000000	57739000000	40545000000
O43708	7	Maleylacetoacetate isomerase	GSTZ1	0.00375826	-0.00403133	1889700000	1268600000	621150000	1397200000	920440000	476770000
O43715	3	TP53-regulated inhibitor of apoptosis 1	TRIAP1	0.022249	-0.0286121	415790000	281620000	134180000	527640000	294860000	232780000
O43719;Q5H919;Q5H918	14;5;5	HIV Tat-specific factor 1	HTATSF1	1.51276	-1.5297	3861700000	3141300000	720430000	3069700000	2538400000	531350000
O43752;B4DR17	3;2	Syntaxin-6	STX6	0.143094	0.51788	86531000	50525000	36006000	291040000	137070000	153960000
O43761;H3BP41	2;1	Synaptogyrin-3	SYNGR3	0.842494	-1.23987	876590000	694880000	181710000	572020000	474700000	97320000
O43763	2	T-cell leukemia homeobox protein 2	TLX2	0.854986	-0.76942	44337000	38388000	5949500	45071000	33962000	11109000
O43765;K7EMD6	10;6	Small glutamine-rich tetratricopeptide repeat-containing protein alpha	SGTA	1.36336	0.434617	18754000000	9025800000	9727800000	20921000000	9528400000	11393000000
O43776;B4DN60;K7EIU7;B4DG16;K7EJ19;K7EPK2;K7EMQ6;K7EQ35;REV__H7C110;REV__H7BZ55	28;15;12;12;10;10;8;8;1;1	Asparagine--tRNA ligase, cytoplasmic	NARS	3.09344	-1.58997	53880000000	42878000000	11002000000	56196000000	44199000000	11997000000
O43795-2	46			1.97353	2.03297	316680000	82196000	234480000	375790000	106010000	269780000
O43805	2	Sjoegren syndrome nuclear autoantigen 1	SSNA1			0	0	0	395250000	164750000	230500000
O43809;H3BND3;H3BV41	14;10;6	Cleavage and polyadenylation specificity factor subunit 5	NUDT21	1.47598	-0.852395	14222000000	9984700000	4237100000	17098000000	12256000000	4841500000
O43813;E9PHS0;F8WDS9;H7C2E3	13;8;5;1	LanC-like protein 1	LANCL1	0.293546	-0.0597492	26252000000	14770000000	11481000000	24790000000	14029000000	10762000000
O43815-2;O43815	14;14	Striatin	STRN	0.251775	-0.125332	3960900000	2601200000	1359700000	3411900000	2072200000	1339700000
O43818	2	U3 small nucleolar RNA-interacting protein 2	RRP9			39680000	0	39680000	0	0	0
O43823	2	A-kinase anchor protein 8	AKAP8	0.956041	-0.471627	158760000	112310000	46449000	184890000	123960000	60937000
O43824;H7BYW4;H0Y2S1	11;8;8	Putative GTP-binding protein 6	GTPBP6	0.710708	-0.373111	2126700000	1413500000	713210000	1797400000	1207500000	589820000
O43829	2	Zinc finger and BTB domain-containing protein 14	ZBTB14			0	0	0	94429000	80183000	14246000
O43837;O43837-2;O43837-3	15;14;5	Isocitrate dehydrogenase [NAD] subunit beta, mitochondrial	IDH3B	0.547879	-0.273706	5872600000	3718400000	2154300000	5005600000	3135900000	1869600000
O43852;O43852-3;O43852-6;O43852-5;O43852-10;O43852-13;O43852-14;O43852-9;O43852-15;O43852-11;H0Y875;O43852-12	18;18;14;13;12;9;9;9;9;9;8;4	Calumenin	CALU	0.771361	0.452556	38623000000	17787000000	20836000000	40907000000	19137000000	21771000000
O43852-2;O43852-4;O43852-8;O43852-7	14;14;7;5					0	0	0	233430000	134550000	98878000
O43865;O43865-2;Q96HN2-4;Q96HN2-3;D7UEQ7;H0Y8B3;F8W7N8;Q96HN2-2;Q96HN2	12;9;5;5;5;5;5;5;5	Putative adenosylhomocysteinase 2	AHCYL1	1.5934	0.670062	9544100000	4293500000	5250600000	8740300000	3829600000	4910700000
O43913;O43913-2;B4DXT8;G3V0H0	8;6;5;1	Origin recognition complex subunit 5	ORC5	0.276224	0.154893	632590000	339250000	293350000	606120000	384630000	221490000
O43920	4	NADH dehydrogenase [ubiquinone] iron-sulfur protein 5	NDUFS5	0.0592386	-0.206366	355840000	243900000	111940000	1012400000	598430000	413930000
O43924;B8ZZK5;C9IZ52	4;3;2	Retinal rod rhodopsin-sensitive cGMP 3,5-cyclic phosphodiesterase subunit delta	PDE6D	0.213755	0.154561	2754300000	1477100000	1277200000	2257000000	1322000000	935040000
O43929;O43929-2;O43929-3;C9JGH7;C9J2X8;Q53SE3;B7Z632;CON__Q2YDI2;Q5THS9;B7Z4E2;B7Z346;Q96NJ5	12;7;7;6;6;6;5;3;1;1;1;1	Origin recognition complex subunit 4	ORC4;ORC4L	0.100268	-0.10989	3519800000	2024600000	1495200000	2612700000	1650200000	962480000
O60216;E5RFZ5;E5RFV8;E5RIN7;E5RJW1;E5RJK5;E5RI01;E5RG18;Q9H4I0-2;Q9H4I0	15;5;5;5;4;4;4;3;1;1	Double-strand-break repair protein rad21 homolog	RAD21	1.28188	-0.448548	3101300000	2021800000	1079500000	3091800000	2133100000	958650000
O60220	3	Mitochondrial import inner membrane translocase subunit Tim8 A	TIMM8A	0.321191	-0.208978	3309000000	1982600000	1326400000	4262500000	2558800000	1703800000
O60231;B0V0F8;Q5SQH5;Q5JP46;B0V0F7;A2AB15	19;13;9;8;3;1	Putative pre-mRNA-splicing factor ATP-dependent RNA helicase DHX16	DHX16	1.79566	-0.531191	2548700000	1684100000	864580000	2772700000	1905700000	867040000
O60244;H7C3E5	8;2	Mediator of RNA polymerase II transcription subunit 14	MED14	0.217559	-1.01854	565890000	404370000	161520000	140640000	125010000	15626000
O60256;O60256-3;E7EPA1;B4E329;O60256-2;C9JJS3;C9K0K7;C9JDU5;I3L0S1;C9JDH0;E7EW35;I3L331;I3L164;I3L4G9	18;14;13;13;13;11;11;9;9;7;7;5;5;4	Phosphoribosyl pyrophosphate synthase-associated protein 2	PRPSAP2	2.16399	-0.647209	16264000000	11009000000	5254900000	13421000000	9274700000	4146200000
O60264	23	SWI/SNF-related matrix-associated actin-dependent regulator of chromatin subfamily A member 5	SMARCA5	0.116832	0.0616548	5103900000	2799800000	2304100000	3690000000	2029200000	1660900000
O60271-4;O60271-2;O60271;O60271-9;O60271-5;O60271-3;H0YBE9;D6RHI8	35;35;34;29;26;25;5;3	C-Jun-amino-terminal kinase-interacting protein 4	SPAG9	1.23376	-0.346439	12348000000	8075100000	4273000000	14557000000	9104400000	5452300000
O60282;E9PET8;O60282-2;C9JWB9	57;50;40;3	Kinesin heavy chain isoform 5C	KIF5C	2.13311	-0.307683	29779000000	17596000000	12183000000	31000000000	18276000000	12725000000
O60294;H3BU01	5;1	Leucine carboxyl methyltransferase 2	LCMT2	1.2533	0.760716	285430000	140520000	144910000	246120000	117080000	129040000
O60306;H0YH15;H0YLN9	16;2;1	Intron-binding protein aquarius	AQR	0.997699	-0.675879	1911400000	1385100000	526220000	1547700000	1045600000	502160000
O60313;O60313-2;E5KLJ6;E5KLJ5;E5KLK1;E5KLJ9;H7C321;C9JY58;H7C141;C9JMB8;A8MXB6	34;34;33;33;29;29;6;5;5;5;1	Dynamin-like 120 kDa protein, mitochondrial;Dynamin-like 120 kDa protein, form S1	OPA1	0.177087	-0.0845518	14278000000	8154100000	6124000000	17096000000	9593000000	7502500000
O60315-2;O60315;E7EUW9;E7ESP8;H7C0G0	6;6;5;2;1	Zinc finger E-box-binding homeobox 2	ZEB2	0.106278	-0.313452	184140000	141190000	42943000	359760000	252750000	107010000
O60331-4;O60331;O60331-2;O60331-3	5;5;5;5	Phosphatidylinositol 4-phosphate 5-kinase type-1 gamma	PIP5K1C			503500000	137850000	365660000	0	0	0
O60333-2;O60333;O60333-4;O60333-3;O43896	21;21;21;13;4	Kinesin-like protein KIF1B	KIF1B	0.173788	0.330546	167370000	89822000	77545000	90147000	53117000	37030000
O60343-2;O60343-3;O60343;O60343-5;O60343-4;Q5JU47;C9JIE2	13;13;13;6;4;2;1	TBC1 domain family member 4	TBC1D4	0.910069	1.73465	2155100000	688030000	1467100000	1198000000	325370000	872640000
O60344-4	3			1.12987	1.86335	454590000	167880000	286710000	328700000	87920000	240780000
O60361	9	Putative nucleoside diphosphate kinase	NME2P1			0	0	0	218030000	112560000	105470000
O60427;H7C2V0;A8K0I7;H0YB97;F5H8G5;F5H852;F5GWE3;F5H3P6;F5H3U5;C9J425;F5H1Q7;F5H0Y2;F5H2H3;F5H5X5;C9JJB3;F5GYH4	11;6;6;4;3;3;3;2;2;1;1;1;1;1;1;1	Fatty acid desaturase 1	FADS1	1.462	-0.253224	1722700000	1123300000	599430000	1869100000	1198300000	670850000
O60443;H7C3W1;O60443-3;O60443-2;H7BZJ0;H7C147	6;3;3;2;1;1	Non-syndromic hearing impairment protein 5	DFNA5	1.46998	-0.994694	806280000	641710000	164570000	770210000	559560000	210650000
O60476;H0Y543;H0Y7H1	4;1;1	Mannosyl-oligosaccharide 1,2-alpha-mannosidase IB	MAN1A2	0.0334378	0.114094	119380000	84810000	34574000	319410000	164210000	155200000
O60488-2;O60488;H0Y9A0;D6RF95;D6RFW9;D6RDA8;D6RD96	17;17;3;2;1;1;1	Long-chain-fatty-acid--CoA ligase 4	ACSL4	3.55681	1.39457	1284400000	458090000	826350000	1342000000	491970000	850070000
O60493;O60493-2;O60493-4;O60493-3	10;8;8;5	Sorting nexin-3	SNX3	1.13587	0.530261	8561200000	4203400000	4357800000	7503400000	3621400000	3882000000
O60503	3	Adenylate cyclase type 9	ADCY9	2.0402	0.570299	808840000	393040000	415790000	822970000	422800000	400180000
O60504-2;O60504;E5RHI2;E5RJP2;H0YBA2;E5RIA0;E5RH58;H0YAZ3;H0YB51	6;6;5;4;4;3;3;3;3	Vinexin	SORBS3	0.518118	1.27137	312320000	155460000	156860000	132000000	59647000	72349000
O60506;O60506-2	28;27	Heterogeneous nuclear ribonucleoprotein Q	SYNCRIP	0.50332	-0.508011	92306000000	51420000000	40885000000	88992000000	48487000000	40505000000
O60506-3;O60506-4;O60506-5;F6UXX1;H0YAA0	27;26;18;10;1					0	0	0	0	0	0
Q5SRN1;O60508	4;4	Pre-mRNA-processing factor 17	CDC40	0.499033	-0.288126	208090000	137380000	70716000	267140000	179340000	87792000
O60518	12	Ran-binding protein 6	RANBP6	0.391445	0.606339	954720000	602860000	351860000	853950000	298350000	555590000
O60524-4;O60524-5;O60524-3;O60524;G3V5V3;G3V4D9;O60524-2;G3V547	21;21;21;21;20;8;6;5	Nuclear export mediator factor NEMF	NEMF	1.82327	0.681565	4733100000	2155800000	2577400000	4454900000	2066400000	2388500000
O60563;A9XU13	4;2	Cyclin-T1	CCNT1;CYCT1b			0	0	0	12025000	7477500	4547200
O60565	1	Gremlin-1	GREM1			0	0	0	59862000	0	59862000
O60566;O60566-3;O60566-2;H0YMK5;H3BTB9;H3BSN5	12;12;11;1;1;1	Mitotic checkpoint serine/threonine-protein kinase BUB1 beta	BUB1B	0.876581	-0.702192	1091900000	791150000	300750000	813590000	568440000	245150000
O60568;H7C2V1;H7C2S8;H7C0B8;C9JIX5;H7C2A8;C9JU11	16;8;6;1;1;1;1	Procollagen-lysine,2-oxoglutarate 5-dioxygenase 3	PLOD3	1.421	1.43057	3247600000	1154400000	2093200000	2476600000	884070000	1592500000
O60613;O60613-2;A8MZD0	3;1;1	15 kDa selenoprotein	2014-09-15	2.01621	0.873634	1259600000	561000000	698640000	1171400000	521350000	650050000
O60645-2;O60645-3;O60645;D6RB59;H0Y995;D6RBR9	20;20;20;17;10;3	Exocyst complex component 3	EXOC3	0.445137	0.20041	4468700000	2564800000	1903800000	4275600000	2129400000	2146100000
O60671-2;O60671;O60671-3;D6R9A1	3;3;1;1	Cell cycle checkpoint protein RAD1	RAD1	0.33715	0.38869	420290000	223510000	196790000	640710000	333670000	307040000
O60678;O60678-2	14;11	Protein arginine N-methyltransferase 3	PRMT3	0.778451	0.324432	5630700000	3148300000	2482400000	5304500000	2582200000	2722300000
O60701;O60701-3;O60701-2;E7ER83;E7ETF4;E7EV97;E7ER95;D6RHF4;E9PBD2	29;25;25;6;6;6;3;1;1	UDP-glucose 6-dehydrogenase	UGDH	1.6376	-0.30326	40589000000	24997000000	15593000000	39773000000	24670000000	15104000000
O60749;B4DEK4;D6RC15	20;19;7	Sorting nexin-2	SNX2	0.32866	0.141844	17994000000	9270600000	8722900000	21330000000	11460000000	9869900000
O60763;O60763-2;F5H4X1;F5GYR8;F5GZ76;H0Y7C0;REV__Q5VZ89-5	29;28;25;25;22;16;1	General vesicular transport factor p115	USO1	0.573688	-0.0389827	23918000000	13010000000	10907000000	23913000000	13126000000	10787000000
O60783	2	28S ribosomal protein S14, mitochondrial	MRPS14	1.90043	-0.546189	947000000	646860000	300140000	894780000	609380000	285400000
O60784;O60784-3;E7EPD0;O60784-2;O60784-4;B0QY01;B3KUU1;F8WB30;F8WAW7;F8WE29;F8WBB0;H7BYN7;B0QY02	7;6;6;6;5;3;2;1;1;1;1;1;1	Target of Myb protein 1	TOM1	0.112439	0.239097	527910000	289390000	238520000	1060500000	601460000	459020000
O60826	17	Coiled-coil domain-containing protein 22	CCDC22	0.64574	-0.269508	2764000000	1814000000	949940000	2452000000	1517000000	935050000
O60828-5;O60828-2;O60828;O60828-4;H7C053;C9JQA1;O60828-3;O60828-10;O60828-9;O60828-8;O60828-7;O60828-6	7;7;7;6;4;3;3;2;2;2;2;2	Polyglutamine-binding protein 1	PQBP1	0.720174	-0.11474	2449500000	1598500000	851030000	2664200000	1737900000	926350000
O60831;A6NP52	3;1	PRA1 family protein 2	PRAF2	1.15102	-0.585987	716610000	508680000	207930000	749160000	488320000	260840000
O60832;O60832-2;H7C0M1;C9IYT0;H7C2Q9;H7C2Q2;H7BZF2	11;9;7;7;5;2;1	H/ACA ribonucleoprotein complex subunit 4	DKC1	0.100638	0.113983	1526400000	901170000	625260000	2167900000	1263800000	904080000
O60841	39	Eukaryotic translation initiation factor 5B	EIF5B	1.46547	0.42485	32120000000	15783000000	16336000000	31198000000	16111000000	15087000000
O60858;O60858-3	2;2	E3 ubiquitin-protein ligase TRIM13	TRIM13			0	0	0	0	0	0
O60869;O60869-2	9;8	Endothelial differentiation-related factor 1	EDF1	0.788045	-0.0942491	15424000000	8814200000	6609600000	15130000000	8801900000	6327800000
O60870;B4DX32;F5GXB3	4;3;2	DNA/RNA-binding protein KIN17	KIN	0.447669	0.412285	376900000	225940000	150960000	448260000	201700000	246560000
O60884;H3BMW5;I3L320	16;5;3	DnaJ homolog subfamily A member 2	DNAJA2	1.5163	0.349111	20163000000	9860900000	10302000000	19601000000	9914000000	9686500000
O60885	5	Bromodomain-containing protein 4	BRD4			0	0	0	163380000	106230000	57155000
O60888-3;O60888;O60888-2;C9IZG4;C9IZQ5	6;6;6;4;1	Protein CutA	CUTA	0.352339	-0.16106	12089000000	7386000000	4702600000	10543000000	6261000000	4282100000
O60907-2;O60907;F5H6C0;Q9BQ87	8;8;5;5	F-box-like/WD repeat-containing protein TBL1X;F-box-like/WD repeat-containing protein TBL1Y	TBL1X;TBL1Y			96117000	81097000	15020000	0	0	0
O60921;C9JA95;F8WAW9;C9JCK8;B4DFI9;H7C272	3;2;2;2;2;1	Checkpoint protein HUS1	HUS1	0.09086	0.640287	441760000	227640000	214120000	49116000	27620000	21496000
O60925;E5RGS4;D6RGG5	9;8;2	Prefoldin subunit 1	PFDN1	0.386833	0.232345	5704000000	3017300000	2686700000	4697200000	2461900000	2235300000
O60927	2	Protein phosphatase 1 regulatory subunit 11	PPP1R11	1.27484	-0.554491	1526700000	1039700000	486980000	1359300000	893100000	466230000
O60930	2	Ribonuclease H1	RNASEH1			0	0	0	334070000	182290000	151780000
O60934;E5RGU1;E5RGR7;E2QRP0	16;2;2;1	Nibrin	NBN	1.40205	-1.02176	1304600000	987930000	316690000	1102300000	847670000	254640000
O60942;Q5TCW7;O60942-4;O60942-2;B4DSJ8;O60942-3	17;15;15;15;14;13	mRNA-capping enzyme;Polynucleotide 5-triphosphatase;mRNA guanylyltransferase	RNGTT	0.0832142	0.0300362	1955300000	1141900000	813400000	2253100000	1357500000	895580000
O75037-3;O75037-4;O75037-2;O75037	6;6;6;6	Kinesin-like protein KIF21B	KIF21B			0	0	0	0	0	0
O75044;H0Y4C3;H0Y2P8;Q5VZB4;P0DJJ0;H0Y582;E9PDX4	17;15;15;9;5;3;3	SLIT-ROBO Rho GTPase-activating protein 2	SRGAP2	1.18073	0.590608	1797000000	878870000	918160000	2055800000	1089200000	966570000
O75054;O75054-2;A6NJZ6	3;2;2	Immunoglobulin superfamily member 3	IGSF3	0.0522205	-0.187219	68875000	55759000	13116000	188020000	109320000	78704000
O75061-4;O75061;O75061-2;O75061-3	11;11;11;6	Putative tyrosine-protein phosphatase auxilin	DNAJC6	2.31126	2.0826	1603000000	457490000	1145500000	1742400000	406510000	1335800000
O75063	8	Glycosaminoglycan xylosylkinase	FAM20B	0.197362	-0.609519	537590000	379160000	158430000	218850000	163300000	55553000
O75083;O75083-3;D6RD66	28;19;13	WD repeat-containing protein 1	WDR1	0.572521	-0.162623	40800000000	23662000000	17138000000	46565000000	27069000000	19497000000
Q5T0V0;O75093;Q5T0V4;O75093-2;Q5T0V3;Q5T0V2	3;3;2;2;1;1	Slit homolog 1 protein	SLIT1	1.07934	4.00907	173310000	48490000	124820000	220510000	0	220510000
O75110;O75110-2;F5H8J1;O43861-2;O43861	5;2;1;1;1	Probable phospholipid-transporting ATPase IIA	ATP9A	0.327608	-0.881997	338210000	239590000	98624000	146320000	117060000	29263000
O75113	7	NEDD4-binding protein 1	N4BP1	1.43102	0.799111	1435800000	657850000	777930000	1433100000	816930000	616200000
O75116;E9PF63;D6REE7;C9JFJ0	38;30;11;5	Rho-associated protein kinase 2	ROCK2	2.59965	1.03351	9181400000	4235100000	4946200000	9708200000	4531200000	5177000000
O75129-2;O75129-3;O75129;O75129-6;O75129-4;H0Y3A8	2;2;2;1;1;1	Astrotactin-2	ASTN2			100730000	48066000	52660000	0	0	0
O75131;E5RG68;H0YB26;E5RHZ0;E5RJ85;E5RG97;E5RFT7;Q7Z6C8;Q96A23;O95741;Q9UBL6-2;Q96A23-2;F5GXN1;Q9UBL6	23;14;10;9;8;7;3;1;1;1;1;1;1;1	Copine-3	CPNE3	0.561037	0.183437	29720000000	15491000000	14229000000	27241000000	14218000000	13023000000
O75145;O75145-2;B4DEU8;E9PPF6;F8VWR9	31;30;13;2;1	Liprin-alpha-3	PPFIA3	1.6595	-0.754619	3288600000	2282100000	1006500000	3474900000	2452900000	1022000000
O75146	6	Huntingtin-interacting protein 1-related protein	HIP1R	0.0160347	-0.0146031	320360000	204030000	116330000	449370000	273940000	175430000
O75150;H3BP71;O75150-4;O75150-3;F8W8Z4;H3BS50;H3BQ99;H3BUL6;I3L332	26;25;22;21;19;5;3;3;3	E3 ubiquitin-protein ligase BRE1B	RNF40	1.94216	-0.79183	3275100000	2330700000	944460000	3635600000	2612200000	1023400000
O75152;E9PQ61;E9PBY7	10;8;7	Zinc finger CCCH domain-containing protein 11A	ZC3H11A	0.317815	-0.701267	1418900000	935590000	483270000	727250000	579380000	147870000
O75153	30	Clustered mitochondria protein homolog	CLUH			0	0	0	0	0	0
O75155-2;O75155;F8WBB8	10;10;3	Cullin-associated NEDD8-dissociated protein 2	CAND2	0.068981	0.279118	186530000	125780000	60755000	50064000	32744000	17319000
O75157-2;O75157;H0Y865	4;4;3	TSC22 domain family protein 2	TSC22D2			0	0	0	22358000	10536000	11821000
O75165;H0YA63;H0Y8Q2	42;2;2	DnaJ homolog subfamily C member 13	DNAJC13	0.220759	-0.169267	3459700000	2195600000	1264100000	4608300000	2819400000	1789000000
O75170-6;O75170-2;O75170-4;O75170-3;O75170-5;O75170;F2Z3M7;B3KMJ7	11;11;11;11;11;11;3;3	Serine/threonine-protein phosphatase 6 regulatory subunit 2	PPP6R2	1.32592	0.68416	1131600000	562330000	569310000	1365300000	658400000	706900000
O75175;O75175-2;O75175-3;H0Y5X7;H7C148;H7C5J4	14;11;7;5;5;2	CCR4-NOT transcription complex subunit 3	CNOT3	0.918691	-0.34859	4173800000	2752100000	1421700000	3743200000	2416600000	1326700000
O75191;B4DDT2	5;4	Xylulose kinase	XYLB	0.0850906	0.257004	679910000	438360000	241540000	264570000	132730000	131840000
O75223;M0QZK8;O75223-3;B8ZZK2;H7BZK5;O75223-2;O75223-4	8;6;5;4;3;2;2	Gamma-glutamylcyclotransferase	GGCT	0.753427	-0.245038	9106300000	5605200000	3501100000	8273000000	5105100000	3167900000
O75306-2;O75306;B7Z9L2	16;16;7	NADH dehydrogenase [ubiquinone] iron-sulfur protein 2, mitochondrial	NDUFS2	0.00680672	0.00428952	13953000000	8272900000	5680500000	11857000000	7334300000	4522400000
O75312;H7C0E5;H7BZM7;H7C449	17;15;15;2	Zinc finger protein ZPR1	ZNF259	1.52077	0.570872	5114600000	2414000000	2700600000	5602200000	2796400000	2805800000
O75323;O75323-2;C9K068;H7C333;F8WBI5;C9J7B1	11;7;5;4;4;3	Protein NipSnap homolog 2	GBAS	0.277755	-0.178717	3839500000	2429100000	1410400000	4848500000	2989800000	1858800000
O75340;O75340-2;H0Y9N1;H0Y9X3	7;6;4;1	Programmed cell death protein 6	PDCD6	1.11183	0.226396	8693300000	4435800000	4257500000	8295000000	4289900000	4005100000
O75348	3	V-type proton ATPase subunit G 1	ATP6V1G1	0.39924	0.212197	3193900000	1681000000	1512900000	2700500000	1444900000	1255600000
O75351;K7EL71;K7EKZ3	15;1;1	Vacuolar protein sorting-associated protein 4B	VPS4B	1.4084	-1.13378	7017100000	5440500000	1576600000	8225700000	6094800000	2130900000
O75367-2;O75367-3;O75367;B4DJC3;D6RCF2	9;9;9;5;3	Core histone macro-H2A.1;Histone H2A	H2AFY	0.331691	-0.370062	2083600000	1440800000	642810000	1551200000	1039200000	512030000
O75368	6	SH3 domain-binding glutamic acid-rich-like protein	SH3BGRL	2.04282	-2.55175	2339200000	2069400000	269800000	3059800000	2745700000	314070000
O75369-2;O75369-9;O75369;O75369-8;O75369-6;O75369-3;E7EN95;O75369-7;O75369-5;O75369-4;H7C5L4;Q8WXT3	96;96;96;95;93;93;88;88;74;74;5;2	Filamin-B	FLNB	0.0294768	-0.0102549	23912000000	13652000000	10260000000	27391000000	15706000000	11685000000
O75376-2;O75376;B4DJ25;E7EVK1;E7EVU5;E7EW50;J3KS51;O75376-3;C9JAP0;J3KS29;J3QKP0	12;12;5;5;3;3;3;3;1;1;1	Nuclear receptor corepressor 1	NCOR1	2.36414	-2.09162	361860000	321020000	40845000	357350000	345670000	11681000
O75379-2;O75379	3;3	Vesicle-associated membrane protein 4	VAMP4	0.293499	0.0843474	842320000	471860000	370460000	951710000	544450000	407270000
O75380;D6RBT3	7;4	NADH dehydrogenase [ubiquinone] iron-sulfur protein 6, mitochondrial	NDUFS6	1.63691	-0.440148	1832200000	1234500000	597730000	1781200000	1153700000	627450000
O75381-2;O75381;F5H4J2;K7EK59	3;3;2;1	Peroxisomal membrane protein PEX14	PEX14	0.64198	0.541685	278150000	156800000	121350000	210660000	108330000	102330000
O75391;I3L0X5;I3L4C3;I3L0Q5	9;8;7;1	Sperm-associated antigen 7	SPAG7	0.531201	-0.433088	4015600000	2684800000	1330800000	3089000000	2009600000	1079400000
O75394	1	39S ribosomal protein L33, mitochondrial	MRPL33	0.371165	-0.72141	109980000	75285000	34700000	240870000	195310000	45559000
O75396	7	Vesicle-trafficking protein SEC22b	SEC22B	1.00413	0.241194	4921400000	2567200000	2354200000	4606800000	2450200000	2156600000
O75400-3;O75400-2;O75400;H0YG38;F5H578;H7C2N3	10;9;9;3;3;1	Pre-mRNA-processing factor 40 homolog A	PRPF40A	0.999124	-0.534533	1661800000	1178900000	482880000	1438700000	944030000	494630000
O75419-2;O75419;O75419-3;H7BZ91;C9J911;C9K087	12;12;12;2;2;1	Cell division control protein 45 homolog	CDC45	1.50054	-0.766459	1455700000	1026300000	429360000	1292900000	929780000	363110000
O75420	2	PERQ amino acid-rich with GYF domain-containing protein 1	GIGYF1			205230000	128460000	76772000	0	0	0
O75431;C9JNK6;C9JAZ1;Q8IZ68;F8WE26	5;4;4;4;1	Metaxin-2	MTX2	0.737809	-0.561905	1283900000	885940000	397980000	1659300000	1120700000	538590000
O75436;F5H4L7;G3V1N8;O75436-2	15;14;10;10	Vacuolar protein sorting-associated protein 26A	VPS26A	0.78857	-0.490381	8403200000	5741700000	2661500000	6704200000	4412500000	2291700000
O75438;O75438-2	2;1	NADH dehydrogenase [ubiquinone] 1 beta subcomplex subunit 1	NDUFB1	1.71039	-0.907165	291060000	222060000	68994000	286460000	221770000	64694000
O75439;G3V0E4;E7ERZ4;F8WAZ6;F8WEA6;F8WBE1	14;13;10;6;3;3	Mitochondrial-processing peptidase subunit beta	PMPCB	2.27072	0.370771	8866600000	4455000000	4411600000	8954000000	4625500000	4328500000
O75446	4	Histone deacetylase complex subunit SAP30	SAP30	0.131577	-0.944244	217480000	120130000	97356000	44107000	40588000	3519200
O75449;O75449-2;B7ZBC8;B7ZBC9	8;5;3;2	Katanin p60 ATPase-containing subunit A1	KATNA1	0.687624	0.263951	671040000	367660000	303390000	872510000	492910000	379600000
O75475;O75475-3;O75475-2	17;11;11	PC4 and SFRS1-interacting protein	PSIP1	1.4469	-0.673615	10261000000	7029400000	3231600000	11842000000	8106400000	3735800000
O75477;B0QZ43;O94905-2;O94905-3	6;5;1;1	Erlin-1	ERLIN1	0.128495	-0.326482	310080000	194350000	115730000	749390000	524520000	224870000
O75486-2;O75486-3;O75486	1;1;1	Transcription initiation protein SPT3 homolog	SUPT3H	2.56169	1.0144	78962000	41106000	37855000	79383000	39374000	40009000
O75489;B4DFM8;E9PS48;G3V194	11;2;2;1	NADH dehydrogenase [ubiquinone] iron-sulfur protein 3, mitochondrial	NDUFS3	0.860789	-0.612372	3863000000	2671700000	1191300000	5067100000	3550400000	1516700000
O75494-5;Q5JRI1;O75494-4;O75494-6;O75494-3;O75494-2;O75494;Q8WXF0	3;3;3;3;3;3;3;1	Serine/arginine-rich splicing factor 10	SRSF10	0.0291171	0.0414237	979950000	602160000	377790000	1513100000	865050000	648070000
O75503	2	Ceroid-lipofuscinosis neuronal protein 5	CLN5			61207000	28273000	32935000	0	0	0
O75506	4	Heat shock factor-binding protein 1	HSBP1	1.04728	-0.256003	1147100000	706470000	440660000	1279200000	822130000	457060000
O75521-2;O75521;F1LLU7;F8WAW4;C9JB63;F8W6J1;C9J000	9;9;7;6;6;4;2	Enoyl-CoA delta isomerase 2, mitochondrial	ECI2	1.2914	-0.595116	2607600000	1774200000	833380000	2360200000	1630400000	729780000
O75525-2;O75525	4;4	KH domain-containing, RNA-binding, signal transduction-associated protein 3	KHDRBS3	0.0332025	-0.0198192	197180000	128210000	68970000	171200000	102730000	68461000
O75528-2;O75528	1;1	Transcriptional adapter 3	TADA3	1.1553	-1.50019	65449000	58910000	6539400	59289000	47779000	11510000
[truncated: 4,232 more rows]
