# Supplementary material for: Annexin A2 could enhance multidrug resistance by regulating NF-κB signaling pathway in pediatric neuroblastoma
Source: J Exp Clin Cancer Res. 2017 Aug 16;36:111. doi: 10.1186/s13046-017-0581-6 (PMC5559827; doi:10.1186/s13046-017-0581-6)
Supplement: Supplementary file 6 — Significantly regulated protein between priamry and resistant cell lines (p < 0.05 and fold of change > 2). (XLSX 98 kb) [file 13046_2017_581_MOESM6_ESM.xlsx]

## Sheet: Sheet1
Table S2. Significantly regulated protein between priamry and resistant cell lines (p<0.05 and fold of change >2)
Protein IDs	Peptide counts (all)	Protein names	Gene names	minus Log10 p-value	Log2 Normalized Ratio H/L	Intensity R1	Intensity L R1	Intensity H R1	Intensity R2	Intensity L R2	Intensity H R2
M0QZH0;Q96D15	2;2	Reticulocalbin-3	RCN3	2.47466	5.29417	248470000	12584000	235880000	274470000	16622000	257840000
Q6DD88;F5H6I7;C9JUU1;F5GWF8	9;8;6;3	Atlastin-3	ATL3	1.4965	4.78982	851710000	33554000	818150000	1237900000	66072000	1171800000
B4E2V5;P27105;P27105-2	2;2;1	Erythrocyte band 7 integral membrane protein	STOM	1.65748	4.17934	257900000	11228000	246670000	264040000	34685000	229360000
Q96SL4	5	Glutathione peroxidase 7	GPX7	1.64462	4.08274	826970000	65295000	761670000	1305900000	135130000	1170800000
Q2M1Z3	1	Rho GTPase-activating protein 31	ARHGAP31	1.38548	4.07755	27654000	4075100	23579000	26072000	5927500	20145000
Q03468;F5H493;E7EV46	4;3;1	DNA excision repair protein ERCC-6	ERCC6	2.11938	4.00951	498540000	47583000	450960000	387700000	34855000	352840000
Q86W92-4;Q86W92-2;Q86W92;F5GZP6;Q86W92-3;H0YFE4;E9PP16;E9PMU1;E9PK77;Q8ND30;F5H6Q7;F5H0E0;F5H495;Q86W92-5	7;7;7;6;6;2;2;2;2;2;1;1;1;1	Liprin-beta-1	PPFIBP1	2.33871	3.73172	397820000	47771000	350050000	540520000	48520000	492000000
P09382;F8WEI7	8;2	Galectin-1	LGALS1	3.44063	3.69096	8220900000	784180000	7436700000	9093800000	850240000	8243600000
P07355;P07355-2;H0YN42;H0YMD0;H0YMU9;H0YM50;A6NMY6;H0YN28;H0YL33;H0YNP5;H0YKS4;H0YNA0;H0YMM1;H0YN52;H0YKZ7;H0YLV6;H0YMT9;H0YKX9;H0YKV8;H0YKL9;H0YMW4;H0YMD9;H0YNB8;H0YKN4;H0YLE2	29;28;25;23;23;21;20;17;17;17;16;10;10;8;8;8;8;8;7;7;7;6;4;4;2	Annexin A2;Annexin;Putative annexin A2-like protein	ANXA2;ANXA2P2	3.77102	3.64628	39726000000	3453900000	36272000000	40582000000	3724200000	36857000000
P12036-2;P12036	4;4	Neurofilament heavy polypeptide	NEFH	2.23237	3.40446	152860000	26219000	126640000	120830000	19905000	100920000
Q96JE9-2;Q96JE9	3;3	Microtubule-associated protein 6	MAP6	1.99483	3.3935	66590000	11370000	55220000	45097000	9068900	36028000
P26447	2	Protein S100-A4	S100A4	2.05645	3.33635	259600000	47296000	212300000	261780000	34368000	227410000
Q9BWP8-8;Q9BWP8-7;Q9BWP8-6;Q9BWP8-5;Q9BWP8-4;Q9BWP8-3;Q9BWP8-2;Q9BWP8-9;Q9BWP8;Q9BWP8-10	4;4;4;4;4;4;4;4;4;4	Collectin-11	COLEC11	3.16714	3.27517	652310000	76961000	575350000	799840000	88796000	711050000
P50454;E9PPV6;E9PR70;E9PK86;E9PMI5;E9PKH2;E9PNX1;E9PQ34;E9PIG2;E9PRS3;E9PJH8;H0YEP8;E9PLA6	17;14;12;9;9;8;7;6;5;5;4;1;1	Serpin H1	SERPINH1	1.38869	3.27499	5386000000	743490000	4642500000	2980800000	329770000	2651000000
P49918-2;P49918;A6NK88	3;3;1	Cyclin-dependent kinase inhibitor 1C	CDKN1C	2.27534	3.24123	201850000	34223000	167630000	156590000	30366000	126230000
Q8N3T6	1	Transmembrane protein 132C	TMEM132C	3.52901	3.21905	53729000	9764100	43965000	53033000	9172900	43861000
F8W7V3;P56134	3;3	ATP synthase subunit f, mitochondrial	ATP5J2	1.59518	3.14173	705100000	140120000	564980000	1214200000	231830000	982350000
O15446;O15446-2	2;2	DNA-directed RNA polymerase I subunit RPA34	CD3EAP	2.3603	3.13112	1463500000	188600000	1274900000	1367400000	245770000	1121600000
Q96CU9-3;Q96CU9;Q96CU9-2;B4DXM1;E9PP78	7;7;4;4;2	FAD-dependent oxidoreductase domain-containing protein 1	FOXRED1	1.62296	3.12078	2059900000	357530000	1702400000	1688500000	187700000	1500800000
Q9NVX0;H3BP24;H3BP16;H3BQU2;Q9NVX0-3;H3BTG9;H3BR32;J3QT48;Q9NVX0-2	3;2;2;2;2;1;1;1;1	HAUS augmin-like complex subunit 2	HAUS2	2.10805	3.03863	320350000	77897000	242450000	289510000	55825000	233690000
Q9Y6K8-3;Q9Y6K8;E9PQQ8;Q9Y6K8-2;E9PIS7	7;7;3;3;1	Adenylate kinase isoenzyme 5	AK5	1.92805	3.02227	1122900000	143740000	979190000	1172500000	232900000	939580000
O75746;B3KR64;F8W9J0;H0YFB2;B4DGK6	13;10;3;3;3	Calcium-binding mitochondrial carrier protein Aralar1	SLC25A12	3.9098	2.99914	4452100000	645130000	3807000000	4701100000	642400000	4058700000
K7EQF4;O60664;O60664-3;K7ERZ3;K7EL96;K7ER39;O60664-2	13;13;12;9;8;5;4	Perilipin-3	PLIN3	1.84762	2.963	3175600000	565760000	2609800000	2642200000	360930000	2281300000
P04792;F8WE04;C9J3N8	13;7;1	Heat shock protein beta-1	HSPB1	2.55132	2.86578	9864300000	1752200000	8112100000	12608000000	1846300000	10761000000
O76038	6	Secretagogin	SCGN	1.38112	2.82191	144870000	44050000	100820000	192450000	20007000	172440000
Q9HCU0	4	Endosialin	CD248	1.34341	2.783	111170000	39086000	72081000	231940000	35915000	196030000
Q9Y244	4	Proteasome maturation protein	POMP	1.69103	2.72515	881720000	183290000	698440000	676490000	122780000	553710000
Q13303-2;Q13303-4;Q13303;Q13303-3;Q5TG80;Q5TG81;Q5TG79;K7EKU4;K7EIR5;Q5TG84;E7ESI4	9;8;8;8;7;5;2;1;1;1;1	Voltage-gated potassium channel subunit beta-2	KCNAB2	2.11616	2.67156	1347100000	222040000	1125000000	1107600000	257850000	849800000
A6NLG9;P21810	1;1	Biglycan	BGN	2.68065	2.66641	80338000	19131000	61207000	70929000	18432000	52497000
B4DKB2;P42892-3;P42892-2;P42892-4;P42892	1;1;1;1;1	Endothelin-converting enzyme 1	ECE1	1.32653	2.62367	175790000	34917000	140870000	268580000	56647000	211930000
P52943;H0YFA4;B7Z6C0;H0YHD8	6;5;5;4	Cysteine-rich protein 2	CRIP2	2.17251	2.55333	1006200000	222730000	783450000	1240200000	278710000	961510000
P51161;P51161-2	4;4	Gastrotropin	FABP6	1.6335	2.54991	2447600000	525380000	1922200000	1880800000	341990000	1538800000
Q92990-2;Q92990;B4DJ85;M0QX84;M0QXG8	5;5;3;2;1	Glomulin	GLMN	3.52431	2.54457	742090000	155910000	586180000	723300000	161590000	561710000
Q92823-3;Q92823-6;Q92823-2;Q92823;Q92823-5;C9JYY6;Q92823-4;F8W775;C9JH43;C9JUR7;C9JF43;C9J8B6	15;15;15;15;15;14;14;14;7;2;2;1	Neuronal cell adhesion molecule	NRCAM	3.21563	2.52727	2374000000	474330000	1899600000	2607400000	506300000	2101100000
Q96HC4;E9PBF5;Q96HC4-4;D6RB78;F5H7Y0;Q96HC4-3;F5H0X8;H0Y8Y3;Q96HC4-2;D3YTJ1;H0YBI4;H0Y929	13;12;12;12;8;7;7;7;7;7;6;3	PDZ and LIM domain protein 5	PDLIM5	4.54526	2.50807	3258100000	773570000	2484500000	3415400000	806590000	2608800000
Q9NW75-2;Q9NW75	1;1	G patch domain-containing protein 2	GPATCH2	1.59075	2.4151	101990000	22904000	79082000	69947000	23714000	46232000
Q02447-4;Q02447-3;Q02447-5;H0Y6K5;Q02447-6;H0Y7L6;Q02447-2;Q02447	2;2;2;2;2;2;2;2	Transcription factor Sp3	SP3	1.57872	2.37767	1565700000	442700000	1123000000	1213100000	277030000	936120000
Q9HCJ3-2;Q9HCJ3;E9PE10;B4DRE9	3;3;2;2	Ribonucleoprotein PTB-binding 2	RAVER2	1.32784	2.35724	59836000	22865000	36970000	106760000	31148000	75608000
Q9Y294	2	Histone chaperone ASF1A	ASF1A	2.82906	2.34826	1397300000	407040000	990240000	1406700000	365370000	1041300000
Q9BR01;Q9BR01-2;B7Z2E1;F8WE22	5;4;3;1	Sulfotransferase 4A1	SULT4A1	1.68182	2.33131	644910000	146700000	498210000	492320000	107100000	385220000
B5AK60;P08183;P21439-3;P21439-2;P21439	6;6;3;3;3	Multidrug resistance protein 1;Multidrug resistance protein 3	ABCB1;ABCB4	2.38759	2.32565	239010000	57281000	181730000	197800000	50738000	147060000
Q9Y2H5;Q5VTI5	2;2	Pleckstrin homology domain-containing family A member 6	PLEKHA6	1.91894	2.28301	121150000	31656000	89491000	102250000	35607000	66642000
Q13087-2;Q13087;H0Y4J5	8;8;6	Protein disulfide-isomerase A2	PDIA2	3.44397	2.24595	1008300000	241340000	766990000	991970000	235950000	756020000
O43301;K7ENF6;K7ELE6;B4DLR4;Q5JX83;Q96MM6	17;4;2;2;2;2	Heat shock 70 kDa protein 12A	HSPA12A	2.60543	2.22905	3352600000	763050000	2589600000	3043900000	752410000	2291500000
Q96D09	10	G-protein coupled receptor-associated sorting protein 2	GPRASP2	1.44952	2.22543	2254100000	651410000	1602700000	2815500000	1034100000	1781400000
Q96CN7;E7ENF9;D6RGE2;D6RE73	11;7;6;6	Isochorismatase domain-containing protein 1	ISOC1	2.4428	2.15874	20424000000	4588700000	15835000000	18442000000	4515600000	13927000000
O94874;O94874-3;O94874-2	16;12;12	E3 UFM1-protein ligase 1	UFL1	2.42524	2.15465	5198500000	1130500000	4068000000	5772000000	1344600000	4427300000
Q99541;E9PG83;Q5SYF5;Q5SYF3;Q5SYF4	15;11;5;4;4	Perilipin-2	PLIN2	2.27609	2.15172	6626000000	1501800000	5124200000	7824100000	1861700000	5962400000
F8W8C1	25		TRIM67	2.07186	2.13617	228480000	71604000	156870000	248900000	93867000	155040000
Q8WWM9;K7EMC7;K7EIM9	13;10;7	Cytoglobin	CYGB	2.45658	2.12412	8232500000	1880700000	6351800000	7394900000	1826500000	5568400000
Q9Y6W5;Q9Y6W5-2	7;5	Wiskott-Aldrich syndrome protein family member 2	WASF2	2.15768	2.1225	2826600000	777860000	2048800000	2894500000	717940000	2176500000
Q15836	3	Vesicle-associated membrane protein 3	VAMP3	2.09485	2.11332	965400000	521080000	444320000	784670000	385410000	399260000
J3QSX0;Q6ZTA4;Q6ZTA4-2	25;25;24	Tripartite motif-containing protein 67	TRIM67	1.66135	2.09578	4046700000	1486300000	2560300000	4070000000	1505800000	2564200000
O75061-4;O75061;O75061-2;O75061-3	11;11;11;6	Putative tyrosine-protein phosphatase auxilin	DNAJC6	2.31126	2.0826	1603000000	457490000	1145500000	1742400000	406510000	1335800000
O43795-2	46			1.97353	2.03297	316680000	82196000	234480000	375790000	106010000	269780000
Q9BXK1	1	Krueppel-like factor 16	KLF16	2.35284	2.00086	97034000	40221000	56813000	88546000	39479000	49067000
Q15051-2;Q15051;C9JVC4;Q15051-3	3;3;1;1	IQ calmodulin-binding motif-containing protein 1	IQCB1	1.35236	1.99534	10569000	5324100	5245200	11965000	5127100	6838200
B7Z685;Q02153-2;D6RC99;B7Z426;Q02153;E9PCN2	7;7;7;7;7;7	Guanylate cyclase soluble subunit beta-1	GUCY1B3	1.49191	1.96448	326460000	86662000	239800000	457680000	132140000	325540000
P30154-4;P30154;P30154-2;P30154-3;A8MY67;J3KR29;H0YDG7;E9PPI5;E9PHZ6	17;17;17;14;12;11;6;4;4	Serine/threonine-protein phosphatase 2A 65 kDa regulatory subunit A beta isoform	PPP2R1B	2.72871	1.96094	1353600000	378110000	975480000	1248000000	348520000	899520000
P05060	14	Secretogranin-1;GAWK peptide;CCB peptide	CHGB	1.72837	1.95368	5141000000	1419800000	3721300000	6882600000	1887900000	4994700000
O95857	3	Tetraspanin-13	TSPAN13	3.37635	1.94842	241060000	70173000	170890000	258840000	71484000	187360000
Q12923-2;Q12923-3;Q12923;Q12923-4	6;6;6;6	Tyrosine-protein phosphatase non-receptor type 13	PTPN13	2.14954	1.94518	307350000	78943000	228410000	264450000	84270000	180180000
Q8IUR7-7;Q8IUR7-2;A8MTG8;Q8IUR7;Q8IUR7-8;B7Z637;Q8IUR7-3;Q8IUR7-6;G5E9V6;C9JBY2;C9J2I1;G5E9V7;C9JAA7;H7C4J4;C9J625;C9J8P8	11;11;11;11;10;9;9;6;6;4;4;4;3;2;1;1	Armadillo repeat-containing protein 8	ARMC8	1.3197	1.91238	790800000	198040000	592760000	1148000000	337610000	810370000
P20290-2;D6RDG3	10;5		BTF3	2.43228	1.9039	115320000	39125000	76199000	115280000	34931000	80352000
H0YGR4;Q9Y3B8;H0YG54;Q9Y3B8-2;F5GYG5;F5GX07;H0YG83;H0YH58;F5H784;F5H7P1;H0YF66;Q9BTR4;F5H6P8;H0YG37	8;8;7;7;7;6;6;4;2;1;1;1;1;1	Oligoribonuclease, mitochondrial	REXO2	2.44055	1.83172	3071600000	952850000	2118700000	3552400000	955040000	2597300000
Q9C026;Q9C026-4;Q9C026-5	9;9;6	E3 ubiquitin-protein ligase TRIM9	TRIM9	1.34867	1.82376	487030000	139930000	347100000	341130000	105260000	235860000
Q96RN5-3;Q96RN5-2;Q96RN5;G3V1P5;F5GZU5;F8WDM6;F2Z2B7;C9JM58;C9JLN7;C9JZV5;C9JGN2;C9J1I1;B4DM43;H7C308	6;6;6;5;4;2;2;1;1;1;1;1;1;1	Mediator of RNA polymerase II transcription subunit 15	MED15	1.46196	1.8011	1503700000	386120000	1117500000	1693500000	612020000	1081500000
P06733-2	20			1.38079	1.79984	149340000	38571000	110770000	127240000	51021000	76215000
Q9BYT8;E9PCB6;H0YAK4;H0YAF7	26;20;11;6	Neurolysin, mitochondrial	NLN	3.1103	1.79766	16066000000	4317900000	11748000000	17107000000	4334700000	12773000000
Q5ZPR3-3;Q5ZPR3-4;Q5ZPR3;H0YLT8;H0YN85;H0YK40;H0YK59;H0YL10;Q5ZPR3-2	4;4;4;1;1;1;1;1;1	CD276 antigen	CD276	1.647	1.79608	601260000	152690000	448580000	636870000	222100000	414770000
Q96S66;Q96S66-2;Q96S66-4;Q96S66-3;Q5T1P5	10;8;7;7;5	Chloride channel CLIC-like protein 1	CLCC1	1.79635	1.77801	779500000	235830000	543670000	889300000	322620000	566690000
Q99418-2;Q99418;J3KQA6;M0R2J0;F8W8E2;G5E9B7;B7Z2V9;O43739-2;O43739	3;3;3;2;2;2;2;2;2	Cytohesin-2;Cytohesin-3	CYTH2;CYTH3	2.56223	1.76623	256480000	91486000	164990000	269950000	85446000	184500000
Q16352;P07197-2	22;2	Alpha-internexin	INA	3.75939	1.75647	5569200000	1637400000	3931800000	5751400000	1620200000	4131300000
I3L226;I3L1H5;Q9BZG8	2;2;2	Diphthamide biosynthesis protein 1	DPH1	2.06311	1.75515	254360000	91361000	163000000	225910000	82100000	143810000
P37802	9	Transgelin-2	TAGLN2	3.50241	1.75381	13982000000	3799400000	10183000000	14755000000	3925500000	10829000000
Q9C005;B4DIS3	3;3	Protein dpy-30 homolog	DPY30	1.83496	1.7517	3433700000	1161900000	2271800000	3103200000	884120000	2219100000
Q6YP21-3;Q6YP21;Q6YP21-2	16;16;5	Kynurenine--oxoglutarate transaminase 3	CCBL2	2.66957	1.74026	10507000000	3015100000	7492200000	9647900000	3165200000	6482700000
Q7Z6V5;Q7Z6V5-2	3;2	tRNA-specific adenosine deaminase 2	ADAT2	1.50288	1.73467	479400000	126890000	352510000	432000000	173430000	258580000
P20839;E7EQS0;P20839-3;C9JV30;J3KNX8;A4D0Z6;P20839-2;P20839-4;C9J381;C9K0R9;C9J029;H7C5T1;H7C511	15;15;15;15;15;15;14;14;14;7;2;1;1	Inosine-5-monophosphate dehydrogenase 1;Inosine-5-monophosphate dehydrogenase	IMPDH1	1.88814	1.71064	4187900000	1372800000	2815100000	5149800000	1505200000	3644500000
Q9UBS0	4	Ribosomal protein S6 kinase beta-2	RPS6KB2	1.56678	1.69897	259540000	116610000	142930000	387640000	110700000	276940000
Q96C19;H0Y4Y4;C9JTV4;Q8WYH2;Q9BUP0-2	5;2;1;1;1	EF-hand domain-containing protein D2	EFHD2	2.86934	1.69449	520950000	180090000	340860000	425660000	142690000	282980000
Q02809;B4DR87;Q5JXB7;Q5JXB9;Q5JXB8	21;21;5;4;3	Procollagen-lysine,2-oxoglutarate 5-dioxygenase 1	PLOD1	3.39747	1.68711	4493200000	1337400000	3155800000	4423700000	1333500000	3090200000
P30085;Q5T0D2;E9PGI8	6;5;3	UMP-CMP kinase	CMPK1	1.55824	1.64807	7952700000	2506500000	5446300000	6307400000	1871400000	4436000000
Q7RTN6;Q7RTN6-4;J3QR78;J3QKU4;Q7RTN6-6;Q7RTN6-5;Q7RTN6-3;J3QRH3;J3QS66;Q86YC8;Q7RTN6-2	4;3;2;2;2;2;2;1;1;1;1	STE20-related kinase adapter protein alpha	STRADA	2.38007	1.62688	250740000	89345000	161400000	247470000	81264000	166210000
Q8N111	1	Cell cycle exit and neuronal differentiation protein 1	CEND1	1.94444	1.61832	292930000	135730000	157200000	251710000	112700000	139010000
P15104	9	Glutamine synthetase	GLUL	2.1035	1.61547	1034300000	298800000	735550000	1003000000	356840000	646150000
Q86UU1-2;Q86UU1;Q86UU1-3;E9PKC1;E9PMZ5;H0YCP1	9;8;7;3;3;1	Pleckstrin homology-like domain family B member 1	PHLDB1	2.02161	1.61357	1249300000	413330000	835920000	1528300000	473020000	1055200000
B4DFK6;E9PDU6;K7ESJ2;K7ENC5;K7ERK4;B7Z7E1;B4DUX6;P51911	13;11;1;1;1;1;1;1		CNN3	2.70858	1.60988	719240000	258940000	460300000	726580000	241680000	484900000
Q9UKD2	14	mRNA turnover protein 4 homolog	MRTO4	2.44208	1.59884	9822400000	3039800000	6782600000	9363400000	2751400000	6612000000
Q9UJD0	3	Regulating synaptic membrane exocytosis protein 3	RIMS3	1.56621	1.59847	1023200000	329370000	693810000	780770000	289920000	490850000
P02545-2;Q6UYC3;P02545-3;P02545;Q5TCI8;D6RAQ3;P02545-4;H0YAB0	23;23;23;23;17;17;17;7	Prelamin-A/C;Lamin-A/C	LMNA	2.19514	1.58824	2550500000	745150000	1805400000	2807800000	894420000	1913300000
Q14651;C9JAM8	14;8	Plastin-1	PLS1	1.58089	1.58449	2794700000	892420000	1902300000	3140500000	1019200000	2121300000
Q9H0B6;Q9H0B6-2;A8MZ87;A8MX29;E9PP09;C9JHT2;E9PM83;E9PQ02;E9PI24	25;22;17;10;7;7;7;7;4	Kinesin light chain 2	KLC2	2.55999	1.57166	4291000000	1297900000	2993000000	4201300000	1432900000	2768400000
Q8WUK0;Q8WUK0-2;Q8WUK0-3;E9PQM0	4;3;1;1	Phosphatidylglycerophosphatase and protein-tyrosine phosphatase 1	PTPMT1	1.51588	1.57044	619080000	180670000	438410000	754620000	267160000	487460000
Q16566;D6RE65;D6REY7;D6RCD6;O43353-2;O43353	19;4;3;2;1;1	Calcium/calmodulin-dependent protein kinase type IV	CAMK4	2.0671	1.56506	9328500000	3033700000	6294900000	8501600000	2597500000	5904100000
Q86Y37-2;Q86Y37;Q86Y37-4	2;2;1	CDK2-associated and cullin domain-containing protein 1	CACUL1	1.54339	1.56461	94766000	37776000	56991000	106810000	50373000	56436000
Q96EQ0;D6RFW1	4;3	Small glutamine-rich tetratricopeptide repeat-containing protein beta	SGTB	1.4305	1.54412	202800000	81900000	120900000	149510000	60042000	89466000
Q5EBL4-3;G8JLD1;Q5EBL4;F5H6W5;Q5EBL4-2	2;2;2;1;1	RILP-like protein 1	RILPL1	1.80552	1.54177	144520000	58207000	86315000	161480000	50311000	111170000
Q9UI15;C9J5W6;H7C5N2;C9JCX3	11;8;3;1	Transgelin-3	TAGLN3	2.01483	1.53661	9736100000	2933000000	6803000000	10787000000	3469300000	7317500000
P42566;B1AUU8;H7BYP0;P42566-2;A6NL94	7;6;4;4;2	Epidermal growth factor receptor substrate 15	EPS15	1.42832	1.52744	258130000	76366000	181760000	206930000	83976000	122960000
P38571-2;P38571;E7EUT7;Q5T073	3;3;3;1	Lysosomal acid lipase/cholesteryl ester hydrolase;Lipase	LIPA	1.5988	1.52043	331190000	111190000	220000000	270180000	100990000	169190000
Q15274	7	Nicotinate-nucleotide pyrophosphorylase [carboxylating]	QPRT	2.4252	1.50391	6140400000	1991000000	4149500000	6906800000	2134600000	4772200000
O00499-9;O00499-10;O00499-7;O00499-8;O00499-4;O00499-6;O00499-11;O00499-3;O00499-2;O00499-5;O00499;Q9UBW5-2;F5H0W4;Q9UBW5;P49418-2;F5H533;P49418	7;7;7;7;7;7;7;7;7;7;7;1;1;1;1;1;1	Myc box-dependent-interacting protein 1	BIN1	1.86633	1.50184	2052300000	676410000	1375900000	1727900000	618910000	1109000000
Q06830	18	Peroxiredoxin-1	PRDX1	1.92071	1.49307	207270000000	69208000000	138060000000	219640000000	73327000000	146310000000
Q01518;Q5T0R1;Q5T0R7;Q5T0R6;Q5T0R5;Q5T0R4;Q5T0R3;Q5T0R2	24;9;8;8;8;8;8;8	Adenylyl cyclase-associated protein 1	CAP1	1.82224	1.49204	42432000000	14860000000	27572000000	46293000000	15862000000	30430000000
Q9Y680-3;Q9Y680-2;Q9Y680;F8WE12;H7BZJ4;F8WCU2;F8WBF2	9;9;9;4;2;2;2	Peptidyl-prolyl cis-trans isomerase FKBP7	FKBP7	2.8896	1.4917	1613900000	539330000	1074500000	1727400000	585520000	1141900000
Q9NVP2;K7ES22;K7ELW9;K7EM93;K7EIL9	4;2;2;1;1	Histone chaperone ASF1B	ASF1B	2.19969	1.4915	1228300000	497210000	731070000	1097400000	448570000	648810000
Q9BV20;Q9BV20-2;K7EM59	10;8;2	Methylthioribose-1-phosphate isomerase	MRI1	1.66174	1.4893	1863600000	630590000	1233000000	2351200000	777970000	1573300000
Q12834	2	Cell division cycle protein 20 homolog	CDC20	1.8431	1.48338	53300000	28665000	24635000	54524000	23913000	30611000
Q9H977;B9A049;C9J016	3;2;1	WD repeat-containing protein 54	WDR54	1.34485	1.48178	117620000	38737000	78879000	131870000	56157000	75712000
B7Z4K6;O00115;K7ENE5	4;4;1	Deoxyribonuclease-2-alpha	DNASE2	1.87573	1.47918	784820000	308220000	476610000	944900000	322230000	622670000
Q99569-2;Q99569	2;2	Plakophilin-4	PKP4	1.73487	1.46799	17812000	10819000	6992300	16240000	8499900	7739900
P00491;G3V5M2;G3V308;G3V2H3;G3V393	17;10;9;7;2	Purine nucleoside phosphorylase	PNP	3.48441	1.44917	33753000000	10959000000	22793000000	35192000000	10990000000	24201000000
Q13509;A8K854;G3V2A3;G3V5W4;G3V2R8;G3V3R4;G3V2N6;G3V542;G3V3J6;G3V3W7	26;23;11;4;4;4;4;2;1;1	Tubulin beta-3 chain	TUBB3	1.90902	1.44695	59107000000	18583000000	40524000000	64971000000	20539000000	44432000000
P04049;P04049-2;B4E1N6;H7C155;B4E0X2;H7C560;H7C4S5	6;6;5;5;5;4;1	RAF proto-oncogene serine/threonine-protein kinase	RAF1;BRAF	3.19424	1.44384	441800000	159980000	281820000	436780000	160370000	276420000
Q15785	13	Mitochondrial import receptor subunit TOM34	TOMM34	1.36597	1.43893	4859500000	1744800000	3114700000	3742600000	1262400000	2480200000
Q86WQ0;B4DW92;K7ES62;F5H0B6;K7ERL0	4;4;3;1;1	Nuclear receptor 2C2-associated protein	NR2C2AP	1.38486	1.43212	2526000000	853490000	1672500000	1943900000	641630000	1302300000
O60568;H7C2V1;H7C2S8;H7C0B8;C9JIX5;H7C2A8;C9JU11	16;8;6;1;1;1;1	Procollagen-lysine,2-oxoglutarate 5-dioxygenase 3	PLOD3	1.421	1.43057	3247600000	1154400000	2093200000	2476600000	884070000	1592500000
Q8NBJ5;M0QYH0;M0QX72	18;5;5	Procollagen galactosyltransferase 1	COLGALT1	1.8715	1.42739	6711400000	2240800000	4470600000	5707500000	2125800000	3581800000
Q15417;F8WA86	13;10	Calponin-3	CNN3	2.3949	1.4266	23973000000	7669500000	16303000000	24301000000	7430400000	16870000000
Q9NQ66-2;Q9NQ66;H0YCJ2;Q8IV92;B1AK73	12;12;9;3;2	1-phosphatidylinositol 4,5-bisphosphate phosphodiesterase beta-1	PLCB1	1.32487	1.4242	946190000	299210000	646980000	1059400000	459060000	600380000
O43602-2;O43602-4;O43602-5;O43602-3;H3BLV5;O43602;E7EU50	12;12;12;12;11;11;6	Neuronal migration protein doublecortin	DCX	3.26998	1.41803	5360600000	1812100000	3548500000	5649800000	1956600000	3693200000
O43847;O43847-2;B1AKJ5;G3V1R5;F5H7V1;H0Y5G9	26;26;26;24;17;11	Nardilysin	NRD1	2.24969	1.41479	7736700000	2573800000	5162900000	6973400000	2389500000	4583900000
Q9H7Z7;H7C5L1;A6NHH0	8;7;5	Prostaglandin E synthase 2;Prostaglandin E synthase 2 truncated form	PTGES2	2.12166	1.4096	1737400000	672480000	1064900000	1658300000	588690000	1069600000
Q9BRK5;Q9BRK5-6;Q9BRK5-4;Q9BRK5-3;G3V1E2;Q9BRK5-2;H0Y3T6;Q9BRK5-5	8;6;5;5;5;5;4;2	45 kDa calcium-binding protein	SDF4	2.41083	1.40946	1557100000	529890000	1027200000	1751100000	599510000	1151600000
C9JBI3;P78330;C9JEJ7;F8WD74	9;9;2;2	Phosphoserine phosphatase	PSPH	3.44376	1.40808	5715900000	2055600000	3660300000	5686100000	2101300000	3584800000
O60488-2;O60488;H0Y9A0;D6RF95;D6RFW9;D6RDA8;D6RD96	17;17;3;2;1;1;1	Long-chain-fatty-acid--CoA ligase 4	ACSL4	3.55681	1.39457	1284400000	458090000	826350000	1342000000	491970000	850070000
C9JG97;Q13685;C9JEH3;C9JTS3;H7C0R2	8;8;8;4;3	Angio-associated migratory cell protein	AAMP	2.86812	1.38585	2337700000	778610000	1559100000	2448900000	852990000	1595900000
Q70IA6-2;Q70IA6;Q70IA6-3	2;2;2	MOB kinase activator 2	MOB2	1.3435	1.37881	382630000	147190000	235440000	553700000	202790000	350900000
P49407-2;P49407;J3KPP7;E9PM35;H0YET9;I3L0V6;E7ESX4;P10523	13;12;12;10;5;1;1;1	Beta-arrestin-1	ARRB1	2.30252	1.37461	8131900000	2864900000	5267000000	9838600000	3503700000	6334900000
Q9P2N7-2;Q9P2N7-3;Q9P2N7-4;Q9P2N7;Q9P2N7-5;Q7Z350;Q9P2J3	11;11;11;11;11;7;7	Kelch-like protein 13;Kelch-like protein 9	KLHL13;DKFZp686L0695;KLHL9	1.87865	1.37168	1090100000	426720000	663400000	1030100000	349960000	680130000
B4DZG6;G3XA81;Q9BTX1-2;Q9BTX1;Q9BTX1-4;Q9BTX1-3	5;5;5;5;3;2	Nucleoporin NDC1	TMEM48	1.35996	1.36779	232310000	95195000	137110000	332890000	112220000	220660000
Q9BYN0	4	Sulfiredoxin-1	SRXN1	2.1278	1.3634	662710000	221350000	441360000	704470000	264990000	439480000
O94760;O94760-2;B4DYP1;B4DGT0	17;13;13;13	N(G),N(G)-dimethylarginine dimethylaminohydrolase 1	DDAH1	3.62856	1.36178	23262000000	8830400000	14432000000	23820000000	8892900000	14927000000
P60484	4	Phosphatidylinositol 3,4,5-trisphosphate 3-phosphatase and dual-specificity protein phosphatase PTEN	PTEN	2.45232	1.35773	485710000	181210000	304510000	445380000	168260000	277120000
O95372;Q5QPQ1;Q5QPQ0;Q5QPN5;E7EPS4;Q5QPN9;Q5QPQ3;Q5QPQ2	5;3;3;2;2;2;2;2	Acyl-protein thioesterase 2	LYPLA2	2.39163	1.35008	3227400000	1251000000	1976400000	3085100000	1177300000	1907700000
P53634;H0YCY8;P53634-2;P53634-3	9;5;2;2	Dipeptidyl peptidase 1;Dipeptidyl peptidase 1 exclusion domain chain;Dipeptidyl peptidase 1 heavy chain;Dipeptidyl peptidase 1 light chain	CTSC	1.86106	1.33345	3905000000	1473900000	2431100000	3429700000	1236100000	2193600000
P48163;B4DZ70;F5H4W0	13;9;4	NADP-dependent malic enzyme;Malic enzyme	ME1	2.27757	1.3276	3499300000	1224900000	2274300000	3853600000	1365600000	2488000000
P13521;C9JDT0;C9JQI2	14;3;3	Secretogranin-2;Secretoneurin	SCG2	3.37828	1.3148	6117800000	2174900000	3942900000	6097000000	2151700000	3945300000
I3L112;P52429	1;1	Diacylglycerol kinase epsilon	DGKE	1.64631	1.31195	109490000	44021000	65467000	111380000	52951000	58425000
P62987;M0R2S1	6;5	Ubiquitin-60S ribosomal protein L40;Ubiquitin;60S ribosomal protein L40	UBA52	2.04553	1.30899	67739000	32641000	35098000	76737000	35873000	40864000
P30533;D6REW6	9;1	Alpha-2-macroglobulin receptor-associated protein	LRPAP1	1.38906	1.30681	1380300000	490660000	889620000	1085800000	389300000	696530000
H7C2K2;C9JSC3;Q9NZQ3-5;Q9NZQ3-4;Q9NZQ3-3;Q9NZQ3-2;Q9NZQ3	1;1;1;1;1;1;1	NCK-interacting protein with SH3 domain	NCKIPSD	1.5711	1.30239	79867000	34219000	45647000	95050000	41130000	53920000
Q8WX77	9	Insulin-like growth factor-binding protein-like 1	IGFBPL1	2.05895	1.2935	3156000000	1215800000	1940300000	3018900000	1333400000	1685500000
O43164-2;O43164	3;3	E3 ubiquitin-protein ligase Praja-2	PJA2	1.35537	1.28771	169830000	68804000	101030000	135040000	51638000	83404000
P09455;P09455-3;H0YAK8;P09455-2	15;10;9;9	Retinol-binding protein 1	RBP1	2.0338	1.28578	49053000000	15618000000	33435000000	43194000000	14027000000	29167000000
O14639-4;O14639-3;O14639-5;Q5JVV3;H0Y3K7;Q5T6N2;O14639-2;O14639;Q5T6N4;J3QSX6;F8W8M4;H0Y7N6;F6XFR5	12;12;12;12;12;12;12;12;12;11;11;3;3	Actin-binding LIM protein 1	ABLIM1	1.59837	1.28488	2051900000	842370000	1209600000	1775500000	671720000	1103800000
Q96I59;G3V178;H0YE96;E9PRK2;H0YEL9	13;9;5;4;3	Probable asparagine--tRNA ligase, mitochondrial	NARS2	2.21005	1.28294	11395000000	3904400000	7491100000	12476000000	4424300000	8051600000
Q9C0F1;Q9C0F1-2;D6RGX6;D6RC25;D6RBX1	17;15;9;8;7	Centrosomal protein of 44 kDa	CEP44	3.03993	1.28112	21424000000	7480800000	13943000000	23155000000	7979100000	15176000000
Q9BV86;Q9BV86-2	6;3	N-terminal Xaa-Pro-Lys N-methyltransferase 1	NTMT1	1.45805	1.28073	3067500000	1062300000	2005200000	2411000000	902810000	1508200000
P52888;K7EP46;K7EKB6;K7EL02;K7EMU4;B3KSE2;K7EIK4;K7EL32	19;15;5;5;4;4;3;3	Thimet oligopeptidase	THOP1	2.8499	1.27864	15370000000	5343500000	10027000000	14770000000	5211300000	9558600000
Q5QJ74;E9PNS0;E9PJJ0;B3KNB6;E9PP54;G3V147	6;2;1;1;1;1	Tubulin-specific chaperone cofactor E-like protein	TBCEL	1.36129	1.27625	903570000	333250000	570310000	683300000	285100000	398210000
Q8N806;E9PCJ7;H0YJY4;H0YJM2;H0YJA0;G3V3Q6;G3V2G3;G3V336	14;12;8;6;3;3;2;1	Putative E3 ubiquitin-protein ligase UBR7	UBR7	1.36254	1.27488	7241600000	2438500000	4803100000	5620600000	2015300000	3605400000
Q04446;E9PGM4	14;12	1,4-alpha-glucan-branching enzyme	GBE1	1.44915	1.27437	3492900000	1362800000	2130100000	3009100000	1026100000	1983000000
Q9BY32;Q9BY32-3;Q9BY32-2	11;6;5	Inosine triphosphate pyrophosphatase	ITPA	1.32327	1.27348	19204000000	6631200000	12573000000	14653000000	5297200000	9356100000
Q14249	3	Endonuclease G, mitochondrial	ENDOG	1.51248	1.2712	662320000	267150000	395170000	841340000	330070000	511270000
O95881	6	Thioredoxin domain-containing protein 12	TXNDC12	2.41351	1.26822	4459200000	1704000000	2755300000	4389300000	1570600000	2818700000
P06733;K7EM90;K7EQF3;K7EN23	29;14;2;2	Alpha-enolase	ENO1	1.61147	1.26389	476400000000	158750000000	317650000000	478830000000	157480000000	321350000000
P55263-2;P55263;P55263-3;B7Z800	17;17;15;13	Adenosine kinase	ADK	2.3262	1.23258	17916000000	6123800000	11792000000	16722000000	5907400000	10814000000
Q8N5M4;E9PKV8;H0YDR3;E7EST3;Q8WYY7	5;4;3;2;2	Tetratricopeptide repeat protein 9C	TTC9C	1.85195	1.22998	765440000	290670000	474770000	908600000	340470000	568130000
Q86V48-2;Q86V48-3;Q86V48;E5RFK8	4;4;4;1	Leucine zipper protein 1	LUZP1	2.24491	1.22497	492070000	183910000	308160000	542770000	203850000	338920000
Q86WR0;G3V121;B7Z2L8;Q0P663;Q0VGD4	9;5;5;4;1	Coiled-coil domain-containing protein 25	CCDC25	2.43478	1.22278	4357400000	1561200000	2796300000	4619900000	1790900000	2829000000
Q9UNN5;B1ANM7;Q9UNN5-2;B4DEJ6;B3KT28;Q0P5T2;B0S7Q4;F8VX15	17;13;13;12;12;1;1;1	FAS-associated factor 1	FAF1	2.07383	1.22098	5044900000	2019500000	3025400000	4879300000	1794300000	3085000000
Q9UKB3;Q9UKB3-2	8;3	DnaJ homolog subfamily C member 12	DNAJC12	1.34177	1.21127	2372100000	918550000	1453500000	1867500000	707160000	1160400000
B3KR59;Q8N461	2;2	F-box/LRR-repeat protein 16	FBXL16	1.82898	1.2111	84349000	38088000	46261000	92355000	44778000	47576000
Q9UNI6	11	Dual specificity protein phosphatase 12	DUSP12	1.78013	1.20585	6136100000	2603100000	3532900000	5399200000	2132800000	3266300000
P36871;P36871-2;P36871-3	23;20;16	Phosphoglucomutase-1	PGM1	3.18315	1.20434	8475600000	3198600000	5277000000	8999900000	3254900000	5745000000
Q969H8;M0QYN0;M0QXF7	6;5;4	UPF0556 protein C19orf10	C19orf10	1.93823	1.20412	11970000000	4241300000	7728400000	10609000000	4023500000	6585200000
Q96TA1-2;Q96TA1	11;11	Niban-like protein 1	FAM129B	1.76643	1.20358	1946800000	722410000	1224400000	1713500000	676760000	1036700000
P20336;M0R257	6;2	Ras-related protein Rab-3A	RAB3A	1.7938	1.20256	3412400000	1223900000	2188400000	3673000000	1443100000	2229900000
Q5GLZ8-3;Q5GLZ8-2;Q5GLZ8;Q5GLZ8-6;H0Y6K7;Q5GLZ8-4;Q5GLZ8-5;D6RCL5	15;15;15;14;3;1;1;1	Probable E3 ubiquitin-protein ligase HERC4	HERC4	1.46305	1.20051	1415400000	599210000	816190000	1239700000	452000000	787700000
P14550;Q5T621	20;10	Alcohol dehydrogenase [NADP(+)]	AKR1A1	3.32218	1.18853	27937000000	10323000000	17613000000	28262000000	10246000000	18017000000
E5RIM1;E5RFJ1;E5RHW9;Q96MF7;H0YB96	2;2;2;2;1	E3 SUMO-protein ligase NSE2	NSMCE2	1.38086	1.18637	38605000	22460000	16145000	44520000	19147000	25374000
O95716	5	Ras-related protein Rab-3D	RAB3D	1.87688	1.18281	1431400000	537080000	894300000	1676600000	639980000	1036600000
B4E0Q3;Q6XZF7-2;Q6XZF7;Q5SVK8	1;1;1;1	Dynamin-binding protein	DNMBP	1.4561	1.17537	63872000	29460000	34412000	60162000	33385000	26777000
O00154-4;O00154-6;O00154;O00154-5;B4DUX0;K7EKP8;O00154-2;O00154-3;F5GWE2;Q6ZUV0	17;16;16;15;14;10;8;8;4;1	Cytosolic acyl coenzyme A thioester hydrolase	ACOT7	2.3089	1.1704	54373000000	19228000000	35145000000	60785000000	21840000000	38946000000
P78559;P78559-2;J3KPX8;E9PGC8	16;16;16;16	Microtubule-associated protein 1A;MAP1A heavy chain;MAP1 light chain LC2	MAP1A	1.60587	1.16517	1658800000	634160000	1024700000	1947400000	836360000	1111000000
Q5TDH0;Q5TDH0-3;Q5TDH0-2;H0YII4;H0YI90	7;7;6;4;4	Protein DDI1 homolog 2	DDI2	2.36753	1.15849	1015100000	412940000	602140000	1059000000	460660000	598340000
P35241;A7YIJ8;F5H1A7;H0YE16;P26038;P35241-2;E9PNV3;E9PQ82;P35241-3;E9PKN5	35;34;25;11;11;10;9;8;8;2	Radixin	RDX	1.98124	1.15729	23062000000	8598200000	14464000000	23673000000	7700600000	15973000000
Q9Y696	18	Chloride intracellular channel protein 4	CLIC4	2.55456	1.15325	18029000000	7014900000	11014000000	17556000000	6709600000	10847000000
P52907	10	F-actin-capping protein subunit alpha-1	CAPZA1	2.80572	1.14403	34099000000	12712000000	21387000000	33389000000	12996000000	20392000000
P13489;E9PMJ3;E9PLZ3;E9PIM9;E9PIK5;H0YCR7;E9PMN0;E9PMA9;E9PR82;E9PMI1	15;7;7;7;6;6;5;4;1;1	Ribonuclease inhibitor	RNH1	2.27181	1.13646	15503000000	5815400000	9687800000	14811000000	5412300000	9398300000
K7ESI9;P50570;E9PEQ4;F5H4R9;K7ELR1;K7EPK9	36;36;35;34;10;3	Dynamin-2	DNM2	2.46285	1.13366	34197000000	13264000000	20933000000	30927000000	12414000000	18513000000
P11310;P11310-2;Q5T4U5;B7Z9I1;B4DJE7;H0YDT5;E9PJM9;E9PRX4	17;17;17;16;12;3;3;2	Medium-chain specific acyl-CoA dehydrogenase, mitochondrial	ACADM	2.20539	1.13306	10945000000	4041000000	6904200000	11925000000	4492700000	7432300000
Q9UP83;Q9UP83-2;Q9UP83-3	15;15;14	Conserved oligomeric Golgi complex subunit 5	COG5	1.93651	1.12532	2735400000	1004100000	1731300000	2928000000	1199500000	1728500000
Q6Y1H2	2	Very-long-chain (3R)-3-hydroxyacyl-[acyl-carrier protein] dehydratase 2	PTPLB	2.39119	1.1163	40335000	21316000	19019000	41097000	20826000	20271000
Q9NQR4;H7C579;F8WF70	15;9;3	Omega-amidase NIT2	NIT2	1.39095	1.1123	19277000000	7151900000	12125000000	15615000000	6192500000	9422900000
Q9BWD3;A6ZKI3;Q17RB0	3;3;2	Protein FAM127B;Protein FAM127A;Protein FAM127C	FAM127B;FAM127A;FAM127C	1.67604	1.1088	236030000	104010000	132020000	221800000	85591000	136210000
Q5TAX3;E9PKY2;Q5TAX3-2;H0YDJ1;H0YEE8;E9PRG2;E9PKX1;E9PJN7;E9PQS7	6;5;4;2;2;2;2;1;1	Terminal uridylyltransferase 4	ZCCHC11	1.34251	1.10136	325320000	151130000	174190000	418340000	173080000	245260000
Q9NRG4;I6L9H7;B0R0U3	3;2;1	N-lysine methyltransferase SMYD2	SMYD2	2.36196	1.10044	528020000	203890000	324130000	550250000	232220000	318030000
P17812;B4DR64;B7Z9C4	29;18;14	CTP synthase 1	CTPS1	2.38242	1.09945	46070000000	17190000000	28880000000	50304000000	18554000000	31750000000
Q99733;F5HFY4;C9JZI7;E9PNW0;E9PJJ2;E9PS34;E9PNJ7;C9J6D1;A8MXH2;E9PKT8;E9PP22;E9PKI2;C9J1B1;H0YCI4	12;12;10;9;9;9;9;9;8;8;5;4;3;3	Nucleosome assembly protein 1-like 4	NAP1L4;NAP1L4b	3.39483	1.09757	38936000000	16006000000	22930000000	40238000000	16666000000	23572000000
Q9Y5A9;Q9Y5A9-2;Q9BYJ9-2	13;10;1	YTH domain family protein 2	YTHDF2	2.00199	1.09297	8783900000	3675500000	5108400000	9161600000	3366500000	5795100000
Q5TC12;I3L448;I3L1W9;A8MRA7	6;6;5;5	ATP synthase mitochondrial F1 complex assembly factor 1	ATPAF1	1.68572	1.09229	662980000	260990000	401990000	773550000	326020000	447530000
Q9UNH6-2;Q9UNH6;Q9UNH6-3;B7ZC83;E9PNL2	5;5;5;3;3	Sorting nexin-7	SNX7	2.56242	1.08598	546510000	250190000	296320000	555590000	238060000	317530000
P68371	28	Tubulin beta-4B chain	TUBB4B	1.75506	1.08546	957030000000	483690000000	473340000000	952030000000	482120000000	469910000000
Q8NEZ5;Q8NEZ5-3;H3BTH6;H3BVA4;H3BUC1;H3BRE0;Q8NEZ5-2;H3BTR7	9;8;5;4;4;3;2;1	F-box only protein 22	FBXO22	2.3031	1.08409	2914700000	1157700000	1757000000	3184300000	1203000000	1981200000
A0JNW5;A0JNW5-2;H0YHT7	6;3;1	UHRF1-binding protein 1-like	UHRF1BP1L	2.26	1.07661	108610000	51222000	57385000	119210000	56252000	62956000
Q4V9L6;F8VS22	5;1	Transmembrane protein 119	TMEM119	1.48757	1.06471	1647800000	669140000	978610000	1342300000	648050000	694240000
P18754;P18754-2;C9JW69;C9JRH2;C9JMJ4;C9J3R0;C9JQZ4;H7C497	13;13;12;9;9;9;9;8	Regulator of chromosome condensation	RCC1	2.23699	1.06282	9048200000	3675200000	5373000000	9867400000	3872600000	5994800000
Q8NC51;Q8NC51-3	24;23	Plasminogen activator inhibitor 1 RNA-binding protein	SERBP1	1.53158	1.05914	83212000000	35265000000	47946000000	92355000000	40184000000	52171000000
Q9NPH2;G3V1R9;Q9NPH2-2;Q9NPH2-3;B7Z3K3;J3QS51;J3KRH4;J3QRY0;J3QRH1	17;16;16;16;12;7;3;1;1	Inositol-3-phosphate synthase 1	ISYNA1	2.27648	1.05902	18978000000	7391400000	11587000000	20875000000	8238600000	12637000000
O43432;O43432-3;Q504Z1;F5H8J4;F5H564;Q5SWD0	22;22;21;19;19;3	Eukaryotic translation initiation factor 4 gamma 3	EIF4G3	2.411	1.05817	2444000000	1038400000	1405600000	2689500000	1123800000	1565700000
P19623;K7ESL0;K7EQ47;K7EL89;K7EKM4	15;5;4;3;2	Spermidine synthase	SRM	4.38255	1.0501	23874000000	9074500000	14799000000	24458000000	9271200000	15187000000
Q96RF0-2;Q96RF0-3;Q96RF0	14;13;13	Sorting nexin-18	SNX18	2.12658	1.04703	9240800000	3908900000	5331900000	10035000000	4381400000	5653500000
O95219;B4DQV4;F8W9T3;F8WDD4	15;9;6;1	Sorting nexin-4	SNX4	1.39746	1.04273	3558200000	1479500000	2078800000	4447500000	1686000000	2761500000
Q9Y547	4	Heat shock protein beta-11	HSPB11	1.87506	1.04248	2684600000	1098400000	1586200000	2449800000	976850000	1473000000
C9J712;P35080;C9J2N0	7;7;5	Profilin-2;Profilin	PFN2	2.29812	1.03912	337440000	143850000	193590000	372710000	150380000	222330000
E9PKF3	3		ACAT1	1.35328	1.03859	183180000	94236000	88942000	201880000	82992000	118890000
O75116;E9PF63;D6REE7;C9JFJ0	38;30;11;5	Rho-associated protein kinase 2	ROCK2	2.59965	1.03351	9181400000	4235100000	4946200000	9708200000	4531200000	5177000000
P50479;P50479-2;C9J542	14;8;4	PDZ and LIM domain protein 4	PDLIM4	1.87319	1.02026	5980200000	2664600000	3315600000	5536400000	2451100000	3085300000
O75486-2;O75486-3;O75486	1;1;1	Transcription initiation protein SPT3 homolog	SUPT3H	2.56169	1.0144	78962000	41106000	37855000	79383000	39374000	40009000
Q9UBF6;Q9UBF6-4	2;1	RING-box protein 2	RNF7	1.34707	1.01438	466080000	215470000	250610000	453030000	170790000	282240000
O95456-2;O95456;F8WBH7	10;10;1	Proteasome assembly chaperone 1	PSMG1	2.24975	1.01285	4379800000	1757900000	2621900000	4324600000	1893000000	2431600000
Q9ULH1;Q9ULH1-2;H0YBF7;H0YBY9;H0YBM4;E5RFD9;E5RHD7	20;20;17;8;3;2;2	Arf-GAP with SH3 domain, ANK repeat and PH domain-containing protein 1	ASAP1	1.54267	1.00544	2759200000	1153200000	1606000000	2361000000	1007200000	1353800000
Q9NVQ4;Q9NVQ4-3;Q9NVQ4-2;C9JDZ2	6;5;5;3	Fas apoptotic inhibitory molecule 1	FAIM	1.49203	1.00532	1473900000	602810000	871090000	1262700000	507860000	754820000
Q07021;I3L3Q7;I3L3B0	9;7;7	Complement component 1 Q subcomponent-binding protein, mitochondrial	C1QBP	1.7244	-1.00075	51864000000	36531000000	15334000000	46899000000	32703000000	14196000000
F8WD00;Q9BVJ6-3;Q9BVJ6	1;1;1	U3 small nucleolar RNA-associated protein 14 homolog A	UTP14A	1.32849	-1.00469	68093000	56305000	11788000	82772000	66026000	16746000
O43660;O43660-2;A8MW61;D6RA26;B7Z982;H0YA24;H0YAA2	18;17;17;10;7;3;1	Pleiotropic regulator 1	PLRG1	1.70806	-1.00475	3313900000	2601400000	712480000	3034000000	2224500000	809470000
Q5T911;Q9NPJ6;B4DX67	4;4;3	Mediator of RNA polymerase II transcription subunit 4	MED4	1.55212	-1.00611	596960000	450010000	146950000	714640000	526240000	188400000
Q00839;Q00839-2;Q5RI18	39;37;7	Heterogeneous nuclear ribonucleoprotein U	HNRNPU	3.69219	-1.00762	103430000000	73921000000	29512000000	106080000000	75794000000	30288000000
Q07065	30	Cytoskeleton-associated protein 4	CKAP4	3.6305	-1.01159	20192000000	14077000000	6114200000	21198000000	14794000000	6404500000
Q02880-2;Q02880;E9PCY5;H7BZ82;B4DLV2	29;29;28;1;1	DNA topoisomerase 2-beta;DNA topoisomerase 2	TOP2B	2.01083	-1.01644	1675200000	1238600000	436660000	1895100000	1446800000	448330000
O60934;E5RGU1;E5RGR7;E2QRP0	16;2;2;1	Nibrin	NBN	1.40205	-1.02176	1304600000	987930000	316690000	1102300000	847670000	254640000
Q86V81;E9PB61	10;9	THO complex subunit 4	ALYREF	3.7021	-1.03056	25535000000	18176000000	7359800000	26561000000	19022000000	7539100000
P35232;C9JW96;C9JZ20;E7ESE2;E9PCW0;B4DY47;D6RBK0	18;16;13;13;13;9;8	Prohibitin	PHB	2.63146	-1.03454	46154000000	32634000000	13520000000	45392000000	32317000000	13075000000
P36542;B4DL14;P36542-2	12;11;11	ATP synthase subunit gamma, mitochondrial;ATP synthase subunit gamma	ATP5C1	2.2042	-1.03823	18929000000	13262000000	5667200000	17821000000	12577000000	5244300000
Q9ULR0;Q9ULR0-2;Q9ULR0-1;D6RC18;A8MVI5;H0YA89	4;4;4;2;2;1	Pre-mRNA-splicing factor ISY1 homolog	ISY1	2.17663	-1.04007	420570000	314850000	105720000	375670000	295050000	80623000
P82933	14	28S ribosomal protein S9, mitochondrial	MRPS9	1.63389	-1.04069	1830700000	1345300000	485370000	2190200000	1667100000	523090000
Q8N163;Q8N163-2;H0YB24;G3V119;E5RFJ3;E5RHJ4;E5RGU7;H0YC58;H0YC69;E5RHH8	29;28;18;16;7;7;6;6;5;2	DBIRD complex subunit KIAA1967	KIAA1967	2.02413	-1.04162	30939000000	23133000000	7805900000	28104000000	20737000000	7366400000
Q8N490-2;Q8N490	2;1	Probable hydrolase PNKD	PNKD	1.4173	-1.04317	796710000	627170000	169540000	652500000	515980000	136520000
Q9Y586	13	Protein mab-21-like 2	MAB21L2	2.89903	-1.04626	660450000	486860000	173590000	681730000	514820000	166900000
Q9NW08-2;Q9NW08;F8VRE2;F8VRU2	13;13;9;2	DNA-directed RNA polymerase III subunit RPC2	POLR3B	1.38176	-1.04875	709070000	558270000	150800000	798760000	580150000	218610000
P35251-2;P35251	16;16	Replication factor C subunit 1	RFC1	1.50278	-1.05164	3493300000	2624300000	869000000	2949900000	2216300000	733610000
P33993;P33993-3;P33993-2;C9J8M6	44;30;20;8	DNA replication licensing factor MCM7	MCM7	2.02991	-1.0547	116580000000	83563000000	33019000000	108900000000	77514000000	31390000000
Q92522	14	Histone H1x	H1FX	3.18904	-1.05678	11589000000	8352400000	3236500000	11881000000	8680300000	3200900000
Q9H2W6	6	39S ribosomal protein L46, mitochondrial	MRPL46	1.41305	-1.05695	2041500000	1497900000	543620000	1752300000	1310500000	441800000
Q96S55-2;Q96S55;Q96S55-3;Q96S55-4	16;16;13;7	ATPase WRNIP1	WRNIP1	2.27874	-1.05828	4355500000	3324500000	1031000000	4061600000	3037600000	1024000000
Q9Y530;C9JXC3;C9JNE2;C9J5P1;H7C5Q1;C9JA90;C9IZY1;Q05CR9	7;6;6;3;2;2;2;1	O-acetyl-ADP-ribose deacetylase 1	OARD1	1.38025	-1.05847	503630000	381250000	122380000	626600000	469630000	156980000
Q9NVP1;H7C452	15;4	ATP-dependent RNA helicase DDX18	DDX18	1.50418	-1.07256	2404800000	1834200000	570610000	1992500000	1489100000	503420000
J3KPV4;P33991;E7ER43;E5RG31;E5RHP5;E5RK04;E5RFJ8;E5RFR3;E5RG53	55;55;19;16;15;14;7;3;2	DNA replication licensing factor MCM4	MCM4	2.13169	-1.0757	110880000000	78883000000	31993000000	122250000000	86420000000	35827000000
P13591;H7BYX6;P13591-5;E7ESD8	26;15;15;11	Neural cell adhesion molecule 1	NCAM1	1.85531	-1.07627	29555000000	21904000000	7650800000	32748000000	24007000000	8740300000
Q9UIQ6;Q9UIQ6-3;Q9UIQ6-2	22;21;21	Leucyl-cystinyl aminopeptidase;Leucyl-cystinyl aminopeptidase, pregnancy serum form	LNPEP	1.86537	-1.08478	2843500000	2164200000	679350000	3275800000	2466100000	809700000
Q8IXI1;H3BST5;I3L2C6;Q8IXI1-2;H3BUX4;H3BMP9;H3BVI5;H3BU27	10;7;6;5;3;1;1;1	Mitochondrial Rho GTPase 2	RHOT2	1.78472	-1.08488	938880000	721960000	216930000	1312300000	995650000	316620000
O96008;O96008-2;K7EKG4;K7EJ57	5;4;3;2	Mitochondrial import receptor subunit TOM40 homolog	TOMM40	2.15962	-1.08718	4866200000	3614800000	1251400000	4804100000	3685100000	1119000000
Q9BRQ6;J3QTA6;H0Y922;J3QTB2	6;6;5;3	Coiled-coil-helix-coiled-coil-helix domain-containing protein 6, mitochondrial	CHCHD6	1.53716	-1.09346	746360000	581750000	164620000	638610000	551850000	86754000
Q6UXH1-4;Q6UXH1;Q6UXH1-6;Q6UXH1-5;A6PWM2;Q6UXH1-3;Q6UXH1-2	2;2;2;2;1;1;1	Cysteine-rich with EGF-like domain protein 2	CRELD2	1.81385	-1.09654	399820000	304550000	95272000	436530000	339240000	97291000
P18615;A2ABK2;A2ABK1;B4DUN1;B4DYX9;A2ABK4;E9PD43;E7ENC7;E7EWR7	11;10;9;9;9;7;7;2;2	Negative elongation factor E	NELFE	3.06281	-1.09769	3245000000	2548100000	696870000	3214600000	2477500000	737150000
P33992;B1AHB1;B1AHB2;B1AHA9	52;45;11;10	DNA replication licensing factor MCM5	MCM5	2.82195	-1.10021	110310000000	79283000000	31030000000	108640000000	78817000000	29823000000
Q9Y3Y2-4;Q9Y3Y2;Q9Y3Y2-3;Q5T7Y7	3;3;3;1	Chromatin target of PRMT1 protein	CHTOP	1.91053	-1.10259	1442100000	1092500000	349580000	1647800000	1247900000	399870000
A6NEM2	41		HCFC1	1.6682	-1.1028	13189000000	9821700000	3367300000	11797000000	9036400000	2760900000
O95202;O95202-2;O95202-3	20;6;6	LETM1 and EF-hand domain-containing protein 1, mitochondrial	LETM1	2.31203	-1.10581	7074300000	5408800000	1665400000	6559000000	4959200000	1599800000
P25205;B4DWW4;J3KQ69;Q7Z6P5	50;49;46;12	DNA replication licensing factor MCM3	MCM3	4.54679	-1.10773	121560000000	86058000000	35502000000	125740000000	88721000000	37018000000
Q9UDW1	1	Cytochrome b-c1 complex subunit 9	UQCR10	2.34123	-1.10817	514400000	389630000	124770000	483820000	365610000	118210000
Q9UPN6;B7Z888	14;13	Protein SCAF8	SCAF8	1.75616	-1.11002	2486500000	1807900000	678670000	2359900000	1795100000	564810000
Q14160-2;Q14160;Q14160-3;H0YCG0;H0YDF9	21;21;21;7;2	Protein scribble homolog	SCRIB	1.47852	-1.11031	2702500000	2059200000	643330000	2259400000	1700500000	558870000
P49790;F6QR24	30;29	Nuclear pore complex protein Nup153	NUP153	1.97253	-1.11048	4723700000	3725300000	998420000	4645800000	3478400000	1167400000
O43396;K7ER96;K7EML9;G3V1K0;K7EPB7;K7EKG2;K7EME7	13;11;7;5;3;2;1	Thioredoxin-like protein 1	TXNL1	2.09758	-1.12189	16937000000	12621000000	4316400000	16262000000	12534000000	3728100000
P14406;D6RIE3;D6RGV5;H0UI06;D6R9C3	2;2;2;2;1	Cytochrome c oxidase subunit 7A2, mitochondrial	COX7A2	1.52404	-1.12218	1976300000	1516300000	460060000	2480200000	1909200000	570950000
Q53FA7;Q53FA7-2;H7BZH6	13;8;7	Quinone oxidoreductase PIG3	TP53I3	1.72511	-1.12605	7819700000	6000000000	1819700000	6704500000	5161600000	1542900000
I3L2Z5;C6G496;P56270;P56270-2;H3BQI4;I3L411;H3BPU3;I3L4Y2;I3L0M3;H3BQS2;H3BQD6;I3L0V8	5;5;5;5;3;2;2;2;2;2;2;1	Myc-associated zinc finger protein	MAZ	1.6892	-1.13262	2315000000	1726300000	588720000	2239100000	1774700000	464390000
O75351;K7EL71;K7EKZ3	15;1;1	Vacuolar protein sorting-associated protein 4B	VPS4B	1.4084	-1.13378	7017100000	5440500000	1576600000	8225700000	6094800000	2130900000
Q9HD47-2;Q9HD47;Q9HD47-4;Q9HD47-3	3;3;2;2	Ran guanine nucleotide release factor	RANGRF	1.81767	-1.13899	153520000	131740000	21785000	142880000	111890000	30990000
Q9NX62	2	Inositol monophosphatase 3	IMPAD1	1.47392	-1.1396	171310000	140930000	30378000	184310000	142320000	41991000
Q08AE8-2;Q08AE8;Q08AE8-4;J3KNG6;Q08AE8-3;J3KQR5;K7EQR2;K7EMJ7;K7ENV1;C9JYR7	5;5;4;4;4;4;1;1;1;1	Protein spire homolog 1	SPIRE1	2.04488	-1.13979	162680000	132770000	29904000	180070000	145550000	34520000
Q3ZCQ8;Q3ZCQ8-2;Q330K1;M0R0C3;M0R2F8;M0R1Y4;M0R003;M0R047;M0QXC3;M0R2Z3;M0R303;M0R2Q2;M0R2D2	6;6;4;3;3;3;3;2;1;1;1;1;1	Mitochondrial import inner membrane translocase subunit TIM50	TIMM50	1.44728	-1.14186	3596900000	2779800000	817120000	2903800000	2250400000	653380000
Q5JTZ9	26	Alanine--tRNA ligase, mitochondrial	AARS2	2.41539	-1.14286	6795500000	5227200000	1568300000	7350200000	5672000000	1678200000
Q9Y2J2-2;Q9Y2J2-3;J3KT37	39;28;7			1.70207	-1.14522	20452000000	16638000000	3813900000	18113000000	14655000000	3457800000
Q9HC38-2;Q9HC38;B7Z403;I3L3Q4;Q9HC38-3;I3L1I0;I3NI27;I3NI24;I3L2C2;I3L1F4;I3L277	17;17;15;13;8;4;2;2;2;2;2	Glyoxalase domain-containing protein 4	GLOD4	1.33757	-1.14975	32173000000	23816000000	8357000000	25256000000	18779000000	6476800000
Q96CX6	7	Leucine-rich repeat-containing protein 58	LRRC58	1.72882	-1.15344	624410000	482930000	141470000	594610000	478570000	116040000
O75533;H7C341;O75533-2;B4DGZ4;F8WC19	51;7;3;3;1	Splicing factor 3B subunit 1	SF3B1	2.53479	-1.15357	33842000000	25566000000	8275700000	32967000000	24574000000	8393400000
J3KMZ7;Q9H0H0	3;3	Integrator complex subunit 2	INTS2	1.31356	-1.15671	239150000	191240000	47916000	184760000	138080000	46689000
Q86XP3;Q86XP3-2;J3QRI2;J3KTK9	36;33;3;3	ATP-dependent RNA helicase DDX42	DDX42	2.47052	-1.16332	10275000000	7760400000	2514500000	10266000000	7957900000	2308200000
P09543-2;P09543;B4DFN6;K7ERC4;K7EN66;C9K0L8;K7ERZ0	19;19;10;6;4;4;4	2,3-cyclic-nucleotide 3-phosphodiesterase	CNP	1.9551	-1.16821	7757600000	5806200000	1951400000	8870000000	6641000000	2229000000
E7EW80;Q13356;Q13356-2;H7C2D2	3;3;3;2	Peptidyl-prolyl cis-trans isomerase-like 2;Peptidyl-prolyl cis-trans isomerase	PPIL2	2.1803	-1.1779	166860000	133440000	33420000	158750000	128790000	29962000
Q15393;Q15393-3;Q15393-2;I3L4G7;J3QRB2;J3QL37;H3BMB0;J3QKV4	39;17;10;3;2;2;1;1	Splicing factor 3B subunit 3	SF3B3	3.08316	-1.1788	31519000000	23786000000	7732700000	31252000000	23123000000	8129100000
Q96AY2;Q96AY2-2	1;1	Crossover junction endonuclease EME1	EME1	1.93855	-1.18422	164770000	141260000	23516000	168450000	139410000	29036000
Q8WXD2;Q8WXD2-2;H0YKC2	15;8;1	Secretogranin-3	SCG3	3.04038	-1.18718	9960700000	7450400000	2510300000	10235000000	7853400000	2381700000
Q9H3Q1;B3KUS7;J3KRZ9;J3QQS6;J3QR93	9;6;5;2;1	Cdc42 effector protein 4	CDC42EP4	2.477	-1.18863	3052100000	2384300000	667800000	3087200000	2373600000	713580000
Q9UHG2;Q9NPY3	4;1	ProSAAS;KEP;Big SAAS;Little SAAS;Big PEN-LEN;PEN;Little LEN;Big LEN	PCSK1N	1.77996	-1.19453	789670000	615840000	173830000	715740000	563420000	152320000
Q6Y288	4	Beta-1,3-glucosyltransferase	B3GALTL	2.61196	-1.19738	232540000	188000000	44538000	223060000	179700000	43366000
Q9BWU0;H7C256	17;4	Kanadaptin	SLC4A1AP	2.21467	-1.19762	5406700000	4246100000	1160600000	5428300000	4078900000	1349400000
Q9BTC0;Q9BTC0-1;Q9BTC0-2;Q9BTC0-3	10;9;2;2	Death-inducer obliterator 1	DIDO1	2.31443	-1.19767	511470000	420800000	90673000	561820000	482520000	79294000
P08107;P08107-2;E7EP94;Q5SP16	35;31;27;24	Heat shock 70 kDa protein 1A/1B	HSPA1A	1.93993	-1.19826	124000000000	91111000000	32892000000	119230000000	87792000000	31441000000
O43148;O43148-2;K7EP06;F5H2D9;K7EPP5;K7ERH6	13;13;9;6;1;1	mRNA cap guanine-N7 methyltransferase	RNMT	1.50229	-1.20275	4584300000	3487200000	1097100000	5900100000	4601600000	1298600000
O14662-2;O14662-4;C9K0W8;O14662-5;O14662;G8JLE0;H3BU86;O14662-3;Q96NX8;B7ZBM7;O14662-6;E9PND6;B7ZBM4;B7ZBM5;H0YEW0;F8W9Z6;B7ZBM8;E9PLV7;B4DJX9	4;4;4;4;4;4;4;3;3;3;3;2;2;2;2;2;2;1;1	Syntaxin-16	STX16;STX16-NPEPL1	1.53406	-1.20754	291060000	236930000	54131000	296020000	225750000	70276000
P35626;H7C099	20;1	Beta-adrenergic receptor kinase 2	ADRBK2	2.01604	-1.20879	4631300000	3184500000	1446800000	4411500000	2980700000	1430800000
P49916;P49916-2;K7ERZ5;K7ENR9;K7EQB6;K7EJR4	39;36;20;10;9;2	DNA ligase 3	LIG3	1.77582	-1.21231	19707000000	15163000000	4544100000	21625000000	15444000000	6180300000
P26374	8	Rab proteins geranylgeranyltransferase component A 2	CHML	1.87652	-1.2124	2030900000	1594100000	436820000	2229600000	1726400000	503200000
Q9BT09	11	Protein canopy homolog 3	CNPY3	1.9681	-1.22058	9985000000	7398600000	2586400000	9196900000	6870900000	2326000000
Q7Z7H8;Q7Z7H8-2	2;2	39S ribosomal protein L10, mitochondrial	MRPL10	1.97219	-1.22382	758770000	613810000	144950000	911330000	730260000	181070000
O75564	2	Jerky protein homolog	JRK	2.55839	-1.22437	83904000	71916000	11988000	81743000	66057000	15687000
J3KSI4;I3L1D2;I3L4E0;J3QS48;I3L295;J3KT75;B4DT74;J3QW43;J3QRD5;O75352;I3L405;I3L261;J3KTK8;J3QQZ4	2;2;2;2;2;2;2;2;2;2;1;1;1;1	Mannose-P-dolichol utilization defect 1 protein	MPDU1	1.66146	-1.22447	1511400000	1174300000	337050000	1377800000	1115300000	262470000
I3L0E3;Q9Y2R5;E9PE17;E7ENB8;M0QZA4;M0R099;M0R1T0;F8WEN0;C9JUE3;C9J3R7;M0R1K6;I3L137;K7ENX6;M0R1N1;Q7L2R6-2;A6NH61;E5RGC2;M0R0I7;M0QYU5;M0R183;M0R079;M0QZ38;M0QX59;M0R2R1;M0R0C2;M0QXZ4;F8WBQ5;M0QYA4;F5H490;E9PPF8;E9PIN4;M0R1V2;E9PLW9;C9K0H2;M0QYA6;M0QYM6;J3KQN0;P17039-3;M0QZA2;Q8IW36-3;F6W2C3;O14628-8;M0QYV6;M0QZG9;E9PLF5;M0R3A5;K7ENW2;K7EIP5;M0R2P3;K7ERS7;K7EL03;L0R8M2;M0QZA6;M0QXZ2;J3KRF9;K7ENQ3…	6;5;4;1;1;1;1;1;1;1;1;1;1;1;1;1;1;1;1;1;1;1;1;1;1;1;1;1;1;1;1;1;1;1;1;1;1;1;1;1;1;1;1;1;1;1;1;1;1;1;1;1;1;1;1;1;1;1;1;1;1;1;1;1;1;1;1;1;1;1;1;1;1;1;1;1;1;1;1;1;1;1;1;1;1;1;1;1;1;1;1;1;1;1;1;1;1;1;1;1;1;1;1;1;1;1;1;1;1;1;1;1;1;1;1;1;1;1;1;1;1;1;1;1;1;1;1;1;1;1;1;1;1;1;1;1;1;1;1;1;1;1;1;1;1;1;1;1;1;1;1	28S ribosomal protein S17, mitochondrial	MRPS17	2.42943	-1.22816	1600500000	1307100000	293370000	1351100000	1062500000	288640000
Q9BQC6	1	Ribosomal protein 63, mitochondrial	MRP63	1.64558	-1.23344	454400000	337170000	117220000	519700000	415550000	104150000
Q6P452;P09525;B4DDF9	8;8;7	Annexin;Annexin A4	ANXA4	1.94523	-1.23943	983090000	770030000	213060000	1080700000	820810000	259840000
P62308;A8MWD9;Q49AN9;F5H013;C9JVQ0	4;4;3;3;2	Small nuclear ribonucleoprotein G;Small nuclear ribonucleoprotein G-like protein	SNRPG	1.99108	-1.24478	2164700000	1690200000	474500000	2225800000	1648100000	577720000
P32322;B4DMU0;E2QRB3;P32322-2;J3KQ22;J3QL24;J3QKT4;J3QLK9;J3QL23;J3QL32;J3QR88;J3KTA8;J3QKT3;J3QRZ0;J3KSA9	14;14;13;12;9;7;7;6;6;6;5;3;3;3;2	Pyrroline-5-carboxylate reductase 1, mitochondrial;Pyrroline-5-carboxylate reductase	PYCR1	1.84846	-1.25747	61443000000	46966000000	14477000000	66393000000	49361000000	17032000000
P18887;F5H8D7;M0QYS5;M0R0D2;M0QZ96;M0R1U8	19;17;7;4;3;3	DNA repair protein XRCC1	XRCC1	2.19469	-1.2588	6246500000	4960500000	1286000000	7036900000	5623200000	1413700000
P23368;P23368-2	19;16	NAD-dependent malic enzyme, mitochondrial	ME2	2.26308	-1.26147	22378000000	17033000000	5345400000	20994000000	15246000000	5747500000
Q9H9B4;D6RFI0;D6RDG7;D6RAE9	10;5;4;2	Sideroflexin-1	SFXN1	1.57309	-1.26529	5714600000	4362700000	1351800000	7195600000	5634800000	1560900000
Q9Y4W6;K7EP56	25;3	AFG3-like protein 2	AFG3L2	2.096	-1.26644	4060600000	3188800000	871800000	3645000000	2793800000	851190000
B7Z6B8;Q16698;E5RJG7;E5RFV2;E5RJD2;E5RID6;H0YAW3	15;15;8;8;6;3;1	2,4-dienoyl-CoA reductase, mitochondrial	DECR1	2.21218	-1.26692	51362000000	39499000000	11862000000	47606000000	35000000000	12607000000
J3KNU8;Q02252;G3V4Z4	23;23;10	Methylmalonate-semialdehyde dehydrogenase [acylating], mitochondrial	ALDH6A1	1.88026	-1.26712	12855000000	9825000000	3030000000	15489000000	12132000000	3356200000
P09669	5	Cytochrome c oxidase subunit 6C	COX6C	2.20707	-1.27231	2429200000	1891600000	537600000	2747600000	2162500000	585060000
Q9BX66-12;Q9BX66-4;Q9BX66-9;Q9BX66-8;Q9BX66-10;Q9BX66-6;Q9BX66-3;Q9BX66-5;Q9BX66-2;Q9BX66-11;Q9BX66;Q9BX66-7;F2Z2S3;Q5T925	6;5;5;5;5;5;5;5;5;5;5;4;1;1	Sorbin and SH3 domain-containing protein 1	SORBS1	1.89811	-1.27353	118970000	101090000	17876000	144520000	122780000	21747000
P00403	6	Cytochrome c oxidase subunit 2	MT-CO2	1.9467	-1.27881	10475000000	8226400000	2249100000	11737000000	9025600000	2710900000
Q5HYK9;E7EPS0;K7EIE0;K7EQ15;M0QX02;K7ERY5	4;4;1;1;1;1	Zinc finger protein 667	ZNF667	1.68187	-1.28348	73942000	73942000	0	89833000	75204000	14629000
Q6PCB5;Q6PCB5-2;H7C2D3;C9JM20	4;3;2;2	Round spermatid basic protein 1-like protein	RSBN1L	1.69953	-1.28776	314860000	237210000	77642000	300460000	230250000	70205000
P00966;Q5T6L6;Q5T6L5;Q5T6L7	20;11;10;4	Argininosuccinate synthase	ASS1	3.90991	-1.28869	21640000000	16634000000	5005500000	22245000000	17009000000	5235100000
H0YLF5;P40424-2;P40424-3;P40424;F8WA05;H0YKH1;H0YKN0;B7Z774;H0YLB0;H0YNB6	7;7;7;7;5;4;4;3;3;1	Pre-B-cell leukemia transcription factor 1	PBX1	1.45608	-1.29118	1459300000	1160200000	299060000	1562600000	1257200000	305420000
Q9Y467;H0YFS7;E7EW59;Q9BXA9-3;H3BSM9;Q9BXA9-4;Q9NSC2-2;Q9BXA9-2;Q9BXA9;Q9NSC2	4;3;3;1;1;1;1;1;1;1	Sal-like protein 2	SALL2	2.98443	-1.29195	289200000	234210000	54994000	288470000	229650000	58822000
Q9UMS4;F5GY56;H0YGZ5;H0YGF3	20;8;3;2	Pre-mRNA-processing factor 19	PRPF19	2.9581	-1.29656	31988000000	24561000000	7426800000	31342000000	24139000000	7202800000
Q13769;H7C441;C9JXG5;H7C072;F8WCP5	3;1;1;1;1	THO complex subunit 5 homolog	THOC5	3.41373	-1.29665	168250000	138400000	29854000	167130000	136260000	30872000
Q9BUQ8;H0YI52;F8VVA2;B4DH15;F8W1J5;H0YIL9	28;3;2;1;1;1	Probable ATP-dependent RNA helicase DDX23	DDX23	2.30935	-1.31228	10380000000	8205600000	2174500000	10132000000	7715300000	2416900000
Q15776;B4DYF1;M0R0E8;Q6NSZ9-3;Q6AZW8;Q8NC26-2;Q8NC26;Q9H5V7;P19878-2;B4DT16;P19878-3;P0CG00;P19878;P35789-3;Q8NEP9-2;Q8TBZ5;K7EQM2;Q8NEP9;Q14591;D3YTK1;Q8NB50-2;Q9H165-2;F5H2Y4;Q9H165-4;Q9H165-6;Q9C0K0-2;Q9H165;Q9C0K0;Q6ZNA1;Q9UL36-2;Q9UL36;J9JID5	13;3;1;1;1;1;1;1;1;1;1;1;1;1;1;1;1;1;1;1;1;1;1;1;1;1;1;1;1;1;1;1	Zinc finger protein with KRAB and SCAN domains 8	ZKSCAN8	1.79369	-1.32138	1379100000	1079600000	299450000	1301400000	1078800000	222660000
Q8IZL8;I3L3A8;C9JFV4;Q8IZL8-2;E7EV54;F8WDZ1;I3L445;I3L4P1;I3L4I3;I3L1P4;I3L4M7	11;11;10;10;9;8;3;2;1;1;1	Proline-, glutamic acid- and leucine-rich protein 1	PELP1	1.86955	-1.32566	1595500000	1343600000	251950000	1363400000	1132400000	231040000
Q9NZM5;M0QX73;M0QZ34	5;3;2	Glioma tumor suppressor candidate region gene 2 protein	GLTSCR2	1.68434	-1.33028	605420000	508240000	97187000	512070000	402700000	109360000
Q96EL3;B9A051	5;1	39S ribosomal protein L53, mitochondrial	MRPL53	1.41062	-1.33781	1004600000	838390000	166230000	845550000	634530000	211020000
Q9H081;I3L4K6	3;1	Protein MIS12 homolog	MIS12	1.46368	-1.34219	173430000	138340000	35091000	139580000	113420000	26163000
F8W717;O00423;O00423-3;G3V500;G3V3N9;G3V4U5;G3V5C8;G3V497;G3V4H6;G3V538;H0YJD8;G3V3J1	13;13;13;5;5;2;2;2;2;2;1;1	Echinoderm microtubule-associated protein-like 1	EML1	3.03501	-1.34278	1202300000	941670000	260590000	1213800000	969270000	244550000
Q9ULD0;Q9ULD0-2	15;12	2-oxoglutarate dehydrogenase-like, mitochondrial	OGDHL	2.0889	-1.34365	1305700000	1089600000	216130000	1195400000	938810000	256600000
Q96JJ7;Q96JJ7-2;B4DIE3;H3BT89;H3BVI1;H3BPB3;F5H4F7	7;5;3;1;1;1;1	Protein disulfide-isomerase TMX3	TMX3	1.37627	-1.34696	1238300000	932960000	305320000	1206700000	989650000	217010000
Q9UPT8;M0QY97	17;15	Zinc finger CCCH domain-containing protein 4	ZC3H4	1.80055	-1.34929	5053800000	4183200000	870690000	6054300000	4954000000	1100400000
P22466	5	Galanin peptides;Galanin;Galanin message-associated peptide	GAL	3.18301	-1.34951	5605700000	4435800000	1169900000	5801600000	4656900000	1144700000
Q9NX00	2	Transmembrane protein 160	TMEM160	1.95277	-1.34989	93680000	78697000	14984000	80186000	65808000	14378000
Q8WZ82	3	Ovarian cancer-associated gene 2 protein	OVCA2	1.44268	-1.36058	346800000	273840000	72960000	293620000	237720000	55897000
Q9BX63;Q9BX63-2;J3QSE8;J3QKX0;J3KS24	10;9;9;2;1	Fanconi anemia group J protein	BRIP1	1.75286	-1.36779	454220000	357040000	97174000	435390000	360080000	75308000
P28715;P28715-2	5;2	DNA repair protein complementing XP-G cells	ERCC5	1.52904	-1.38676	306660000	257680000	48984000	306430000	247680000	58747000
Q15293;B7Z1M1;E9PJD5;E9PNT6;E9PP27	17;14;7;6;3	Reticulocalbin-1	RCN1	2.10152	-1.39303	17911000000	13933000000	3978000000	21208000000	16773000000	4434400000
Q9UPT9-2;Q9UPT9;K7ESK0;K7ERX6	8;8;3;3	Ubiquitin carboxyl-terminal hydrolase 22	USP22	2.14464	-1.40265	3134800000	2468800000	665930000	3241500000	2425700000	815850000
Q9BZD4;E9PQC4;B1AQT4;E9PP32;E9PKH1;B1AQT3	13;10;5;5;2;2	Kinetochore protein Nuf2	NUF2	2.10989	-1.40275	3875100000	2949400000	925650000	4433700000	3530900000	902770000
Q8N1B4;B4DNI9;B0UYQ4;E9PI03	15;13;4;1	Vacuolar protein sorting-associated protein 52 homolog	VPS52	1.71375	-1.40836	2018900000	1619900000	399040000	2518800000	2033000000	485850000
Q92506	8	Estradiol 17-beta-dehydrogenase 8	HSD17B8	3.21938	-1.414	2012600000	1558400000	454270000	2093900000	1648900000	444960000
P56378;G3V5Q3;G3V556	3;2;2	6.8 kDa mitochondrial proteolipid	MP68;C14orf2	1.35917	-1.41922	2251800000	1788500000	463340000	3076800000	2457500000	619340000
Q15029-2;Q15029;K7EJ81;K7EP67;K7EJ74;K7EIT3;K7EIV5	39;39;38;11;4;2;1	116 kDa U5 small nuclear ribonucleoprotein component	EFTUD2	2.47081	-1.42286	24823000000	19511000000	5312400000	27535000000	21576000000	5958600000
Q6P2Q9;I3L0J9;I3L3Z8;I3L1T8	87;32;9;1	Pre-mRNA-processing-splicing factor 8	PRPF8	2.86036	-1.42759	31536000000	24548000000	6987200000	34241000000	26917000000	7324400000
Q7KZ85;Q7KZ85-3	31;10	Transcription elongation factor SPT6	SUPT6H	1.47263	-1.44021	2838800000	2422200000	416550000	3139300000	2461100000	678210000
O94992	4	Protein HEXIM1	HEXIM1	2.87177	-1.4508	183610000	150120000	33492000	176390000	152310000	24075000
Q8WZA9;M0QZP8	20;6	Immunity-related GTPase family Q protein	IRGQ	3.5655	-1.45083	9005700000	7037900000	1967900000	9437500000	7440000000	1997500000
Q92797;Q92797-2;M0R3C7;M0QXP5;M0R033;M0R1C2;M0R180;M0R039	30;11;11;3;2;2;2;1	Symplekin	SYMPK	1.91141	-1.45083	7025300000	5583300000	1442000000	6817000000	5583000000	1234000000
Q9H0R4;K7ER15;Q9H0R4-2;K7EQD2;K7EMY7;K7EJQ8;K7EKX8	10;8;6;5;5;3;1	Haloacid dehalogenase-like hydrolase domain-containing protein 2	HDHD2	2.59435	-1.45112	4580600000	3668600000	912010000	5009900000	4032800000	977050000
Q6P275;Q8WVM7;Q68DW7;F5H1C4;H7C595;C9JJQ0	9;9;7;4;2;1	Cohesin subunit SA-1	STAG1;DKFZp781D1416	1.30592	-1.45558	45402000	37881000	7521500	43069000	43069000	0
Q9UBW7;Q5W0Q3;B4DZH0;Q9UBW7-2	17;8;6;5	Zinc finger MYM-type protein 2	ZMYM2	2.17686	-1.45573	1204800000	974550000	230230000	1074900000	878290000	196560000
K7EPT6;Q92804-2;Q92804;K7EKB2	4;4;4;1	TATA-binding protein-associated factor 2N	TAF15	1.68776	-1.46122	287000000	235350000	51651000	365790000	313510000	52283000
Q5VUA4;Q5VUA4-2	6;3	Zinc finger protein 318	ZNF318	2.16152	-1.46315	205480000	173900000	31572000	221250000	190890000	30357000
Q86SK9-2;Q86SK9;Q9BSN4	4;4;2	Stearoyl-CoA desaturase 5	SCD5	1.35425	-1.47387	814420000	671920000	142500000	661010000	562190000	98821000
Q15067-2;Q15067;F5H0M0;Q15067-3;K7ENF1;K7ELT1;I3L0T4;I3L2U4;K7ESC7	20;19;17;17;3;3;3;2;2	Peroxisomal acyl-coenzyme A oxidase 1;Acyl-coenzyme A oxidase	ACOX1	1.71026	-1.48042	3481200000	2879100000	602130000	4112800000	3278900000	833910000
J3QRZ5;P54578;A6NJA2;B7Z4N8;J3QQT6;J3KS55	28;28;26;26;1;1	Ubiquitin carboxyl-terminal hydrolase;Ubiquitin carboxyl-terminal hydrolase 14	USP14	2.23378	-1.49041	29887000000	23440000000	6446900000	34043000000	26826000000	7217600000
P62316;P62316-2;K7ERG4;K7EJB5	9;7;5;3	Small nuclear ribonucleoprotein Sm D2	SNRPD2	1.56684	-1.4925	21163000000	16868000000	4294600000	26885000000	20643000000	6241600000
O95571;M0QXB5;M0QY80	7;6;1	Protein ETHE1, mitochondrial	ETHE1	2.14272	-1.49399	968240000	815130000	153110000	1140200000	921460000	218790000
Q8IWT3-3;E9PEZ1;Q8IWT3;H0Y8H9	6;6;6;1	Cullin-9	CUL9	1.38775	-1.49474	115000000	91751000	23249000	97221000	89980000	7241400
Q93074-3;Q93074;Q93074-2;H0Y7P1;H0Y6W6;H7C191;H7C274	11;11;11;10;6;2;1	Mediator of RNA polymerase II transcription subunit 12	MED12	2.24933	-1.4989	486770000	391360000	95403000	505600000	421120000	84483000
P16035;B4DFW2;K7EIX4;K7EL90	8;6;2;1	Metalloproteinase inhibitor 2	TIMP2	1.7191	-1.51228	1127400000	948660000	178780000	923650000	738320000	185340000
Q9UNZ2;Q9UNZ2-5;J3QK90;Q9UNZ2-6;Q9UNZ2-4;F2Z2K0;G3V4V8	21;21;21;17;17;16;1	NSFL1 cofactor p47	NSFL1C	2.18947	-1.51582	14736000000	11833000000	2902800000	13071000000	10236000000	2834800000
Q8N4Q0;B4DZ91;J3KTQ8	9;6;2	Zinc-binding alcohol dehydrogenase domain-containing protein 2	ZADH2	1.30757	-1.52547	2006400000	1613800000	392530000	2909100000	2359900000	549180000
O15119-2;O15119;O15119-3	9;8;7	T-box transcription factor TBX3	TBX3	1.54199	-1.52606	1050800000	858780000	192010000	858830000	717740000	141090000
O43719;Q5H919;Q5H918	14;5;5	HIV Tat-specific factor 1	HTATSF1	1.51276	-1.5297	3861700000	3141300000	720430000	3069700000	2538400000	531350000
Q9BTL3	7	RNMT-activating mini protein	FAM103A1	2.58892	-1.53732	2129900000	1743500000	386390000	2335000000	1879800000	455180000
P56385	3	ATP synthase subunit e, mitochondrial	ATP5I	2.27255	-1.53774	1814600000	1462700000	351890000	2095300000	1739600000	355710000
Q9UM54-6;E7EW20;Q9UM54-5;Q9UM54-2;Q9UM54-4;Q9UM54-1;Q9UM54;Q5JVM0	27;27;26;26;26;26;26;1	Unconventional myosin-VI	MYO6	1.31181	-1.54122	3884100000	2967700000	916450000	3395800000	2832800000	563050000
Q7Z7K6-3;Q7Z7K6;Q7Z7K6-2	4;3;2	Centromere protein V	CENPV	1.77587	-1.54816	345220000	293150000	52068000	303060000	238810000	64248000
P09172;Q5T382	16;3	Dopamine beta-hydroxylase;Soluble dopamine beta-hydroxylase	DBH	2.18887	-1.55184	2804800000	2303500000	501350000	3275400000	2743600000	531780000
Q5SW79-2;H0Y4T4	49;10			1.32708	-1.55689	1490200000	1246100000	244120000	1017800000	842580000	175210000
Q9BQG0;Q9BQG0-2;I3L1L3;I3L311;I3L2H8	20;20;18;1;1	Myb-binding protein 1A	MYBBP1A	2.17084	-1.56165	2897100000	2345500000	551530000	2633600000	2162100000	471460000
O75934	8	Pre-mRNA-splicing factor SPF27	BCAS2	2.04886	-1.57645	3300600000	2566000000	734570000	3741500000	3072400000	669050000
Q96F63	4	Coiled-coil domain-containing protein 97	CCDC97	1.85251	-1.57807	248920000	199670000	49256000	261270000	222180000	39097000
Q9UER7-2;Q9UER7;Q9UER7-3;Q5STR5;Q4VX54	6;6;5;2;2	Death domain-associated protein 6	DAXX	1.30415	-1.57963	520380000	416720000	103650000	812900000	698360000	114530000
O95865;A3KGN5;Q5SSV3;Q5SRR8;H0Y7N1	14;11;11;11;9	N(G),N(G)-dimethylarginine dimethylaminohydrolase 2	DDAH2	3.90198	-1.5805	25158000000	20237000000	4920800000	26131000000	21102000000	5029100000
Q9P0L0;Q9P0L0-2;J3QKM9	13;12;2	Vesicle-associated membrane protein-associated protein A	VAPA	2.96167	-1.58381	18717000000	15003000000	3713700000	18663000000	14859000000	3803500000
P26232-2;P26232-5;P26232;P26232-3;P26232-4;P26232-6;C9IZ88;B9A010	27;27;27;25;12;12;4;2	Catenin alpha-2	CTNNA2	1.775	-1.58982	3839300000	3205800000	633420000	3251400000	2517900000	733500000
O43776;B4DN60;K7EIU7;B4DG16;K7EJ19;K7EPK2;K7EMQ6;K7EQ35;REV__H7C110;REV__H7BZ55	28;15;12;12;10;10;8;8;1;1	Asparagine--tRNA ligase, cytoplasmic	NARS	3.09344	-1.58997	53880000000	42878000000	11002000000	56196000000	44199000000	11997000000
P04183;K7ERV3;K7ES52;K7ERJ1;K7ENW5	9;7;5;5;2	Thymidine kinase, cytosolic;Thymidine kinase	TK1	1.74287	-1.59003	1646300000	1319800000	326440000	2143800000	1759700000	384120000
B5MD17;J3KS05;P83916;K7ELA4;C9JWS9	4;4;4;3;2	Chromobox protein homolog 1	CBX1	1.34758	-1.59066	2101100000	1485800000	615310000	2545400000	1859300000	686110000
P50416-2;P50416;H3BMD2;H3BUJ0;H3BP22;H3BUV7	15;15;2;2;2;2	Carnitine O-palmitoyltransferase 1, liver isoform	CPT1A	1.59262	-1.59255	951380000	760120000	191270000	953620000	820050000	133570000
I3L1P8;Q02978;F5GY65	12;12;10	Mitochondrial 2-oxoglutarate/malate carrier protein	SLC25A11	3.2696	-1.59394	7715800000	6236900000	1478900000	8165200000	6587300000	1577900000
Q96TC7;H0YMB1;Q96TC7-2;H0YLG5;H0YNE5	10;7;7;4;3	Regulator of microtubule dynamics protein 3	RMDN3	1.71002	-1.59847	652910000	542520000	110390000	875220000	737290000	137930000
Q99747;B4DFC9;J3KTJ6;J3QS28;J3QKW4	10;7;4;1;1	Gamma-soluble NSF attachment protein	NAPG	3.95934	-1.61437	1694500000	1372300000	322190000	1712500000	1406300000	306220000
K7EIU8;Q13485;K7ES96;K7EL18;K7EIJ2;K7ENG8;L7N2F7;K7EL15;K7ENG1;K7ELK2;Q12772	15;15;8;6;6;6;6;5;3;1;1	Mothers against decapentaplegic homolog 4	SMAD4	2.25608	-1.61934	5811100000	4745400000	1065700000	6715800000	5563600000	1152200000
O75947;O75947-2;F5H608	11;9;4	ATP synthase subunit d, mitochondrial	ATP5H	1.4548	-1.62186	5233400000	4404000000	829410000	3935600000	3350200000	585490000
P18859;P18859-2;A8MUH2	6;6;4	ATP synthase-coupling factor 6, mitochondrial	ATP5J	2.57743	-1.62258	6737100000	5502500000	1234600000	6464300000	5339600000	1124700000
Q13405;H0YDP7;E9PNF1;E9PI78	5;4;2;1	39S ribosomal protein L49, mitochondrial	MRPL49	2.86148	-1.63006	2139700000	1722700000	416950000	2333200000	1931500000	401690000
G3XAE6;Q8IWU5-2;Q8IWU5;H0Y872;B1AMP9	11;11;11;3;1	Extracellular sulfatase Sulf-2	SULF2	1.40239	-1.63484	835800000	708980000	126810000	586890000	471310000	115580000
P23508;D6REY2;P23508-2	21;20;20	Colorectal mutant cancer protein	MCC	1.78859	-1.63505	4444900000	3640900000	804020000	5434400000	4392300000	1042100000
Q06136;K7ERC8;B4DMX0;K7EQS7	4;3;3;2	3-ketodihydrosphingosine reductase	KDSR	1.55276	-1.64569	949510000	800210000	149300000	696290000	554490000	141800000
P51649;P51649-2;F5H328;C9J8Q5	15;15;13;12	Succinate-semialdehyde dehydrogenase, mitochondrial	ALDH5A1	1.34344	-1.64668	5663800000	4625700000	1038100000	7857300000	6305800000	1551500000
Q9NUD5	17	Zinc finger CCHC domain-containing protein 3	ZCCHC3	2.50016	-1.6573	4736400000	3931900000	804490000	5226500000	4302600000	923840000
P62314;J3QLI9;J3QLR7	6;4;1	Small nuclear ribonucleoprotein Sm D1	SNRPD1	1.35864	-1.67239	13169000000	10732000000	2437100000	9502700000	7779400000	1723300000
P42765;K7EME0;K7EJB1;K7EJ68;K7ER88	23;18;3;3;2	3-ketoacyl-CoA thiolase, mitochondrial	ACAA2	3.07878	-1.67248	50350000000	39713000000	10637000000	49370000000	39213000000	10157000000
P49257	17	Protein ERGIC-53	LMAN1	3.68383	-1.67835	13995000000	11480000000	2514100000	14079000000	11410000000	2669700000
Q96IX5	3	Up-regulated during skeletal muscle growth protein 5	USMG5	2.77057	-1.70402	2085000000	1739000000	346060000	2031100000	1655400000	375660000
P48047;H7C086;H7C068	9;3;2	ATP synthase subunit O, mitochondrial	ATP5O	2.5087	-1.71316	16453000000	13323000000	3129700000	18444000000	14918000000	3525900000
O75643;O75643-2;C9JAQ9;B4E0P5	89;26;26;20	U5 small nuclear ribonucleoprotein 200 kDa helicase	SNRNP200	2.89689	-1.7203	60212000000	47760000000	12452000000	57573000000	45439000000	12134000000
P06576;F8VPV9;H0YH81;F8W079;F8W0P7;H0YI37;F8VQY0	28;26;21;15;10;7;7	ATP synthase subunit beta, mitochondrial;ATP synthase subunit beta	ATP5B	3.01763	-1.72334	227340000000	183880000000	43459000000	226530000000	183580000000	42953000000
Q13011;M0R248;M0QZW4	14;10;5	Delta(3,5)-Delta(2,4)-dienoyl-CoA isomerase, mitochondrial	ECH1	2.88771	-1.75026	22280000000	17811000000	4469600000	22090000000	17990000000	4100400000
J3KSG1;Q719H9;J3QRK1;J3KQT5	4;4;4;4	BTB/POZ domain-containing protein KCTD1	KCTD1	1.49872	-1.7538	403260000	331770000	71489000	384980000	338860000	46115000
Q6IQ22	6	Ras-related protein Rab-12	RAB12	1.40502	-1.75731	388850000	318230000	70618000	595710000	509270000	86445000
F8W038;Q8IXM2;C9J4G0;H0YIS7;F8W1H0;Q8IXM2-2	6;6;6;5;4;3	Chromatin complexes subunit BAP18	C17orf49;BAP18;RNASEK-C17orf49	4.48182	-1.75805	1957100000	1661800000	295230000	1976400000	1685600000	290810000
P62304;A6NHK2	4;2	Small nuclear ribonucleoprotein E	SNRPE	1.79421	-1.75888	346710000	300800000	45903000	315340000	257990000	57348000
P49748-2;P49748;P49748-3;G3V1M7;J3QRJ8;K7EQP4;J3KSR4;K7EJW8;J3KS89;J3QKU9;K7EMF8	30;30;30;11;7;7;6;4;3;3;1	Very long-chain specific acyl-CoA dehydrogenase, mitochondrial	ACADVL	3.73329	-1.76701	18163000000	14815000000	3348400000	18738000000	15131000000	3606300000
P00167-2;P00167;P00167-3;J3KNC7	5;5;4;1	Cytochrome b5	CYB5A	2.24983	-1.77143	4144300000	3493600000	650650000	4641400000	3872500000	768910000
Q9H5Y7;O94991	7;1	SLIT and NTRK-like protein 6	SLITRK6	2.54092	-1.79305	619680000	525250000	94430000	705250000	600360000	104890000
Q13263;Q13263-2;M0R0K9;M0R3C0;M0R2I3	41;39;19;11;6	Transcription intermediary factor 1-beta	TRIM28	3.6044	-1.7954	96208000000	78745000000	17463000000	99509000000	82465000000	17044000000
Q7Z7L1;K7EIM3;K7ER38;C9JUT2;Q68D06-2;Q68D06;C9JDG6;C9J902;K7EJJ3;K7ES87;Q08AF3	20;4;3;3;3;3;2;2;1;1;1	Schlafen family member 11	SLFN11	2.50635	-1.79749	5101900000	4234900000	866960000	4941500000	4191800000	749720000
P24539;Q5QNZ2	14;13	ATP synthase subunit b, mitochondrial	ATP5F1	1.88402	-1.80807	9726700000	7840800000	1885900000	8536900000	7031400000	1505500000
K7EQ03;Q9BTD8-4;Q9BTD8-2;Q9BTD8-3;K7EP90;Q9BTD8;K7ER08;K7EML2	5;5;5;5;5;5;3;1	RNA-binding protein 42	RBM42	1.64629	-1.83263	534870000	487080000	47788000	476450000	389650000	86795000
O00451;E5RGR6;O00451-3;O00451-2;E5RGW2;E5RJ44	10;8;8;7;5;1	GDNF family receptor alpha-2	GFRA2	1.53019	-1.8467	1917500000	1687700000	229760000	1425900000	1162900000	263010000
Q5BJF2;J3KT68;Q86XC5;J3KTD1	3;2;1;1	Transmembrane protein 97	TMEM97	1.96694	-1.84799	1264700000	1054400000	210280000	1568400000	1375300000	193080000
Q14CB8-7;Q14CB8-3;H7C5Z9;Q14CB8;H7BXR8;Q14CB8-2;Q14CB8-5;Q14CB8-6;C9IZI4	2;2;2;2;2;2;1;1;1	Rho GTPase-activating protein 19	ARHGAP19	2.04861	-1.8639	71570000	71570000	0	93656000	86105000	7550800
P25705;K7ENP3;K7ERX7;K7ESA0	32;29;13;2	ATP synthase subunit alpha, mitochondrial;ATP synthase subunit alpha	ATP5A1	2.53839	-1.86853	110640000000	88784000000	21854000000	122180000000	96703000000	25480000000
Q53GG5-2;Q53GG5-3;Q53GG5;D6RAF1	4;3;2;1	PDZ and LIM domain protein 3	PDLIM3	1.30342	-1.86961	632170000	536210000	95962000	496580000	443160000	53428000
Q9NXF1-2;Q9NXF1;B7Z9D5	7;7;3	Testis-expressed sequence 10 protein	TEX10	1.35931	-1.87452	496990000	448670000	48315000	332130000	278560000	53575000
A6NHR9;A6NHR9-2;J3KTL8;A6NHR9-3;J3QSH1;J3KRK8	58;57;35;22;3;1	Structural maintenance of chromosomes flexible hinge domain-containing protein 1	SMCHD1	1.71176	-1.88776	9592500000	7833800000	1758700000	13107000000	11269000000	1837500000
F5H376;Q9C0H9-2;Q9C0H9;Q9C0H9-5;J3KRM1;J3KT41	7;7;7;7;7;3	SRC kinase signaling inhibitor 1	SRCIN1	1.30647	-1.90244	131570000	118480000	13087000	181240000	157850000	23384000
Q96KQ7-2;B0UZY3;Q96KQ7;B0UZY0;A2ABF8;B0UZY1;A2ABF9;A2BED6;A2BED7;Q96KQ7-3	5;5;5;5;5;5;5;2;2;1	Histone-lysine N-methyltransferase EHMT2	EHMT2	1.5224	-1.90757	136650000	129240000	7407000	167430000	152640000	14782000
Q12873;E9PG89;Q12873-2;H7C3H7;H7C2H0;I3L1I4	30;30;29;3;2;1	Chromodomain-helicase-DNA-binding protein 3	CHD3	2.12128	-1.91677	1582100000	1358400000	223740000	1388600000	1208400000	180200000
J3KRP6;J3QS72;J3QQM2;J3KT74;J3QQW2;Q15532-2;Q15532;F5GWN1;J3QSB3;J3QSG1;J3QQW6;J3QLJ7;J3QQX5;J3KT22;B4DLD3	3;3;3;3;3;3;3;2;1;1;1;1;1;1;1	Protein SSXT	SS18	1.77253	-1.91798	794920000	704980000	89939000	913570000	755380000	158190000
Q96KP4;Q96KP4-2;J3QKT2;J3KSV5;J3QR27;J3QLU1;J3QKQ0;J3QRD0;J3QL02;J3QQN6;J3QRA8;J3KSS4;J3KRD5;J3QRH4;J3QRP4;J3KRJ8	27;22;10;8;7;7;7;7;7;6;5;4;4;4;1;1	Cytosolic non-specific dipeptidase	CNDP2	2.31071	-1.92442	44119000000	36724000000	7395300000	39406000000	32740000000	6666000000
P38432	4	Coilin	COIL	2.30669	-1.9362	283820000	255420000	28403000	342070000	305940000	36129000
Q99459	27	Cell division cycle 5-like protein	CDC5L	3.95223	-1.96645	7842000000	6703100000	1138800000	7975100000	6790100000	1185000000
P14923;C9JK18;C9JKY1;C9JTX4;C9J826	18;8;8;7;7	Junction plakoglobin	JUP	1.80165	-1.96682	1111400000	898140000	213280000	1085600000	830860000	254730000
H3BUN0;Q7Z6E9-4;H3BSK8;Q7Z6E9-2;Q7Z6E9	1;1;1;1;1	E3 ubiquitin-protein ligase RBBP6	RBBP6	1.84618	-1.97769	58812000	58812000	0	81615000	81615000	0
Q99453	4	Paired mesoderm homeobox protein 2B	PHOX2B	1.50371	-1.98262	191650000	176850000	14798000	184940000	162670000	22268000
P22830;P22830-2;K7ELX4;K7EJX5;K7EKP7;K7EPN2;K7EJM8	15;15;9;5;3;2;2	Ferrochelatase, mitochondrial	FECH	1.54267	-2.00609	6786800000	5873900000	912880000	9556000000	8178000000	1378000000
Q6ZRI8-5;Q6ZRI8-2;Q6ZRI8-4;Q6ZRI8;Q6ZRI8-3	7;7;7;7;5	Rho GTPase-activating protein 36	ARHGAP36	1.81153	-2.03265	727710000	633670000	94047000	976850000	863570000	113280000
O75376-2;O75376;B4DJ25;E7EVK1;E7EVU5;E7EW50;J3KS51;O75376-3;C9JAP0;J3KS29;J3QKP0	12;12;5;5;3;3;3;3;1;1;1	Nuclear receptor corepressor 1	NCOR1	2.36414	-2.09162	361860000	321020000	40845000	357350000	345670000	11681000
B3KWN5;Q6IQ26-2;Q6IQ26;H0YDS8;H0YCW5;H0YEA8;H0YDE6;B4DFB6	3;3;3;1;1;1;1;1	DENN domain-containing protein 5A	DENND5A	1.78371	-2.23434	45044000	45044000	0	52924000	52924000	0
Q92466;Q92466-4;Q92466-2;Q92466-5;Q92466-3	9;7;4;4;2	DNA damage-binding protein 2	DDB2	1.54763	-2.25632	325560000	283290000	42269000	505320000	451850000	53466000
P17028;P17028-2;K7EPL1;K7EQP8;K7EPZ8	12;6;5;4;4	Zinc finger protein 24	ZNF24	2.02698	-2.28601	2481200000	2162800000	318420000	3219800000	2841400000	378440000
P40123;B7Z1C4;E9PDI2;B7Z385;B7Z214;F8WDB9;F8WEW0	13;12;11;10;6;3;2	Adenylyl cyclase-associated protein 2;Adenylyl cyclase-associated protein	CAP2	1.48976	-2.35589	2706200000	2354600000	351580000	1940400000	1733000000	207390000
Q63HN8;Q63HN8-4;H3BLU6;Q63HN8-6;J3QTP8	5;5;3;1;1	E3 ubiquitin-protein ligase RNF213	RNF213	1.55431	-2.35989	564260000	490120000	74139000	968320000	877230000	91087000
P35222;B4DGU4;E7EMJ5;P35222-2;E9PDF9;E7EV28;C9IZ65	25;24;3;2;2;2;1	Catenin beta-1	CTNNB1	3.3179	-2.4078	6548600000	5764200000	784430000	6857700000	6064800000	792960000
B5MCN7;Q15788-2;Q15788-3;Q15788	4;4;4;4	Nuclear receptor coactivator 1	NCOA1	1.94282	-2.41704	62262000	62262000	0	86597000	86597000	0
P35789;P35789-2	2;1	Zinc finger protein 93	ZNF93	2.48182	-2.43901	9177700	9177700	0	9623200	9623200	0
Q07157-2;G5E9E7;Q07157;G3V1L9;H0YKB1;H0Y3R8;H0YLT6	15;15;15;15;3;2;2	Tight junction protein ZO-1	TJP1	2.02705	-2.45459	377310000	359410000	17896000	435480000	403610000	31873000
Q13472-2;Q13472;B4DK80;H7BZN5;B4DSJ0;K7EMT6;J3KRR9;J3KS96;J3QS25;K7ELI7;J3QR18	8;8;7;4;3;2;1;1;1;1;1	DNA topoisomerase 3-alpha;DNA topoisomerase	TOP3A	2.1667	-2.47353	568280000	519630000	48648000	512320000	473390000	38925000
O75368	6	SH3 domain-binding glutamic acid-rich-like protein	SH3BGRL	2.04282	-2.55175	2339200000	2069400000	269800000	3059800000	2745700000	314070000
P10636-2;P10636-6;P10636-5;P10636-3;I3L170;P10636-8;P10636;P10636-9;I3L2Z2	9;8;7;6;6;6;6;6;1	Microtubule-associated protein;Microtubule-associated protein tau	MAPT	1.72277	-2.55272	6030500000	5086200000	944260000	6279900000	5120200000	1159800000
P04818;Q8WYK3;Q8WYK4	13;11;6	Thymidylate synthase	TYMS;TS	3.04757	-2.6048	13394000000	12046000000	1348300000	12935000000	11762000000	1173900000
M0R397;Q9Y4J8-2;M0QYX6;Q9Y4J8;F8WE01;M0QZ28;Q9Y4J8-6;Q9Y4J8-10;Q9Y4J8-11;A8K541;Q9Y4J8-5;Q9Y4J8-4;Q9Y4J8-3;B4DGS6;Q9Y4J8-8;M0R021;K7ERH7;M0R0C4;Q9Y4J8-9;Q9Y4J8-7;B7Z202;O60941-6;O60941-3;O60941-5;O60941-2;E9PEY4;O60941-4;E7EVB6;O60941-7;O60941;K7ESB2;K7EJ84;K7ERZ2	12;12;12;12;12;9;9;9;9;8;8;8;8;6;5;4;3;3;3;3;3;3;3;3;3;3;3;3;3;3;1;1;1	Dystrobrevin alpha	DTNA	1.69039	-2.64632	1682500000	1515600000	166950000	1528400000	1436400000	92006000
G3V167;Q9UGN5-2;Q9UGN5;H0YH02	5;5;5;1	Poly [ADP-ribose] polymerase 2	PARP2	1.54189	-2.65659	1940700000	1714500000	226260000	1459200000	1328600000	130560000
Q8WUY8;M0QZH3;M0R1E3	2;1;1	N-acetyltransferase 14	NAT14	3.01007	-2.71157	69380000	69380000	0	62449000	62449000	0
P24593;C9JXX4	4;3	Insulin-like growth factor-binding protein 5	IGFBP5	1.81461	-2.71242	943580000	892940000	50637000	645480000	580180000	65308000
Q9UKA9;Q9UKA9-2;Q9UKA9-4;Q9UKA9-3;B4DSS8;Q9UKA9-5;Q9UKA9-6;B4DI28	6;6;6;6;5;4;4;3	Polypyrimidine tract-binding protein 2	PTBP2	1.70616	-2.74772	244340000	220270000	24078000	384480000	373180000	11300000
Q13585	12	Melatonin-related receptor	GPR50	2.71533	-2.74774	4103500000	3841600000	261860000	4089700000	3779200000	310430000
Q09666;E9PLZ1;E9PJZ0;E9PKR9;E9PJC6;E9PLK4;Q09666-2;E9PQE3;P48552	279;3;3;3;3;3;3;2;1	Neuroblast differentiation-associated protein AHNAK	AHNAK	3.82307	-2.76324	308060000000	274600000000	33461000000	322960000000	290640000000	32317000000
B0UYQ5;B0V046;B0UYX3;P22105-3;E7EPZ9;P22105	1;1;1;1;1;1	Tenascin-X	TNXB	2.58989	-2.84003	243700000	222430000	21272000	259820000	242620000	17201000
Q9BVV7;J3QRI1	2;1	Mitochondrial import inner membrane translocase subunit Tim21	TIMM21	2.03224	-2.84609	108790000	108790000	0	79335000	79335000	0
F5GY03;P09486;E5RK62	5;5;3	SPARC	SPARC	2.15523	-2.98267	485560000	458550000	27014000	558750000	514580000	44172000
P00338;P00338-3;P00338-4;F5H308;P00338-5;P00338-2;F5GYU2;F5GXY2;F5GXH2;F5H5J4;F5H6W8;F5GZQ4;F5H8H6;F5GXC7;F5GWW2;F5GXU1	19;18;16;15;12;12;9;9;8;6;6;4;3;3;3;3	L-lactate dehydrogenase A chain;L-lactate dehydrogenase	LDHA	3.00465	-3.09723	105460000000	72808000000	32650000000	103660000000	72902000000	30756000000
P21359-2;P21359;P21359-4;J3KSB5;H0Y465;P21359-3;P21359-5;B4DXH1;J3QSG6;J3KRT8;J3QQN8;K7EID4;B4DXP1;J3KSX8	19;19;15;14;14;7;7;4;4;2;2;1;1;1	Neurofibromin;Neurofibromin truncated	NF1	2.24777	-3.1348	587920000	559650000	28269000	463790000	435390000	28407000
P21397;P21397-2;H0YCD8	19;17;1	Amine oxidase [flavin-containing] A	MAOA	2.12652	-3.25846	8333100000	7773900000	559230000	10939000000	10220000000	719910000
Q13591;H0Y9H9;D6RAF4	5;1;1	Semaphorin-5A	SEMA5A	1.36152	-3.31211	84410000	81085000	3325300	164610000	164610000	0
Q9NVG8;Q9NVG8-2;B3KW04	7;6;1	TBC1 domain family member 13	TBC1D13	2.08214	-3.3552	6267000000	5969400000	297550000	6083400000	5577700000	505650000
F8VWQ7;G3V1V8;P10916;Q9BUA6	1;1;1;1	Myosin regulatory light chain 2, ventricular/cardiac muscle isoform;Myosin regulatory light chain 10	MYL2;MYL10	4.94439	-3.44404	249050000	249050000	0	257610000	248370000	9240000
I3L1N3	1		PHKB	1.96829	-3.50099	1548600000	1476400000	72207000	2074500000	1956100000	118380000
P34931	18	Heat shock 70 kDa protein 1-like	HSPA1L	2.49418	-4.21859	1634800000	1572500000	62267000	1409500000	1362400000	47097000
Q9NZI8;Q9NZI8-2;REV__M0QZ54;REV__M0R118;REV__M0R0M7;Q9Y6M1-5;Q15517;G8JLG2;Q9Y6M1-6;Q9Y6M1-3;Q9Y6M1-4;Q9Y6M1-1;REV__Q15833;Q9Y6M1;F8W930	25;19;1;1;1;1;1;1;1;1;1;1;1;1;1	Insulin-like growth factor 2 mRNA-binding protein 1	IGF2BP1	2.77414	-4.41911	47640000000	44549000000	3091200000	48411000000	45091000000	3320500000
K7ENP0	1		MMP28	1.52552	-4.59988	5605400000	5347400000	258010000	5501700000	5418800000	82921000
Q8WXW3	2	Progesterone-induced-blocking factor 1	PIBF1	2.95533	-4.77258	372790000	365330000	7465800	407890000	402030000	5852700
